# Supplementary material for: Fine mapping and candidate gene mining of major QTL QSL.caas-6BL.1 for spike length in bread wheat (Triticum aestivum L.)
Source: Front Plant Sci. 2026 Jan 22;16:1744596. doi: 10.3389/fpls.2025.1744596 (PMC12872863; doi:10.3389/fpls.2025.1744596)
Supplement: Supplementary file 5 [file Table1.xlsx]

## Sheet: Sheet1
Supplementary Table 1. Spike Length Phenotypic Data (2023-2024,2024-2025).
Genotype	Year	Line	Spike length (cm)																				Mean	P-Value
DM	2024	Short-spike parent (DM)	7.2	7.83	6.4	6.8	7.2																7.086
		L1	4.6	4.86667	3.93333	6.33333	5.63333	5.16667	6.56667	6.1	6.6	5.5	5.83333	6.23333	5.2								5.58205	0.0077556
		L2	7.2	7.9	6.06667	6.5	7.1	6.4	5.9	7.73333	5.5	7.16667	9	6.83333	8	7.16667	7.66667	6.33					7.27917	0.0195099
		L3	6.83333	8	7.16667	7.83333	5.8	8.5	7.83333	8	7.33333	6.5	7.43333	7.83333	9	7	9.5	8	7.66667	9.16667	6.33333	6.66667	7.56333	0.0470611
		L4	6.83333	6.66667	5.5	6.66667	7.33333	6.5	6.5	5.33333	6.83333	5.65667	5.9	7.16667	5.2	6	5.83333						6.17778	0.0376636
	2025	Short-spike parent (DM)	6	6	6.7	7.66667	6.64																6.60133
		L5	6.67	6.83333	6	6.66667	6.66667	6	6.66667	6.83333	7.33333	5.75	7.16667	7.5	6.33333	6.83333	6.5	6	6.33333	6.16667	6.83		6.58333	0.766401
		L6	7	8	7.33333	7.83333	6.5	8	6.66667	8.16667													7.4375	0.902029
		L7	8.66667	8	8.66667	8.5	8	8.83333															8.44444	0.238649
		L8	7.5	6.83333	8	7.5																	7.45833	0.42239
		L9	6.5	8	7.16667	7.16667	8.5	6.66667	7.16667	8	6.66667	7.66667	6.5	7	6.5	6.66667	6.16667	8	6.16667	6.16667			7.03704	0.00277314
Shi4185	2024	Long-spike parent ( Shi4185)	7.6	7.9	8.2	9.12	8																8.164
		L1	5.83333	7.43333	6.73333	5.6	6.66667	6.83333	8.16667														6.75238
		L2	8.43333	8.46667	6.76667	6.56667	6.46667	7.9	8	8.5	7.4	7.33333	7.83333	7	9	7.66667	9.33333	8					7.72917
		L3	6.83333	8	7.33333	8.33333	7.33333	6.66667	6.5	7.33333	6.66667	7.16667	7.16667	6.66667	6.33333	6	5.33333	6.5	5.83333	9.66667			6.98148
		L4	5.83333	6.1	5.9	4.83333	6.83333	5.96667	5.16667	4.6	6.4	5.5	5.26667										5.67273
	2025	Long-spike parent ( Shi4185)	7.7	8.5	8	9	9.33333																8.50667
		L5	5.83333	8.83333	7.16667	6	6.66667	6.33333	6.5	6.83333	5.83333	6.5	7	5.66667	7	7	6.33333	6.83333					6.64583
		L6	8.66667	6.5	7.16667	6.83333	7.66667	7.5	7.5	8													7.47917
		L7	6.5	6.33333	9.16667	9	7.66667																7.73333
		L8	8.33333	7	7.66667	7.16667	8.16667	8.16667															7.75
		L9	8.16667	8.83333	6.5	7.83333	8	8.25	8.5	7.66667	7.33333	8.5	7.5	7.5									7.88194
