# Supplementary material for: Fine mapping and candidate gene mining of major QTL QSL.caas-6BL.1 for spike length in bread wheat (Triticum aestivum L.)
Source: Front Plant Sci. 2026 Jan 22;16:1744596. doi: 10.3389/fpls.2025.1744596 (PMC12872863; doi:10.3389/fpls.2025.1744596)
Supplement: Supplementary file 6 [file Table2.xlsx]

## Sheet: Sheet1
Supplementary Table 2. Primer sequences used in this study.
Primer name	Gene ID	Enzyme or InDel Size	Sequence (5'–3')	Purpose
INDEL691-F	TraesCS6B03G1178600	96bp	TGGCGTGCTACAACCTTATTC	distinguish type
INDEL691-R			CAGAAAAGATGCCTTCCTCTCG	distinguish type
CAPS699-F	TraesCS6B03G1206700	Pst I	AGGCCGGAGAAGCAAGAG	distinguish type
CAPS699-R			AGACTTAACCATATCGTAACTACTACTCC	distinguish type
KASP702-F1	TraesCS6B03G1213800		GAAGGTGACCAAGTTCATGCTGCTAAGCCCACAGTGAAATGTC	distinguish type
KASP702-F2			GAAGGTCGGAGTCAACGGATTGCTAAGCCCACAGTGAAATGTT	distinguish type
KASP702-R			TGCCCTAATAACTTGTGCCAGT	distinguish type
INDEL702-F	TraesCS6B03G1214400	32bp	GCAACCTCGTCTTCAAAATCAATCTC	distinguish type
INDEL702-R			GTGCAGGGAGATCCAGACA	distinguish type
CAPS703-F	TraesCS6B03G1217300	Kpn I	TCTTCTTCTTCTTCCTCTCCGTTC	distinguish type
CAPS703-R			TGTTGGCATGGGTTGATGG	distinguish type
INDEL704-F	TraesCS6B03G1221800	79bp	CTGCTCACATCCAAGACAATTTTG	distinguish type
INDEL704-R			GGATCTAACTCGGTCCTGCAC	distinguish type
KASP704-F1	TraesCS6B03G1222200		GAAGGTGACCAAGTTCATGCTGCAAATCACTTATCGAGGGGA	distinguish type
KASP704-F2			GAAGGTCGGAGTCAACGGATTGCAAATCACTTATCGAGGGGG	distinguish type
KASP704-R			CAACCACAAGTTAAGCCAATTGCTG	distinguish type
KASP705-F1	TraesCS6B03G1228800		GAAGGTGACCAAGTTCATGCTGCAACCCTCACTAGTCATTTTCC	distinguish type
KASP705-F2			GAAGGTCGGAGTCAACGGATTGCAACCCTCACTAGTCATTTTCT	distinguish type
KASP705-R			TGACTAGCTTGGTCCGAATAAGAT	distinguish type
INDEL708-F	TraesCS6B03G1247100	93bp	TAACCAGCTAACAATGTGTGGAAC	distinguish type
INDEL708-R			TTTATATAGAGTGGAGGAGATGAGCG	distinguish type
CAPS710-F	TraesCS6B03G1252700	BamHⅠ	GGAACATTTGACGCTGGCTC	distinguish type
CAPS710-R			TCGTCTCCCATCATATCGCATAC	distinguish type
KASP711-F1	TraesCS6B03G1255700		GAAGGTGACCAAGTTCATGCTGAGCATTCAGAGCCTTCTACTG	distinguish type
KASP711-F2			GAAGGTCGGAGTCAACGGATTGAGCATTCAGAGCCTTCTACTT	distinguish type
KASP711-R			ACAGGGTAATCAAGATGGATAGATC	distinguish type
6B-1211800-F	TraesCS6B03G1211800		GTCACCCTGGTGCACCCC	qRT-PCR
6B-1211800-R			ATGACCCAGCCGGTGGCG	qRT-PCR
6B-1210400-F	TraesCS6B03G1210400		CAAGGCTGAGGCCAGAAGG	qRT-PCR
6B-1210400-R			AAGTTCTCGGGCCACTCG	qRT-PCR
1A-0068100-F	TraesCS1A03G0068100		GCTGCCGTCGATAAGGAGAG	qRT-PCR
1A-0068100-R			GAGAAGAAGATGGGGAAGGCA	qRT-PCR
1A-0001200-F	TraesCS1A03G0001200		CGAGAGCGGGTCGCTGCT	qRT-PCR
1A-0001200-R			ACCATCGCAATGCTTTGTTTTG	qRT-PCR
3A-1032000-F	TraesCS3A03G1032000		TCGGCGGAGATACTGTTGTG	qRT-PCR
3A-1032000-R			AGAGGGACACTGAAAGCAGC	qRT-PCR
3B-0103000-F	TraesCS3B03G0103000		ATGGTCTGTGGAGGAGGTGTG	qRT-PCR
3B-0103000-R			GCCGTATATAAAGGGGGAAGGG	qRT-PCR
3B-0116400-F	TraesCS3B03G0116400		TGCTTTCATCCCCTCACACC	qRT-PCR
3B-0116400-R			AGGTAGTTTCGGCAGAGCAC	qRT-PCR
5D-0097900-F	TraesCS5D03G0097900		TTGCCTTGGGCCAGATCAAT	qRT-PCR
5D-0097900-R			CAACCTTGAGGCACTTGCAC	qRT-PCR
EF1α-F	EF1α		TGGTGTCATCAAGCCTGGTATGGT	qRT-PCR
EF1α-R			ACTCATGGTGCATCTCAACGGACT	qRT-PCR
