# Supplementary material for: Fine mapping and candidate gene mining of major QTL QSL.caas-6BL.1 for spike length in bread wheat (Triticum aestivum L.)
Source: Front Plant Sci. 2026 Jan 22;16:1744596. doi: 10.3389/fpls.2025.1744596 (PMC12872863; doi:10.3389/fpls.2025.1744596)
Supplement: Supplementary file 7 [file Table3.xlsx]

## Sheet: Sheet1
Supplementary Table 3. Comprehensive analysis of candidate genes within the fine-mapped interval of QTL QSL.caas-6BL.1.
Gene ID (IWGSC RefSeq v2.1)	Gene start (bp)	Gene end (bp)	Description (IWGSC RefSeq v2.1)	Gene ID (Oryza sativa Japonica Group)	Description (Oryza sativa Japonica Group)	Gene ID (Zea mays)	Description (Zea mays)	Differential expression	Presence of nucleotide variants	Variation Type	position（IWGSC RefSeq v2.1）	Ref (CS)	Alt (Doumai)	Alt (Shi 4185)	Missense Mutation (Yes/No)
TraesCS6B03G1206600	708240247	708246484	Acetyl-coenzyme A synthetase, chloroplastic/glyoxysomal	Os02g0525900	AMP-binding enzyme, putative, expressed	Zm00001eb242380	Acetyl-coenzyme A synthetase chloroplastic/glyoxysoma	No	Yes	SNP	708247256	C	T	C	Yes
										SNP	708247235	A	T	A	Yes
										SNP	708247191	T	C	T	Yes
										SNP	708246794	T	C	T	Yes
										SNP	708246667	T	C	T	No
										SNP	708246571	T	C	T	No
										SNP	708246507	G	T	G	Yes
										SNP	708246351	T	C	T	Yes
										SNP	708245553	A	C	A	Yes
										SNP	708245004	C	G	C	Yes
										SNP	708244418	T	C	T	Yes
										SNP	708243953	C	T	C	Yes
										SNP	708243242	C	T	C	Yes
										SNP	708243123	C	T	C	Yes
										SNP	708242963	A	G	A	Yes
										SNP	708242284	G	A	G	No
										SNP	708242098	C	T	C	No
										SNP	708241959	A	G	A	Yes
										SNP	708240458	A	T	A	Yes
										INDEL	708242650	T	-	T	Yes
TraesCS6B03G1206700	708254593	708255462	Ethylene-responsive transcription factor ERN1	Os07g0204000	AP2 domain containing protein, expressed	Zm00001eb302890	ethylene-responsive transcription factor ABI4	No	Yes	SNP	708256752	G	A	G	Yes
										SNP	708256646	T	A	T	Yes
										SNP	708256292	T	C	T	Yes
										SNP	708256227	T	G	T	Yes
										SNP	708256016	G	A	G	Yes
										SNP	708255944	G	C	G	Yes
										SNP	708255516	G	A	G	Yes
										SNP	708254614	T	C	T	No
										SNP	708254226	G	A	G	Yes
										SNP	708253996	G	A	G	No
										SNP	708253678	C	T	C	No
										SNP	708253673	T	A	T	Yes
										SNP	708253630	G	C	G	No
										INDEL	708256176	-	GA	-	Yes
										INDEL	708255471	-	GAGAGA	-	Yes
										INDEL	708255381	GCG	-	GCG	Yes
										INDEL	708254988	AGCACCAGC	-	AGCACCAGC	Yes
										INDEL	708254125	-	TC	-	No
TraesCS6B03G1206800	708256992	708258122	NA	Os12g0139700	expressed protein	Zm00001eb399700	NA	No	Yes	SNP	708259934	T	C	T	Yes
										SNP	708259839	A	G	A	Yes
										SNP	708259769	A	G	A	Yes
										SNP	708259671	A	G	A	No
										SNP	708259553	G	T	G	Yes
										SNP	708259525	T	C	T	Yes
										SNP	708259469	A	G	A	Yes
										SNP	708259250	T	G	T	Yes
										SNP	708259047	A	C	A	Yes
										SNP	708258886	C	T	C	Yes
										SNP	708258424	C	T	C	Yes
										SNP	708258382	A	G	A	Yes
										SNP	708258325	A	T	A	Yes
										SNP	708257509	A	G	A	Yes
										SNP	708257464	G	A	G	Yes
										SNP	708256752	G	A	G	Yes
										SNP	708256646	T	A	T	Yes
										SNP	708256292	T	C	T	Yes
										SNP	708256227	T	G	T	Yes
										SNP	708256016	G	A	G	Yes
										INDEL	708258559	-	CT	-	No
										INDEL	708264326	-	T	-	Yes
										INDEL	708258267	GCATGGAG	-	GCATGGAG	Yes
										INDEL	708257665	AGTGCTTCGCCTACTGGGAGGAGCTGCCTC	-	AGTGCTTCGCCTACTGGGAGGAGCTGCCTC	Yes
										INDEL	708256176	-	GA	-	Yes
TraesCS6B03G1206900	708264316	708267523	Cold-responsive protein kinase 1	Os06g0676600	Protein kinase domain containing protein, expressed	Zm00001eb273900	serine/threonine-protein kinase receptor	No	Yes	SNP	708269498	C	G	C	Yes
										SNP	708269470	C	T	C	No
										SNP	708269120	A	G	A	Yes
										SNP	708268912	G	A	G	No
										SNP	708268890	T	G	T	Yes
										SNP	708268858	T	C	T	No
										SNP	708268801	C	T	C	No
										SNP	708268773	C	T	C	Yes
										SNP	708268619	G	A	G	Yes
										SNP	708268615	T	G	T	Yes
										SNP	708268500	T	C	T	Yes
										SNP	708268422	C	T	C	Yes
										SNP	708268373	A	T	A	Yes
										SNP	708268242	G	C	G	Yes
										SNP	708267971	A	G	A	Yes
										SNP	708267270	C	T	C	Yes
										SNP	708266963	C	T	C	Yes
										SNP	708266789	T	G	T	Yes
										SNP	708266637	C	T	C	Yes
										SNP	708265917	G	A	G	Yes
										SNP	708265268	T	C	T	Yes
										SNP	708265172	A	G	A	Yes
										SNP	708264912	G	A	G	Yes
										SNP	708264727	A	C	A	Yes
										SNP	708264535	G	A	G	No
										SNP	708264506	A	C	A	Yes
										SNP	708264376	A	G	A	No
										SNP	708264315	T	C	T	No
										SNP	708264241	C	T	C	No
										SNP	708264043	C	A	C	No
										SNP	708263539	G	T	G	Yes
										SNP	708263460	A	T	A	Yes
										INDEL	708263779	-	GGAAAACATGTTTAACATTTTT	-	Yes
TraesCS6B03G1207200	708422475	708436062	Myosin-8	Os02g0816900	myosin gene; myosin XI B	Zm00001eb258890	myosin-like protein	No	Yes	SNP	708435975	G	A	G	Yes
										SNP	708424981	G	A	G	No
										SNP	708423190	C	T	C	No
										SNP	708420659	G	A	G	Yes
										INDEL	708419906	-	-	GGGGGGG	Yes
TraesCS6B03G1207300	708437256	708442632	Protein CHROMATIN REMODELING 4	Os02g0817000	expressed protein	Zm00001eb258900	putative homeodomain-like transcription factor superfamily protein	No	Yes	SNP	708435975	G	A	G	No
										INDEL	708437480	-	-	C	Yes
TraesCS6B03G1207500	708774606	708779664	DNA binding protein, putative	Os02g0817000	expressed protein	Zm00001eb258900	putative homeodomain-like transcription factor superfamily protein	No	No
TraesCS6B03G1208900	710179756	710180085	Ripening-related protein	Os10g0490100	RIPER6 - Ripening-related family protein precursor, expressed	Zm00001eb045160	NA	No	No
TraesCS6B03G1209300	710370922	710375256	NBS-LRR resistance-like protein	Os04g0431700	brown planthopper resistance 6	Zm00001eb086580	NA	No	Yes	SNP	710374868	C	G	C	Yes
TraesCS6B03G1209700	710602960	710604687	Protein PLASTID MOVEMENT IMPAIRED 1	NA	NA	Zm00001eb191410	candidate gene for southern rust resistance	No	No
TraesCS6B03G1209800	710607740	710613728	Actin-related protein 2/3 complex subunit	Os02g0817200	WD domain, G-beta repeat domain containing protein, expressed	Zm00001eb191410	NA	No	Yes	INDEL	710614824	-	-	C	Yes
										INDEL	710610083	CTGCCTCTCCGTGAT	-	CTGCCTCTCCGTGAT	Yes
TraesCS6B03G1210000	710687817	710704284	RING finger and transmembrane domain-containing protein 2			Zm00001eb123170	zinc finger, C3HC4 type family protein	No	No
TraesCS6B03G1210300	710872091	710878269	Protein LUTEIN DEFICIENT 5, chloroplastic	Os02g0817900	Carotenoid β-Ring Hydroxylase	Zm00001eb258960	Cytochrome P450 CYP97A16	No	Yes	INDEL	710870280	-	-	C	Yes
										INDEL	710871583	C	-	C	Yes
										INDEL	710870279	CCC	-	CCC	Yes
TraesCS6B03G1210400	710877505	710879495	Inosine-5'-monophosphate dehydrogenase	Os02g0818000	cystathionine β-synthase (CBS) domain containing protein	Zm00001eb191350	CBS domain containing protein	Yes	No
TraesCS6B03G1210900	710885488	710888757	Potassium-transporting ATPase potassium-binding subunit	Os10g0197000	retrotransposon protein, putative, Ty3-gypsy subclass, expressed	Zm00001eb216500	GeBP-transcription factor 5	No	Yes	SNP	710885722	C	G	C	Yes
										INDEL	710884821	-	-	C	No
TraesCS6B03G1211000	711079219	711083821	Telomere-binding family protein	Os02g0817800	Telomere Binding Protein1	Zm00001eb424820	NA	No	Yes	INDEL	711083352	T	-	T	No
										INDEL	711079400	-	G	-	Yes
TraesCS6B03G1211100	711087751	711091357	3-ketoacyl-CoA thiolase-like protein	Os02g0817700	3-ketoacyl-CoA thiolase	Zm00001eb258950	acetyl-CoA C-acyltransferase-like protein	No	Yes	SNP	711092300	T	T	A	Yes
										SNP	711086727	T	T	G	Yes
										INDEL	711086262	-	C	-	Yes
										INDEL	711085988	-	CCC	-	Yes
										INDEL	711085848	-	-	CCAC	Yes
TraesCS6B03G1211200	711103345	711107747	50S ribosomal protein L13	Os05g0243300	ribosomal protein L13, putative, expressed	Zm00001eb365700	Ribosomal protein L13 family	No	Yes	SNP	711108697	T	C	T	Yes
TraesCS6B03G1211400	711191672	711194064	Auxin-responsive protein IAA10	Os02g0817600	early auxin-responsive Aux/IAA gene; auxin/indole-3-acetic acid (Aux/IAA) protein	Zm00001eb191370	auxin-induced protein 13	No	Yes	INDEL	711190913	-	CA	N	No
										INDEL	711190890	-	-	CCCCCC	Yes
TraesCS6B03G1211500	711194279	711198838	Potassium channel beta subunit	Os02g0817500	K+ channel β subunit 1, voltage-dependent potassium channel beta 1 subunit, Group 3 Aldo-Keto Reductase	Zm00001eb258940	putative oxidoreductase, aldo/keto reductase family protein, voltage-gated potassium channel beta subunit	No	Yes	INDEL	711199070	-	-	CCCCCCCC	Yes
TraesCS6B03G1211700	711199729	711205421	Riboflavin biosynthesis protein PYRR, chloroplastic	Os02g0473000	Riboflavin biosynthesis protein RibD family protein. (Os02t0473000-01);Similar to cDNA clone:J013024H13, full insert sequence. (Os02t0473000-02)	Zm00001eb240960	pyrimidine reductase riboflavin1	No	Yes	INDEL	711199071	-	-	CCCCCCCC	Yes
TraesCS6B03G1211800	711359763	711360320	NAC domain protein	Os07g0225300	NAC transcription factor	Zm00001eb288360	NAC-transcription factor 20	Yes	Yes	SNP	711360360	A	G	A	Yes
										INDEL	711358767	N	G	-	No
TraesCS6B03G1213400	711459089	711460891	Pentatricopeptide repeat-containing protein At2g29760, chloroplastic	Os02g0818800	tetratricopeptide-like helical, putative, expressed	Zm00001eb258980	pentatricopeptide repeat protein328	No	No
TraesCS6B03G1213600	711461821	711463051	Heavy metal transport/detoxification superfamily protein	Os09g0549600	expressed protein	Zm00001eb258990	Pentatricopeptide repeat-containing protein mitochondrial	No	No
TraesCS6B03G1213800	711521175	711522070	CTC-interacting domain 4	Os02g0818900	expressed protein	Zm00001eb259000	NA	No	Yes	SNP	711522793	G	A	G	No
										SNP	711522751	G	C	G	No
										SNP	711519480	G	G	A	No
										INDEL	711522208	-	-	A	Yes
