# Supplementary material for: Fine mapping and candidate gene mining of major QTL QSL.caas-6BL.1 for spike length in bread wheat (Triticum aestivum L.)
Source: Front Plant Sci. 2026 Jan 22;16:1744596. doi: 10.3389/fpls.2025.1744596 (PMC12872863; doi:10.3389/fpls.2025.1744596)
Supplement: Supplementary file 8 [file Table4.xlsx]

## Sheet: Sheet1
Supplementary Table 4. Complete list of all differentially expressed genes (DEGs) from RNA-Seq analysis (|log₂FoldChange| > 1 and P-adjust < 0.05).
ID	Doumai	Shi4185	log2FoldChange	pvalue	padj	ReadCounts_NIL-DM-1	ReadCounts_NIL-DM-2	ReadCounts_NIL-DM-3	ReadCounts_NIL-Shi4185-3	ReadCounts_NIL-Shi4185-1	ReadCounts_NIL-Shi4185-2	TPM_NIL-DM-1	TPM_NIL-DM-2	TPM_NIL-DM-3	TPM_NIL-Shi4185-3	TPM_NIL-Shi4185-1	TPM_NIL-Shi4185-2	FPKM_NIL-DM-1	FPKM_NIL-DM-2	FPKM_NIL-DM-3	FPKM_NIL-Shi4185-3	FPKM_NIL-Shi4185-1	FPKM_NIL-Shi4185-2
TraesCS1A03G0001200	146.335	718.102	2.28755	5.3681e-06	8.51577e-05	114.274	226.12	98.6104	919.753	242.157	992.395	3.8789	7.28415	2.94648	36.4265	8.66084	34.4131	3.00535	5.70299	2.33607	27.3822	6.66459	26.4342
TraesCS1A03G0029700	2573.03	1241.95	-1.05076	5.30842e-09	1.847e-07	2402.36	2691.99	2624.74	1075.77	1078.18	1571.89	13.2779	14.1203	12.7702	6.93742	6.2789	8.8755	10.2876	11.0553	10.1247	5.21494	4.83167	6.81765
TraesCS1A03G0055800	50.2694	253.887	2.29704	3.12141e-12	2.15774e-10	41.5544	72.7314	36.5224	268.398	221.401	271.861	0.110592	0.1837	0.085563	0.833434	0.620852	0.739151	0.0856857	0.143824	0.0678373	0.626502	0.477751	0.567773
TraesCS1A03G0057600	814.398	2593.13	1.67204	1.64776e-12	1.20099e-10	886.926	729.645	826.623	3434.62	2554.18	1790.6	4.29872	3.35617	3.5268	19.4231	13.0439	8.86609	3.33063	2.62765	2.79617	14.6005	10.0374	6.81042
TraesCS1A03G0068100	108.165	453.942	2.06919	9.54998e-07	1.9033e-05	153.232	112.827	58.4358	698.271	352.858	310.698	1.55409	1.08598	0.521711	8.26304	3.77079	3.21921	1.2041	0.850249	0.41363	6.21142	2.90165	2.47281
TraesCS1A03G0068200	2787.4	5753.38	1.04632	3.40016e-09	1.24092e-07	3425.64	2420.18	2516.39	5747.64	6502.5	5010.01	15.6905	10.5202	10.146	30.7165	31.3819	23.4431	12.1569	8.2366	8.0441	23.09	24.1486	18.0076
TraesCS1A03G0084800	101.289	288.638	1.50968	4.30748e-07	9.40983e-06	129.857	105.833	68.1751	351.317	265.22	249.376	1.2327	0.953443	0.56969	3.89115	2.65277	2.41839	0.955089	0.74648	0.451669	2.92502	2.04133	1.85767
TraesCS1A03G0089100	27.1267	168.029	2.58702	1.56107e-06	2.92508e-05	18.18	46.1564	17.0438	264.034	133.763	106.292	0.0635278	0.153067	0.0524272	1.0765	0.492503	0.379445	0.049221	0.119841	0.0415661	0.809221	0.378985	0.291468
TraesCS1A03G0100600	10.2491	712.071	6.08514	3.21049e-24	1.22093e-21	10.3886	13.0543	7.30447	1402	488.927	245.288	0.0556779	0.0663992	0.0344617	8.76719	2.76105	1.34302	0.043139	0.051986	0.0273224	6.5904	2.12465	1.03163
TraesCS1A03G0109300	121.628	274.75	1.1895	0.00400106	0.0216875	175.307	56.8797	132.698	232.393	342.479	249.376	1.08425	0.333861	0.72246	1.67702	2.23185	1.57566	0.840069	0.26139	0.572791	1.26064	1.71743	1.21033
TraesCS1A03G0119600	304.618	789.456	1.37262	1.76869e-08	5.4583e-07	224.653	314.237	374.963	769.189	644.599	954.58	1.07693	1.4296	1.58229	4.30225	3.25589	4.67487	0.834402	1.11928	1.25449	3.23405	2.50543	3.59096
TraesCS1A03G0122900	78.9443	582.136	2.9005	3.34071e-10	1.53002e-08	129.857	36.3657	70.6099	844.471	525.827	376.109	1.84905	0.491422	0.885053	14.0299	7.88912	5.47112	1.43263	0.38475	0.701701	10.5464	6.07075	4.2026
TraesCS1A03G0138300	124.809	367.692	1.5521	8.48821e-11	4.41749e-09	102.587	134.273	137.568	447.33	347.092	308.654	1.04783	1.30157	1.2369	5.33105	3.73548	3.22071	0.811855	1.01904	0.98066	4.00741	2.87448	2.47396
TraesCS1A03G0146000	817.056	225.127	-1.8606	0.000147045	0.00144504	218.16	1044.81	1188.19	233.484	219.095	222.803	1.2772	5.805	6.12338	1.59488	1.3515	1.33255	0.989566	4.54491	4.85483	1.19889	1.03999	1.02359
TraesCS1A03G0147400	1011.49	2173.06	1.10565	0.00129251	0.00876342	1568.68	491.869	973.93	2179.91	2190.95	2148.32	17.9707	5.34765	9.8216	29.138	26.4465	25.1427	13.9236	4.18684	7.7869	21.9033	20.3508	19.3132
TraesCS1A03G0147700	1316.93	13447.6	3.3525	0.000557596	0.00440707	3045.15	177.632	728.012	15178.7	14092.4	11071.7	87.4616	4.84185	18.4064	508.661	426.478	324.865	67.7648	3.79083	14.5932	382.367	328.178	249.543
TraesCS1A03G0147800	994.081	4884.78	2.29756	0.00291545	0.0168676	1794.63	264.817	922.798	3607	3939.09	7108.25	30.3559	4.25104	13.7403	71.1873	70.2051	122.832	23.5196	3.32827	10.8938	53.5124	54.0234	94.3526
TraesCS1A03G0147900	806.421	4788.76	2.57104	0.000383599	0.00323453	1563.48	209.336	646.446	5515.25	4748.59	4102.44	50.0378	6.35813	18.212	205.948	160.13	134.131	38.769	4.97798	14.4391	154.813	123.221	103.031
TraesCS1A03G0148000	151.144	10978.3	6.18454	6.40578e-06	9.90469e-05	423.335	13.0543	17.0438	16062.4	12197.8	4674.78	6.77422	0.198249	0.240083	299.897	205.665	76.4218	5.24863	0.155215	0.190346	225.436	158.261	58.7028
TraesCS1A03G0158700	443.446	955.815	1.10854	4.17764e-08	1.17363e-06	470.084	431.726	428.529	1154.33	990.538	722.578	1.4528	1.26625	1.16583	4.16244	3.22557	2.28138	1.12562	0.991389	0.924306	3.12895	2.4821	1.75242
TraesCS1A03G0160500	258.694	703.58	1.44516	2.79329e-05	0.000350763	302.568	231.248	242.265	963.395	787.588	359.756	1.09525	0.794419	0.771974	4.06894	3.00395	1.33039	0.848593	0.621976	0.612047	3.05867	2.31156	1.02193
TraesCS1A03G0161400	1131.2	350.813	-1.68932	4.06168e-07	8.93477e-06	610.33	1154.38	1628.9	281.49	380.533	390.417	1.94712	3.49508	4.5745	1.0478	1.27916	1.27244	1.50862	2.73641	3.62682	0.787644	0.984322	0.977416
TraesCS1A03G0171300	42.0718	165.354	1.9538	1.87533e-07	4.47698e-06	46.7486	52.6836	26.7831	170.203	205.257	120.6	0.44714	0.478224	0.225505	1.89946	2.0686	1.17843	0.346442	0.374416	0.178788	1.42785	1.5918	0.9052
TraesCS1A03G0172200	234.618	61.4067	-1.93757	6.32194e-08	1.69981e-06	240.236	289.527	174.09	37.0956	71.494	75.6305	1.69481	1.93844	1.08113	0.305346	0.531443	0.545081	1.31313	1.51767	0.857158	0.229532	0.40895	0.4187
TraesCS1A03G0177600	1265.45	499.879	-1.34017	7.68105e-13	5.92982e-11	996.006	1257.88	1542.46	488.789	503.918	506.929	7.5101	9.00127	10.2381	4.30024	4.00357	3.90492	5.81879	7.04738	8.11713	3.23254	3.08078	2.99953
TraesCS1A03G0181600	3812.55	9689.02	1.34614	1.48619e-16	2.19417e-14	4302.17	3449.15	3686.32	11672	8513.56	8881.48	17.1904	13.0795	12.9662	54.4166	35.8437	36.2547	13.319	10.2403	10.2801	40.9056	27.582	27.8487
TraesCS1A03G0190200	2447.81	1178.26	-1.05459	3.7443e-06	6.22792e-05	2302.37	2424.85	2616.22	809.558	1181.96	1543.27	14.709	14.7019	14.7131	6.03453	7.95635	10.0724	11.3965	11.5106	11.665	4.53622	6.12248	7.73701
TraesCS1A03G0193000	597.619	2191.49	1.8796	2.06896e-25	9.31853e-23	725.903	492.335	574.619	2266.11	2377.75	1930.62	7.83514	5.04325	5.45971	28.5388	27.042	21.2886	6.07063	3.94852	4.32865	21.453	20.809	16.3527
TraesCS1A03G0193100	25.3138	121.515	2.26372	4.70326e-06	7.57544e-05	37.6586	26.1087	12.1741	76.3734	161.438	126.732	0.384647	0.253084	0.109461	0.91018	1.73743	1.32241	0.298023	0.198147	0.0867841	0.684193	1.33697	1.0158
TraesCS1A03G0195700	164.583	532.183	1.68013	2.25071e-05	0.000292132	80.5116	267.148	146.089	637.172	509.683	449.695	0.471073	1.48342	0.752438	4.34984	3.1422	2.688	0.364985	1.16141	0.596559	3.26983	2.41795	2.06476
TraesCS1A03G0200400	60.3796	136.287	1.1812	0.0003214	0.00278728	70.123	55.0148	56.001	159.293	154.519	95.0492	0.918089	0.683573	0.645419	2.43337	2.13163	1.27132	0.711331	0.53519	0.51171	1.82919	1.6403	0.976552
TraesCS1A03G0200500	51.7536	130.721	1.35173	0.000118953	0.00120878	59.7344	41.9604	53.5661	100.376	175.276	116.512	0.734389	0.489578	0.579714	1.43986	2.27053	1.46336	0.569	0.383306	0.459617	1.08236	1.74719	1.12407
TraesCS1A03G0201000	45.6004	207.542	2.19594	1.67823e-05	0.000226658	72.7201	37.2981	26.7831	302.22	220.248	100.159	0.74579	0.363019	0.241793	3.61637	2.38	1.04938	0.577834	0.284219	0.191702	2.71846	1.83143	0.806076
TraesCS1A03G0202100	119.554	503.631	2.07815	5.62833e-22	1.68739e-19	124.663	114.692	119.306	591.348	518.908	400.637	0.551212	0.481275	0.464372	3.05078	2.41755	1.80973	0.427076	0.376805	0.36817	2.29331	1.86032	1.39013
TraesCS1A03G0207200	56.0233	194.509	1.7949	1.10467e-12	8.30511e-11	64.9287	56.8797	46.2617	183.296	212.176	188.054	1.12083	0.931838	0.702984	3.69184	3.85924	3.3164	0.868412	0.729565	0.55735	2.7752	2.96972	2.54746
TraesCS1A03G0207900	191.95	78.7074	-1.28347	0.00204126	0.0126573	153.232	176.7	245.917	41.4598	76.1066	118.556	1.40689	1.53968	1.98758	0.444148	0.736272	1.11203	1.09005	1.20546	1.57582	0.333871	0.566568	0.854199
TraesCS1A03G0222200	569.529	219.723	-1.37808	2.65235e-06	4.62745e-05	550.595	793.984	364.006	211.663	214.482	233.024	3.94506	5.39901	2.29589	1.76951	1.61926	1.7057	3.05661	4.22705	1.82026	1.33016	1.24603	1.31022
TraesCS1A03G0229600	83.2749	291.25	1.7878	0.000926276	0.00666793	49.3458	156.652	43.8268	430.964	172.969	269.817	0.226225	0.681565	0.176869	2.30525	0.835532	1.26369	0.175278	0.533619	0.140228	1.73288	0.642949	0.970693
TraesCS1A03G0231700	61.9625	236.839	1.93661	0.000922564	0.00664709	44.1515	54.0823	87.6537	469.151	145.294	96.0712	0.296143	0.344265	0.517545	3.6716	1.02685	0.65831	0.22945	0.269535	0.410327	2.75999	0.790173	0.505676
TraesCS1A03G0245800	290.662	1158.95	1.99877	2.1769e-14	2.21396e-12	376.586	259.222	236.178	1496.92	1098.93	880.993	3.45134	2.25463	1.90539	16.0069	10.612	8.24852	2.67408	1.76522	1.51066	12.0326	8.16602	6.33604
TraesCS1A03G0245900	631.903	3127.09	2.30768	8.45888e-30	6.6139e-27	715.514	617.75	562.444	3969.23	2952.01	2460.04	1.55425	1.2735	1.07549	10.06	6.75656	5.45916	1.20423	0.99706	0.852683	7.56221	5.19923	4.19341
TraesCS1A03G0249100	62.7627	326.953	2.39244	4.94104e-09	1.73151e-07	70.123	47.5551	70.6099	221.483	530.44	228.936	0.74024	0.47642	0.656144	2.72797	5.89999	2.46892	0.573534	0.373004	0.520214	2.05064	4.54009	1.89648
TraesCS1A03G0250300	1243.61	602.868	-1.04369	3.04036e-07	6.91535e-06	1171.31	1159.51	1400.02	453.876	624.996	729.732	7.59867	7.13868	7.99506	3.43549	4.27214	4.83625	5.88741	5.5891	6.33875	2.5825	3.28745	3.71493
TraesCS1A03G0256500	131.207	300.531	1.20781	3.43101e-09	1.25078e-07	150.635	115.158	127.828	317.495	310.192	273.905	0.790108	0.573241	0.590216	1.94306	1.71434	1.46772	0.612172	0.448808	0.467943	1.46062	1.3192	1.12742
TraesCS1A03G0277300	47.7912	124.774	1.40163	0.000153262	0.00149702	70.123	39.163	34.0875	144.018	119.925	110.38	0.503152	0.266684	0.215306	1.20571	0.90668	0.809113	0.38984	0.208795	0.170702	0.906348	0.697698	0.621514
TraesCS1A03G0278600	18.1764	229.021	3.71298	4.61672e-16	6.24958e-14	31.1658	11.1894	12.1741	288.037	237.545	161.481	0.17426	0.0593757	0.059921	1.87912	1.39949	0.922408	0.135016	0.0464871	0.0475074	1.41256	1.07692	0.70854
TraesCS1A03G0281500	12.7266	37.7309	1.62999	0.00675291	0.0327984	19.4786	6.52717	12.1741	34.9135	32.2876	45.9915	0.0679948	0.0216234	0.0374091	0.1422	0.118757	0.164012	0.052682	0.0169296	0.0296592	0.106893	0.0913842	0.125985
TraesCS1A03G0291800	41.0623	115.49	1.50493	1.08758e-06	2.12665e-05	37.6586	36.8319	48.6965	128.744	99.1691	118.556	0.57262	0.531505	0.65181	2.2841	1.58885	1.84165	0.443663	0.416131	0.516777	1.71698	1.22263	1.41465
TraesCS1A03G0292800	24.8909	61.1123	1.32887	0.00766001	0.0361863	37.6586	16.3179	20.696	80.7375	48.4314	54.1678	0.291588	0.119909	0.141063	0.729402	0.395126	0.428476	0.22592	0.0938802	0.111839	0.5483	0.304053	0.32913
TraesCS1A03G0295300	11.3457	51.8385	2.21012	2.93232e-06	5.03148e-05	10.3886	10.257	13.3915	46.9151	47.2783	61.322	0.0523128	0.0490176	0.0593613	0.275645	0.250852	0.315463	0.0405317	0.0383774	0.0470637	0.207206	0.193032	0.242321
TraesCS1A03G0303700	518.867	170.774	-1.60185	4.14198e-10	1.85868e-08	483.069	508.653	564.879	117.833	170.663	223.825	4.32117	4.31812	4.44804	1.22983	1.60855	2.04542	3.34802	3.38079	3.52656	0.92448	1.23779	1.57117
TraesCS1A03G0304900	1047.87	2724.64	1.38085	8.44993e-18	1.51257e-15	1212.87	932.454	998.278	3037.48	2802.1	2334.33	17.7207	12.9293	12.8392	51.7805	43.1374	34.8424	13.7299	10.1227	10.1794	38.924	33.1946	26.7639
TraesCS1A03G0313300	147.754	466.895	1.66057	6.11547e-12	3.998e-10	155.829	144.997	142.437	381.867	610.006	408.814	0.870334	0.768558	0.700299	2.4885	3.58984	2.33262	0.67433	0.601728	0.555221	1.87063	2.76241	1.79179
TraesCS1A03G0314000	90.3773	232.99	1.35347	7.72334e-05	0.000839186	54.5401	111.894	104.697	176.75	251.382	270.839	0.357267	0.69561	0.603719	1.3509	1.73506	1.81246	0.276808	0.544615	0.478649	1.01549	1.33514	1.39223
TraesCS1A03G0325800	70.1739	153.08	1.12508	0.00416803	0.0223975	93.4973	73.1976	43.8268	208.39	111.854	138.997	1.04152	0.773828	0.429763	2.70851	1.31287	1.5818	0.806961	0.605854	0.34073	2.03602	1.01026	1.21505
TraesCS1A03G0367400	23.5156	116.345	2.30312	2.23899e-09	8.51477e-08	15.5829	23.3113	31.6527	123.288	133.763	91.9831	0.0856105	0.121542	0.153078	0.790294	0.774317	0.516259	0.0663306	0.0951592	0.121365	0.594073	0.595844	0.396561
TraesCS1A03G0371400	626.802	1502.71	1.26494	7.1389e-13	5.55073e-11	755.77	558.54	566.097	1688.94	1334.17	1485.02	3.92536	2.75312	2.58823	10.2351	7.30138	7.87955	3.04135	2.1555	2.05203	7.69384	5.61847	6.05262
TraesCS1A03G0380800	560.729	1222.03	1.12598	4.86871e-08	1.34458e-06	612.927	500.728	568.531	1100.87	1563.64	1001.59	4.34535	3.36898	3.54807	9.10621	11.6804	7.25418	3.36675	2.63768	2.81303	6.84525	8.98815	5.57224
TraesCS1A03G0381900	143.927	301.399	1.072	0.000651338	0.00500347	162.322	122.151	147.307	432.055	251.382	220.759	0.713654	0.509672	0.570107	2.21634	1.16453	0.991542	0.552936	0.399038	0.452	1.66605	0.896113	0.761645
TraesCS1A03G0385200	196.021	483.044	1.29213	5.76262e-07	1.21337e-05	207.772	241.505	138.785	510.61	541.971	396.549	1.18072	1.30248	0.694266	3.38562	3.2452	2.30218	0.914818	1.01975	0.550438	2.54501	2.49721	1.7684
TraesCS1A03G0402900	1107.92	445.395	-1.31336	2.18519e-11	1.27964e-09	1098.59	1062.53	1162.63	354.591	417.433	564.163	2.41185	2.21379	2.24686	0.908297	0.965614	1.26532	1.86869	1.73324	1.78139	0.682777	0.743048	0.971942
TraesCS1A03G0405200	1532.13	4646.99	1.60238	2.07713e-07	4.90718e-06	2298.48	888.162	1409.76	5603.62	4131.66	4205.67	10.2529	3.75993	5.53573	29.1651	19.4194	19.1656	7.94389	2.94377	4.38892	21.9237	14.9434	14.7219
TraesCS1A03G0412900	76.8155	234.43	1.61633	0.00569855	0.028742	105.184	52.2174	73.0447	450.603	172.969	79.7187	0.633449	0.298439	0.387231	3.16622	1.09757	0.490457	0.490793	0.233657	0.30701	2.38008	0.844591	0.376741
TraesCS1A03G0419600	358.182	1171.23	1.70794	1.61945e-06	3.02347e-05	223.355	383.705	467.486	1697.67	1104.7	711.336	1.38056	2.25081	2.54362	12.2434	7.19463	4.49176	1.06965	1.76223	2.01667	9.2035	5.53633	3.45031
TraesCS1A03G0429800	1306.37	284.359	-2.20123	2.87976e-11	1.64787e-09	760.964	1851.85	1306.28	205.117	305.579	342.381	3.72945	8.61328	5.6356	1.17292	1.57801	1.71424	2.88956	6.7436	4.4681	0.8817	1.21429	1.31678
TraesCS1A03G0432700	9.40535	255.845	4.7836	1.19866e-10	6.05439e-09	12.9857	7.92585	7.30447	546.615	55.3502	165.57	0.0876257	0.0507565	0.0433886	4.30361	0.393539	1.14137	0.0678919	0.0397388	0.0343999	3.23508	0.302832	0.876733
TraesCS1A03G0434900	367.345	1703.29	2.21639	6.76612e-14	6.32946e-12	429.828	302.115	370.093	1307.08	1256.91	2545.89	0.819753	0.546816	0.621328	2.90855	2.52578	4.9603	0.63514	0.428119	0.49261	2.18639	1.94361	3.81022
TraesCS1A03G0436900	58.7001	133.923	1.2071	0.00594753	0.0296833	84.4073	40.5617	51.1313	151.656	78.4128	171.702	0.625686	0.285347	0.333645	1.31166	0.612445	1.30027	0.484778	0.223407	0.264525	0.985992	0.471282	0.998789
TraesCS1A03G0445900	191.448	681.05	1.83881	1.46991e-06	2.77395e-05	249.326	115.624	209.395	851.017	372.461	819.671	1.09617	0.482437	0.810399	4.36553	1.72542	3.68156	0.849309	0.377715	0.642512	3.28162	1.32773	2.82796
TraesCS1A03G0461300	3621.86	7292.89	1.00924	2.29871e-11	1.3421e-09	3991.81	3962.93	2910.83	6937.97	7700.6	7240.09	22.4193	21.1226	14.391	45.4643	45.57	41.5409	17.3703	16.5376	11.4096	34.176	35.0665	31.9093
TraesCS1A03G0465100	206.023	461.161	1.16807	1.13895e-06	2.21517e-05	259.715	181.828	176.525	510.61	503.918	368.954	2.36732	1.57291	1.41641	5.43046	4.83975	3.43569	1.83419	1.23148	1.12297	4.08214	3.72423	2.6391
TraesCS1A03G0472600	265.399	1084.37	2.03531	8.13906e-24	2.9682e-21	337.629	244.303	214.265	1084.5	1185.42	983.197	4.42618	3.03947	2.47264	16.5885	16.3743	13.1677	3.42938	2.3797	1.96039	12.4697	12.6002	10.1147
TraesCS1A03G0480800	16.9735	63.1186	1.942	0.000590941	0.00462013	18.18	8.39208	24.3482	61.0987	85.3316	42.9254	0.0815293	0.0357166	0.0961188	0.319697	0.403211	0.196659	0.0631685	0.0279636	0.0762063	0.24032	0.310274	0.151062
TraesCS1A03G0489000	17.6089	76.1887	2.15846	0.000301848	0.00263971	33.7629	9.32454	9.7393	96.0122	69.1878	63.3661	0.212866	0.0557924	0.0540526	0.706286	0.459621	0.408136	0.164928	0.0436816	0.0428547	0.530923	0.353682	0.313506
TraesCS1A03G0490400	655.087	324.316	-1.0095	1.40701e-06	2.66658e-05	706.424	513.782	745.056	296.765	302.12	374.064	3.27583	2.26108	3.04135	1.60567	1.47618	1.77208	2.5381	1.77027	2.41129	1.207	1.13593	1.36121
TraesCS1A03G0499200	86.4719	190.028	1.15363	0.000806461	0.00595769	109.08	57.8121	92.5233	245.486	167.204	157.393	0.5359	0.269549	0.400139	1.40719	0.865541	0.78996	0.415213	0.211038	0.317244	1.0578	0.666041	0.606801
TraesCS1A03G0505400	34.5039	121.738	1.83463	1.0944e-07	2.76062e-06	41.5544	30.3047	31.6527	142.927	130.304	91.9831	0.752102	0.520537	0.504305	3.0183	2.48496	1.70078	0.582725	0.407545	0.39983	2.26889	1.9122	1.30644
TraesCS1A03G0528100	110.196	242.731	1.13368	0.0027387	0.01603	116.872	127.28	86.4363	307.676	291.742	128.776	0.729997	0.754488	0.475258	2.24229	1.92006	0.821729	0.565598	0.590712	0.376801	1.68556	1.4775	0.631205
TraesCS1A03G0528300	99.6372	375.155	1.90362	2.13293e-16	3.05666e-14	88.303	109.563	101.045	368.774	309.039	447.651	0.408164	0.480624	0.411147	1.98887	1.50514	2.11388	0.316244	0.376296	0.325971	1.49506	1.15822	1.62376
TraesCS1A03G0529500	82.727	223.584	1.45328	6.52588e-05	0.000726624	111.677	51.2849	85.2188	277.126	226.013	167.614	0.520023	0.226636	0.349313	1.50564	1.10891	0.797347	0.402911	0.17744	0.276947	1.13181	0.853313	0.612476
TraesCS1A03G0531400	13.1054	41.6507	1.71809	0.00859641	0.0395937	18.18	6.52717	14.6089	65.4629	28.8282	30.661	0.190914	0.0650504	0.135047	0.802096	0.318982	0.328936	0.147919	0.05093	0.10707	0.602945	0.245459	0.25267
TraesCS1A03G0532100	5598.68	2442.17	-1.19696	1.64438e-12	1.20026e-10	4577.47	5656.73	6561.85	2128.63	2488.45	2709.41	28.1898	33.0608	35.5725	15.2952	16.1473	17.046	21.8413	25.8843	28.2031	11.4976	12.4255	13.0938
TraesCS1A03G0534000	145.428	350.593	1.27058	8.78907e-07	1.76933e-05	171.412	143.132	121.741	418.962	370.155	262.663	1.76512	1.39878	1.10355	5.03379	4.01624	2.7632	1.3676	1.09515	0.874932	3.78396	3.09053	2.12253
TraesCS1A03G0536300	31.9666	8.7099	-1.88182	0.00126175	0.00858882	23.3743	33.5683	38.9572	8.72838	9.22504	8.17627	0.171877	0.234255	0.252166	0.0748857	0.0714742	0.0614206	0.133169	0.183405	0.199926	0.0562924	0.055	0.0471798
TraesCS1A03G0539100	94.4966	199.154	1.07794	0.00223487	0.0136193	103.886	89.5155	90.0885	296.765	163.744	136.953	0.791611	0.647344	0.604292	2.63849	1.3147	1.06612	0.613336	0.506825	0.479103	1.98338	1.01167	0.818933
TraesCS1A03G0545700	378.808	166.367	-1.19033	0.00486786	0.0253404	350.615	539.891	245.917	80.7375	209.87	208.495	3.01591	4.40732	1.86208	0.810308	1.90213	1.83216	2.33671	3.45063	1.47632	0.609118	1.46371	1.40736
TraesCS1A03G0551800	70.577	167.278	1.25863	4.08795e-06	6.71402e-05	80.5116	60.6095	70.6099	169.112	193.726	138.997	0.573611	0.409808	0.442839	1.40579	1.45429	1.01168	0.44443	0.320851	0.351098	1.05675	1.11909	0.777116
TraesCS1A03G0557300	14.8534	46.8201	1.62862	0.00261384	0.0154594	12.9857	18.1828	13.3915	63.2808	49.5846	27.5949	0.0764231	0.101555	0.0693761	0.434527	0.307474	0.165908	0.0592122	0.0795104	0.0550038	0.326639	0.236604	0.127441
TraesCS1A03G0559100	768.634	2364.04	1.61883	3.23776e-07	7.32004e-06	838.878	1011.71	455.312	1706.4	3169.95	2215.77	7.11267	8.14088	3.39832	16.8811	28.3198	19.1928	5.51086	6.37375	2.69431	12.6897	21.7923	14.7428
TraesCS1A03G0561300	419.222	1216.4	1.54074	1.90152e-10	9.20489e-09	453.202	339.413	465.051	1561.29	1194.64	893.258	1.84005	1.30782	1.66212	7.39621	5.1107	3.70507	1.42566	1.02393	1.31778	5.55982	3.93272	2.84602
TraesCS1A03G0562200	314.794	737.424	1.22786	1.09311e-07	2.7592e-06	367.496	321.23	255.657	931.755	673.428	607.088	1.50542	1.24882	0.921897	4.45341	2.90669	2.5406	1.16639	0.977743	0.730911	3.34768	2.23672	1.95154
TraesCS1A03G0568100	182.207	474.826	1.36907	4.22608e-05	0.000501976	131.156	271.81	143.655	604.441	434.73	385.307	1.35612	2.66721	1.30753	7.29208	4.73624	4.07004	1.05072	2.08824	1.03666	5.48154	3.64458	3.12637
TraesCS1A03G0569400	62.3584	155.407	1.31797	9.12106e-05	0.000966453	81.8101	63.8731	41.392	186.569	131.457	148.195	0.773687	0.573267	0.344585	2.05866	1.30992	1.43177	0.599449	0.448828	0.273199	1.54752	1.00799	1.0998
TraesCS1A03G0572200	70.6125	148.63	1.06662	0.00012418	0.00125495	81.8101	76.4612	53.5661	150.565	161.438	133.886	0.755958	0.670521	0.435715	1.62331	1.57181	1.26389	0.585712	0.524972	0.34545	1.22026	1.20952	0.970845
TraesCS1A03G0573800	308.549	635.845	1.03465	1.28589e-09	5.15493e-08	296.075	352.001	277.57	662.266	678.04	567.229	2.06704	2.33224	1.70586	5.3947	4.98778	4.04564	1.60153	1.82598	1.35246	4.05526	3.83814	3.10763
TraesCS1A03G0574500	42.8157	99.7551	1.23819	0.00851909	0.0393284	67.5258	31.7034	29.2179	123.288	64.5753	111.402	0.257761	0.114851	0.0981788	0.549106	0.259727	0.43443	0.199712	0.0899202	0.0778395	0.412769	0.199862	0.333704
TraesCS1A03G0578300	360.627	1008.72	1.48563	2.42687e-13	2.06794e-11	449.306	350.136	282.44	1105.23	1020.52	900.412	2.01047	1.48687	1.1125	5.77025	4.81148	4.11601	1.5577	1.16411	0.882031	4.33756	3.70248	3.16168
TraesCS1A03G0579100	807.008	1991.71	1.30005	8.31701e-39	1.47795e-35	763.561	846.668	810.796	2020.62	1944.18	2010.34	4.4806	4.71505	4.18818	13.8345	12.0207	12.0515	3.47154	3.69156	3.32054	10.3996	9.25007	9.2573
TraesCS1A03G0588800	6.84277	107.584	4.00905	6.49402e-13	5.08981e-11	5.19429	5.59472	9.7393	132.017	131.457	59.278	0.0561255	0.0573711	0.0926367	1.66437	1.49665	0.654347	0.0434857	0.0449176	0.0734455	1.25113	1.15168	0.502631
TraesCS1A03G0598300	1762.09	4455.55	1.3384	3.12619e-08	9.08268e-07	2243.94	1778.66	1263.67	5606.9	4085.54	3674.21	7.43646	5.59408	3.68649	21.6803	14.2662	12.4395	5.76173	4.37978	2.92277	16.2973	10.978	9.55527
TraesCS1A03G0614900	10.2245	119.441	3.63845	1.26337e-13	1.12456e-11	11.6872	5.59472	13.3915	151.656	118.772	87.8949	0.785476	0.356848	0.792275	11.8924	8.41091	6.03488	0.608583	0.279387	0.628143	8.93966	6.47227	4.63565
TraesCS1A03G0623200	130.412	275.51	1.07983	0.00141262	0.00940709	101.289	126.814	163.133	181.114	265.22	380.197	0.581834	0.69133	0.824902	1.21388	1.60527	2.23114	0.450802	0.541263	0.654011	0.912491	1.23527	1.71383
TraesCS1A03G0624500	155.712	577.69	1.88751	1.20499e-05	0.000170957	211.667	195.815	59.6532	734.275	577.718	421.078	0.92737	0.814191	0.230067	3.75357	2.66697	1.8847	0.718521	0.637455	0.182405	2.8216	2.05226	1.44772
TraesCS1A03G0626400	103.906	211.731	1.03871	0.000942014	0.00675982	150.635	84.387	76.697	217.119	198.338	219.737	0.511481	0.271933	0.229248	0.860179	0.709603	0.762237	0.396293	0.212905	0.181755	0.646607	0.546045	0.585506
TraesCS1A03G0628100	830.687	2042.74	1.29748	4.57299e-06	7.38997e-05	836.281	890.027	765.752	2890.19	2015.67	1222.35	4.09858	4.13966	3.30363	16.527	10.4089	6.1201	3.17556	3.24107	2.61923	12.4235	8.00972	4.70111
TraesCS1A03G0645800	232.183	929.235	2.00432	1.67448e-11	9.97908e-10	316.852	205.606	174.09	1209.97	914.432	663.3	1.71735	1.05759	0.830611	7.65182	5.22224	3.67277	1.33059	0.828023	0.658537	5.75196	4.01856	2.82121
TraesCS1A03G0646500	111.081	231.924	1.06354	3.10735e-08	9.03332e-07	111.677	109.563	112.002	242.213	231.779	221.781	0.950084	0.884592	0.838773	2.40426	2.07766	1.92754	0.73612	0.692574	0.665008	1.80731	1.59878	1.48062
TraesCS1A03G0652200	78.5406	247.795	1.67968	8.22796e-07	1.66909e-05	112.976	50.8187	71.8273	290.219	228.32	224.847	0.369906	0.15791	0.207022	1.10871	0.787685	0.752098	0.286601	0.123633	0.164134	0.833431	0.60613	0.577718
TraesCS1A03G0652400	1374.8	3276.12	1.25394	3.71282e-05	0.000449057	2167.32	1057.4	899.668	3562.27	2957.78	3308.32	6.10999	2.82904	2.23266	11.7174	8.78591	9.52811	4.73399	2.21494	1.77013	8.80812	6.76083	7.31894
TraesCS1A03G0660000	421.218	907.112	1.11164	6.58962e-07	1.36885e-05	415.544	338.014	510.096	1070.32	723.012	928.007	1.70432	1.31568	1.84165	5.12193	3.12451	3.88835	1.32049	1.03009	1.46012	3.85021	2.40434	2.98681
TraesCS1A03G0660400	149.131	803.358	2.43652	2.37719e-32	2.42018e-29	140.246	134.273	172.873	929.573	823.335	657.168	0.628102	0.570703	0.681534	4.85747	3.88526	3.00675	0.48665	0.446821	0.540343	3.65142	2.98974	2.30961
TraesCS1A03G0668100	21.3916	568.549	4.71388	7.39662e-28	4.54664e-25	15.5829	24.2438	24.3482	887.022	521.215	297.412	0.109094	0.161077	0.150052	7.2456	3.84479	2.12712	0.0845254	0.126112	0.118966	5.4466	2.9586	1.63393
TraesCS1A03G0669200	48.8403	128.816	1.38218	0.000110824	0.00114076	36.3601	57.8121	52.3487	165.839	124.538	96.0712	0.266392	0.401973	0.337617	1.41766	0.961396	0.71907	0.206399	0.314717	0.267675	1.06567	0.739802	0.552348
TraesCS1A03G0674100	4138.56	1817.32	-1.18697	6.29351e-11	3.35938e-09	3800.92	3829.12	4785.65	1434.73	1893.44	2123.79	14.3032	13.6748	15.8528	6.2994	7.50754	8.16459	11.082	10.7065	12.5686	4.73533	5.77711	6.27157
TraesCS1A03G0674400	668.362	305.061	-1.13031	1.9136e-14	1.97079e-12	722.007	647.589	635.489	277.126	326.336	311.72	6.53976	5.56673	5.06699	2.92877	3.1145	2.88447	5.06697	4.35837	4.01728	2.20159	2.39663	2.21568
TraesCS1A03G0675300	59.9143	318.882	2.40622	5.35493e-06	8.49763e-05	51.9429	71.7989	56.001	103.65	302.12	550.876	1.91814	2.51624	1.82041	4.46588	11.7554	20.782	1.48616	1.97004	1.44329	3.35705	9.04584	15.9635
TraesCS1A03G0676700	224.637	579.332	1.37295	0.000180218	0.00171491	297.373	156.186	220.352	480.061	375.92	882.015	1.80379	0.899098	1.17658	3.39757	2.40261	5.46564	1.39757	0.703932	0.932835	2.55399	1.84883	4.19839
TraesCS1A03G0679300	9.64013	44.1981	2.14474	0.00174707	0.0111576	5.19429	13.9868	9.7393	57.8255	55.3502	19.4186	0.0150865	0.0385532	0.0249006	0.19596	0.169388	0.0576183	0.0116889	0.0301845	0.0197421	0.147305	0.130346	0.0442591
TraesCS1A03G0679900	35.7565	131.256	1.90572	5.08136e-08	1.39621e-06	32.4643	26.1087	48.6965	135.29	142.988	115.49	0.239416	0.182731	0.31613	1.16412	1.11109	0.870105	0.185498	0.143066	0.250639	0.875086	0.854995	0.668364
TraesCS1A03G0680500	29.395	633.809	4.47303	1.70522e-25	7.75171e-23	44.1515	17.2504	26.7831	597.894	372.461	931.073	0.164366	0.0609462	0.0877705	2.59704	1.461	3.54104	0.12735	0.0477167	0.0695875	1.95222	1.12425	2.72002
TraesCS1A03G0682100	33.386	123.333	1.88277	0.00150676	0.00989949	46.7486	36.3657	17.0438	218.21	94.5566	57.2339	0.30803	0.227403	0.0988579	1.67759	0.656477	0.385264	0.23866	0.178041	0.0783779	1.26106	0.505165	0.295937
TraesCS1A03G0683000	638.706	233.127	-1.45418	1.65793e-08	5.15392e-07	472.681	682.556	760.883	195.298	208.716	295.368	2.18188	2.99007	3.09173	1.05183	1.01513	1.39286	1.69051	2.34102	2.45123	0.790675	0.781153	1.06991
TraesCS1A03G0684200	106.477	529.141	2.33612	9.70334e-15	1.04792e-12	137.649	62.4744	119.306	560.799	525.827	500.797	0.807727	0.347917	0.616279	3.8396	3.25116	3.00216	0.625823	0.272395	0.488607	2.88627	2.5018	2.30609
TraesCS1A03G0691200	261.38	1168.3	2.17049	2.24265e-16	3.19982e-14	283.089	165.044	336.006	1245.98	1224.62	1034.3	2.61107	1.4447	2.72812	13.4089	11.9015	9.7459	2.02304	1.1311	2.16295	10.0796	9.1583	7.48624
TraesCS1A03G0694000	51.7663	280.729	2.45891	6.81829e-22	2.01937e-19	54.5401	44.7578	56.001	331.679	265.22	245.288	0.414343	0.322696	0.374508	2.94001	2.12302	1.90371	0.321031	0.252649	0.296923	2.21004	1.63368	1.46232
TraesCS1A03G0694700	563.443	198.423	-1.50104	2.32466e-10	1.10669e-08	547.998	428.929	713.403	200.753	179.888	214.627	5.90858	4.38904	6.77112	2.52553	2.04367	2.36412	4.57793	3.43632	5.36838	1.89847	1.57262	1.81598
TraesCS1A03G0699400	353.863	757.414	1.09731	3.57808e-12	2.43699e-10	357.108	353.866	350.615	785.554	841.785	644.904	2.59	2.43568	2.23848	6.64758	6.43287	4.77833	2.00672	1.90697	1.77474	4.99707	4.95015	3.67044
TraesCS1A03G0703600	1324.92	570.348	-1.21475	0.000327952	0.00283627	1293.38	806.572	1874.81	800.829	472.783	437.431	6.72455	3.9798	8.5806	4.85808	2.59002	2.32342	5.21015	3.11591	6.80299	3.65187	1.99304	1.78472
TraesCS1A03G0706000	1399.38	2982.11	1.09249	3.82832e-06	6.3493e-05	1847.87	1238.76	1111.5	3734.66	2663.73	2547.93	15.895	10.1125	8.41624	37.4822	24.1424	22.3901	12.3153	7.91737	6.67268	28.1758	18.5778	17.1988
TraesCS1A03G0706500	48.6079	133.16	1.46326	3.69193e-05	0.000446854	66.2272	44.2915	35.305	159.293	134.916	105.27	0.247647	0.15718	0.116212	0.694991	0.531573	0.402141	0.191875	0.123061	0.0921372	0.522433	0.40905	0.308902
TraesCS1A03G0708500	228.028	473.25	1.06152	2.13507e-12	1.52094e-10	237.639	210.268	236.178	457.149	475.089	487.51	1.51819	1.27486	1.32822	3.40764	3.19806	3.1818	1.17629	0.998129	1.05306	2.56156	2.46094	2.44408
TraesCS1A03G0708600	473.395	1041.66	1.13686	0.000776106	0.00577711	653.182	535.695	231.308	1149.96	1082.79	892.236	9.00809	7.01126	2.80809	18.5042	15.7342	12.5707	6.97942	5.48933	2.22635	13.9098	12.1076	9.65606
TraesCS1A03G0713800	176.862	354.169	1.00442	1.27609e-09	5.11775e-08	177.905	172.504	180.177	381.867	341.326	339.315	1.10234	1.0144	0.982763	2.76075	2.22844	2.14789	0.854086	0.794202	0.779168	2.07529	1.7148	1.64989
TraesCS1A03G0716900	113.071	749.075	2.72553	3.16128e-14	3.12092e-12	155.829	124.949	58.4358	525.885	919.044	802.297	0.899744	0.684674	0.29701	3.54282	5.59128	4.73246	0.697117	0.536053	0.23548	2.66318	4.30254	3.6352
TraesCS1A03G0718100	16.6428	187.193	3.44081	3.0003e-09	1.11075e-07	15.5829	27.0412	7.30447	213.845	83.0253	264.707	0.0600977	0.0989728	0.0247982	0.962269	0.337384	1.04293	0.0465634	0.0774889	0.0196609	0.723349	0.25962	0.80112
TraesCS1A03G0721800	74.3087	580.545	2.95006	9.27103e-12	5.78247e-10	83.1087	108.165	31.6527	735.366	643.446	362.822	1.15405	1.42543	0.386911	11.9143	9.41444	5.14699	0.894153	1.11601	0.306757	8.95614	7.24449	3.95362
TraesCS1A03G0735000	50.4622	151.863	1.60824	0.0105689	0.0465613	102.587	19.5815	29.2179	194.207	87.6379	173.746	0.560548	0.101542	0.140537	1.23814	0.504562	0.969871	0.434309	0.0795005	0.111422	0.930724	0.388264	0.744999
TraesCS1A03G0748300	437.29	1193.38	1.45401	3.16589e-17	5.17427e-15	459.695	372.515	479.66	1175.06	1359.54	1045.54	3.20492	2.46474	2.94376	9.55859	9.98717	7.44679	2.48315	1.92973	2.33391	7.1853	7.68521	5.72019
TraesCS1A03G0752300	113.565	348.401	1.6265	1.25911e-11	7.6769e-10	148.037	102.57	90.0885	353.5	366.695	325.007	0.839373	0.55193	0.44965	2.33862	2.19075	1.8826	0.650342	0.432123	0.356498	1.75797	1.6858	1.4461
TraesCS1A03G0759500	24.9351	55.0352	1.13419	0.011253	0.0488702	19.4786	26.1087	29.2179	70.9181	55.3502	38.8373	0.28214	0.358899	0.372543	1.19853	0.844751	0.574693	0.2186	0.280993	0.295365	0.900952	0.650043	0.441446
TraesCS1A03G0761900	73.2006	211.31	1.53351	0.0114608	0.0495745	137.649	62.4744	19.4786	250.941	258.301	124.688	1.26844	0.546363	0.158007	2.69809	2.508	1.17383	0.982782	0.427764	0.125274	2.02819	1.92993	0.901666
TraesCS1A03G0765100	249.82	96.6709	-1.37148	1.4518e-05	0.000200111	218.16	295.122	236.178	114.56	59.9627	115.49	0.884332	1.13533	0.842754	0.541826	0.256109	0.47826	0.685176	0.888884	0.668164	0.407297	0.197078	0.367372
TraesCS1A03G0780000	336.284	143.541	-1.22181	2.39446e-08	7.17647e-07	346.719	271.344	390.789	146.2	146.447	137.975	6.16467	4.57861	6.11641	3.03297	2.74358	2.50618	4.77636	3.58473	4.8493	2.27992	2.11121	1.9251
TraesCS1A03G0794800	261.973	796.864	1.60525	5.93392e-06	9.27784e-05	262.312	254.56	269.048	1301.62	615.771	473.202	1.62136	1.49325	1.46391	9.38713	4.01037	2.98805	1.25622	1.16911	1.16063	7.05641	3.08601	2.29525
TraesCS1A03G0801200	612.751	214.413	-1.51137	3.22673e-12	2.21946e-10	596.045	504.457	737.752	249.85	187.96	205.429	4.43788	3.56453	4.83536	2.17052	1.47457	1.56257	3.43845	2.79078	3.83364	1.6316	1.1347	1.20027
TraesCS1A03G0808500	311.03	842.256	1.43303	5.18616e-05	0.000598153	368.795	418.205	146.089	995.036	779.516	752.217	1.70157	1.83119	0.593341	5.3566	3.78959	3.54559	1.31836	1.4337	0.470421	4.02662	2.91612	2.72351
TraesCS1A03G0809500	10.6561	67.6765	2.69512	1.23524e-09	4.97231e-08	11.6872	9.32454	10.9567	67.645	76.1066	59.278	0.103171	0.0781191	0.0851434	0.696742	0.707905	0.534593	0.0799365	0.0611619	0.0675046	0.523749	0.544739	0.410644
TraesCS1A03G0822600	15.2995	109.325	2.80244	2.77269e-10	1.29599e-08	19.4786	19.1153	7.30447	130.926	106.088	90.961	0.0844598	0.0786601	0.0278807	0.662376	0.484687	0.402929	0.065439	0.0615854	0.0221047	0.497916	0.372971	0.309507
TraesCS1A03G0835800	221.77	64.9952	-1.77429	1.11572e-07	2.80901e-06	162.322	258.29	244.7	43.6419	72.6472	78.6966	1.58567	2.39455	2.10422	0.497424	0.747752	0.785367	1.22857	1.87477	1.6683	0.373919	0.575402	0.603273
TraesCS1A03G0837800	27.7844	212.671	2.98237	6.21181e-18	1.13906e-15	38.9572	20.0478	24.3482	254.214	184.501	199.297	0.273495	0.13357	0.15047	2.08232	1.36478	1.42936	0.211902	0.104576	0.119298	1.5653	1.05021	1.09795
TraesCS1A03G0839300	210.379	475.878	1.18025	0.00839461	0.0388897	353.212	178.099	99.8278	682.996	382.839	361.8	1.12684	0.539225	0.280351	2.54234	1.28691	1.17917	0.873073	0.422176	0.222272	1.91111	0.990288	0.905773
TraesCS1A03G0840800	1413.71	597.706	-1.24289	1.71106e-10	8.36345e-09	1103.79	1503.58	1633.77	510.61	654.978	627.529	18.2121	23.5441	23.7294	9.82994	11.3869	10.5776	14.1106	18.4334	18.8134	7.38928	8.76229	8.12513
TraesCS1A03G0851600	1030.27	2176	1.07692	6.51916e-10	2.797e-08	1134.95	1145.05	810.796	2260.65	2331.63	1935.73	8.20199	7.85322	5.15792	19.0617	17.7543	14.2912	6.35486	6.14853	4.08938	14.3289	13.6621	10.9776
TraesCS1A03G0860800	155.682	30.526	-2.34923	1.11115e-05	0.000159729	70.123	119.354	277.57	28.3672	34.5939	28.617	0.793411	1.28161	2.7646	0.374491	0.412421	0.330782	0.61473	1.00341	2.19187	0.28151	0.317361	0.254088
TraesCS1A03G0873100	91.7996	448.906	2.30274	1.43027e-08	4.52831e-07	158.426	63.4068	53.5661	497.518	358.623	490.576	0.891259	0.338528	0.265271	3.26568	2.12578	2.81945	0.690542	0.265044	0.210316	2.45485	1.63581	2.16574
TraesCS1A03G0879000	45278	19954.2	-1.18214	7.62115e-10	3.2287e-08	35838	45538.7	54457.3	18017.6	24030.1	17815.1	485.609	585.604	649.561	284.856	343.084	246.61	376.247	458.487	514.994	214.13	264.006	189.432
TraesCS1A03G0880600	5244.45	2264.25	-1.21105	2.77263e-12	1.937e-10	5515.04	4212.82	6005.49	2581.42	2000.68	2210.66	22.0455	15.9818	21.132	12.0397	8.42658	9.02761	17.0807	12.5126	16.7542	9.05039	6.48433	6.93449
TraesCS1A03G0883000	56.0828	23.8188	-1.21734	0.00500713	0.0259163	63.6301	40.0955	64.5228	21.821	23.0626	26.5729	0.53996	0.322905	0.481986	0.216053	0.20621	0.230366	0.418358	0.252813	0.382135	0.162409	0.158681	0.176954
TraesCS1A03G0883500	476.104	220.152	-1.1112	5.21724e-05	0.000601056	367.496	438.719	622.098	175.659	209.87	274.927	2.4406	2.7651	3.63684	1.36113	1.46858	1.86527	1.89096	2.16488	2.88341	1.02318	1.13008	1.43279
TraesCS1A03G0883600	239.149	619.248	1.38141	1.1085e-06	2.16248e-05	285.686	162.713	269.048	786.646	575.412	495.687	3.00635	1.625	2.49231	9.65864	6.38017	5.3289	2.3293	1.27226	1.97599	7.26051	4.90959	4.09335
TraesCS1A03G0888600	12944.7	5825.14	-1.1521	1.54079e-14	1.60544e-12	12732.5	13555.1	12546.6	4666.41	6516.34	6292.66	77.1394	77.9372	66.9132	32.9862	41.5977	38.9473	59.7672	61.0195	53.051	24.7961	32.0098	29.9171
TraesCS1A03G0891600	16.6867	51.8127	1.63744	0.0050547	0.0261113	25.9715	16.7842	7.30447	67.645	53.044	34.7492	0.148091	0.0908267	0.0366643	0.450045	0.318693	0.202422	0.11474	0.0711111	0.0290687	0.338304	0.245237	0.155489
TraesCS1A03G0891800	181.073	385.248	1.08383	7.42065e-06	0.000112444	194.786	202.342	146.089	477.879	352.858	325.007	0.759942	0.749188	0.501722	2.17534	1.45053	1.29538	0.588799	0.586562	0.397783	1.63523	1.11619	0.995034
TraesCS1A03G0907500	87.5298	188.987	1.10061	0.00482121	0.0251511	105.184	112.361	45.0442	236.757	162.591	167.614	0.56494	0.572725	0.212967	1.48368	0.920135	0.919689	0.437713	0.448404	0.168847	1.1153	0.708052	0.706452
TraesCS1A03G0910800	130.143	343.833	1.39918	1.11044e-05	0.00015965	168.815	141.267	80.3492	412.416	348.245	270.839	1.54434	1.22646	0.647049	4.40206	3.35678	2.5312	1.19655	0.960236	0.513002	3.30908	2.58307	1.94432
TraesCS1A03G0920800	122.047	500.796	2.03661	1.23809e-12	9.21598e-11	132.454	121.685	112.002	519.339	654.978	328.073	0.643523	0.561068	0.47901	2.94398	3.35295	1.62835	0.498598	0.439278	0.379775	2.21303	2.58012	1.25081
TraesCS1A03G0925800	163.297	62.8409	-1.36728	1.73979e-05	0.000233764	215.563	122.151	152.177	63.2808	58.8096	66.4322	4.26108	2.29152	2.64798	1.4595	1.22489	1.34154	3.30146	1.79411	2.09941	1.09712	0.942563	1.0305
TraesCS1A03G0938000	127.975	779.036	2.60377	3.9345e-27	2.24878e-24	157.127	134.273	92.5233	897.932	801.425	637.749	0.868922	0.704692	0.450403	5.79374	4.66977	3.60296	0.673236	0.551725	0.357095	4.35523	3.59342	2.76759
TraesCS1A03G0955000	993.728	2555.54	1.36213	2.27528e-06	4.05945e-05	1290.78	1113.35	577.053	3083.3	2467.7	2115.61	16.4927	13.5005	6.49047	45.9665	33.2226	27.6156	12.7784	10.57	5.14587	34.5535	25.5651	21.2127
TraesCS1A03G0955100	18.8672	254.669	3.80978	3.3197e-12	2.27687e-10	31.1658	8.39208	17.0438	412.416	179.888	171.702	0.151856	0.0388066	0.0731042	2.34465	0.923551	0.854693	0.117657	0.0303829	0.0579595	1.7625	0.710681	0.656526
TraesCS1A03G0960500	26.1104	108.809	2.04037	7.387e-06	0.000112004	20.7772	30.771	26.7831	146.2	119.925	60.3	0.297952	0.418776	0.338098	2.44622	1.81207	0.883402	0.230852	0.327873	0.268055	1.83885	1.3944	0.678578
TraesCS1A03G0966900	58.9163	122.343	1.05081	0.00230038	0.013949	75.3173	62.4744	38.9572	133.108	133.763	100.159	0.246204	0.193813	0.112101	0.507682	0.460724	0.334482	0.190758	0.151743	0.0888777	0.38163	0.354531	0.25693
TraesCS1A03G0974000	171.41	52.08	-1.71188	5.18683e-11	2.81321e-09	174.009	151.524	188.699	48.0061	53.044	55.1898	0.946187	0.781929	0.903227	0.304571	0.30391	0.306581	0.733101	0.612196	0.716109	0.22895	0.233861	0.235498
TraesCS1A03G0977000	2034.89	4778.26	1.23064	1.64906e-12	1.20099e-10	2093.3	2238.82	1772.55	5180.3	5377.04	3777.44	16.8825	17.1358	12.5842	48.7469	45.6933	31.1231	13.0805	13.4162	9.97719	36.6436	35.1614	23.907
TraesCS1A03G0989300	83.7672	279.081	1.7176	1.15379e-13	1.03646e-11	77.9144	97.9076	75.4796	244.395	288.282	304.566	0.802325	0.95682	0.684201	2.93638	3.12791	3.20402	0.621637	0.749124	0.542458	2.20731	2.40695	2.46114
TraesCS1A03G0994600	235.09	794.664	1.75838	1.75875e-10	8.56467e-09	314.255	230.316	160.698	835.743	924.81	623.441	3.52401	2.4511	1.58631	10.9349	10.9273	7.14219	2.73039	1.91904	1.25768	8.2199	8.40863	5.48622
TraesCS1A03G0999000	50.948	143.07	1.50717	0.00541059	0.0275881	46.7486	23.3113	82.784	187.66	164.898	76.6526	0.47223	0.223477	0.736128	2.21179	1.7551	0.791029	0.365882	0.174967	0.583627	1.66263	1.35057	0.607623
TraesCS1A03G1008900	25.3962	68.7925	1.44843	0.000479868	0.00389797	23.3743	22.3789	30.4353	65.4629	88.791	52.1237	0.250951	0.228018	0.28764	0.820034	1.00444	0.571697	0.194435	0.178522	0.228051	0.616429	0.772922	0.439145
TraesCS1A03G1010500	667.082	3587.27	2.4279	5.61393e-26	2.66351e-23	777.846	631.737	591.662	4779.88	3299.1	2682.84	3.12293	2.40705	2.09105	22.391	13.9562	11.0038	2.41963	1.88456	1.65786	16.8315	10.7394	8.45251
TraesCS1A03G1015500	2165.85	1077.04	-1.00772	9.28736e-07	1.85854e-05	1760.87	2130.19	2606.48	857.564	1109.31	1264.26	12.3105	14.1335	16.0408	6.99525	8.17159	9.02955	9.53812	11.0655	12.7177	5.25841	6.28811	6.93598
TraesCS1A03G1017500	15.8555	57.2361	1.8698	0.000117995	0.00120066	23.3743	14.453	9.7393	50.1882	53.044	68.4763	0.537998	0.315705	0.197329	1.34781	1.28641	1.61013	0.416838	0.247175	0.156449	1.01317	0.989906	1.23681
TraesCS1A03G1020200	376.217	111.65	-1.74713	4.90057e-12	3.27832e-10	366.198	309.575	452.877	91.648	108.394	134.908	2.38177	1.91086	2.5929	0.695495	0.742836	0.896404	1.84538	1.49607	2.05574	0.522811	0.571619	0.688566
TraesCS1A03G1027700	32.9808	7.98715	-2.05097	0.00216937	0.0132998	18.18	34.5008	46.2617	10.9105	6.91878	6.1322	0.118244	0.212958	0.264866	0.082797	0.0474151	0.0407456	0.0916146	0.166731	0.209995	0.0622395	0.0364863	0.0312984
TraesCS1A03G1031100	276.307	103.686	-1.41078	9.44604e-11	4.86416e-09	254.52	267.614	306.788	102.559	89.9441	118.556	1.42312	1.42007	1.51001	0.66908	0.529902	0.677211	1.10263	1.11182	1.19719	0.502956	0.407764	0.520194
TraesCS1A03G1031600	51.8526	162.941	1.65472	0.0107586	0.0472097	93.4973	49.8863	12.1741	256.396	102.629	129.798	1.2652	0.64065	0.145017	4.04816	1.46329	1.79436	0.980268	0.501585	0.114974	3.04305	1.12601	1.37832
TraesCS1A03G1032900	1151.25	2590.44	1.17134	3.19357e-16	4.48457e-14	1188.19	1073.72	1191.85	2918.55	2653.35	2199.42	8.75623	7.50933	7.73163	25.0948	20.6029	16.5584	6.78428	5.87929	6.1299	18.8641	15.8541	12.7192
TraesCS1A03G1041000	70.6985	198.514	1.46866	0.000257375	0.00231011	62.3315	103.502	46.2617	265.125	191.42	138.997	1.03182	1.62603	0.674126	5.12077	3.33878	2.35062	0.799452	1.27307	0.53447	3.84934	2.56922	1.80561
TraesCS1A03G1041100	36.6325	303.509	3.05322	4.79413e-16	6.46288e-14	46.7486	36.3657	26.7831	436.419	268.679	205.429	0.693067	0.511657	0.349533	7.54914	4.19705	3.11135	0.536985	0.400592	0.277122	5.67477	3.22966	2.38996
TraesCS1A03G1050000	129.572	379.68	1.54602	1.24968e-05	0.000176348	148.037	150.591	90.0885	506.246	405.902	226.892	0.647464	0.625065	0.346845	2.58341	1.87055	1.01378	0.501652	0.489383	0.274991	1.94198	1.4394	0.778727
TraesCS1A03G1051800	17.7112	74.5224	2.01351	8.49089e-05	0.000909342	12.9857	27.9736	12.1741	98.1943	59.9627	65.4102	0.0844054	0.172557	0.0696567	0.744692	0.410666	0.43434	0.0653968	0.1351	0.0552262	0.559794	0.316011	0.333635
TraesCS1A03G1059600	89.0139	254.54	1.49292	0.000228826	0.00209092	55.8387	145.463	65.7403	278.217	287.129	198.275	0.207339	0.5126	0.214881	1.20536	1.12338	0.752131	0.160645	0.40133	0.170365	0.906083	0.86445	0.577744
TraesCS1A03G1061400	37.4705	96.4509	1.36525	0.00398908	0.0216346	57.1372	38.2306	17.0438	112.378	100.322	76.6526	0.524127	0.33282	0.137627	1.20278	0.969658	0.718332	0.406091	0.260575	0.109116	0.904143	0.74616	0.551781
TraesCS1A03G1069100	87.6542	280.539	1.6641	1.59417e-09	6.26742e-08	89.6016	103.969	69.3925	325.132	299.814	216.671	0.43892	0.48334	0.299229	1.85831	1.54748	1.08431	0.340073	0.378422	0.237239	1.39691	1.1908	0.832902
TraesCS1A03G1081600	30.9374	232.285	2.89024	6.82962e-12	4.42933e-10	31.1658	37.2981	24.3482	342.589	221.401	132.864	0.212434	0.241277	0.146095	2.72463	1.59012	0.925202	0.164593	0.188903	0.115829	2.04814	1.22361	0.710687
TraesCS1A03G1082500	2212.88	997.713	-1.14984	4.27527e-11	2.35407e-09	2075.12	2453.75	2109.78	801.92	1006.68	1184.54	5.56823	6.24864	4.98347	2.51069	2.84623	3.24716	4.31424	4.89226	3.95107	1.88731	2.1902	2.49428
TraesCS1A03G1083800	384.145	795.826	1.05767	5.21907e-05	0.000601169	533.714	262.019	356.702	784.463	822.181	780.834	5.31671	2.47713	3.12796	9.11789	8.6299	7.94647	4.11936	1.93942	2.47996	6.85403	6.64079	6.10402
TraesCS1B03G0000900	207.929	29.0759	-2.84385	0.00144389	0.00957069	28.5686	544.087	51.1313	28.3672	32.2876	26.5729	0.0669319	1.20974	0.105451	0.077544	0.0797046	0.0636009	0.0518585	0.947145	0.0836055	0.0582907	0.0613334	0.0488546
TraesCS1B03G0028000	434.48	70.8442	-2.61827	0.00769892	0.0363277	103.886	1036.42	163.133	89.4659	57.6565	65.4102	0.825948	7.82012	1.14172	0.829929	0.483001	0.531279	0.63994	6.12262	0.905196	0.623867	0.371673	0.408097
TraesCS1B03G0044800	557.298	193.448	-1.53018	0.00262132	0.015498	267.506	1117.08	287.309	163.657	204.104	212.583	1.66985	6.61771	1.57875	1.19197	1.34245	1.35566	1.29379	5.18121	1.25169	0.896017	1.03303	1.04134
TraesCS1B03G0063400	355.969	975.728	1.45685	3.40232e-09	1.24124e-07	385.676	323.095	359.137	1286.35	957.098	683.741	3.22397	2.56318	2.64271	12.5462	8.43	5.83903	2.49792	2.00679	2.09523	9.43114	6.48696	4.4852
TraesCS1B03G0074000	101.754	27.5661	-1.89337	0.0100333	0.0447415	51.9429	194.883	58.4358	54.5524	13.8376	14.3085	0.256818	0.914434	0.254331	0.314702	0.0720877	0.0722724	0.198981	0.715939	0.201642	0.236565	0.0554721	0.0555155
TraesCS1B03G0083100	518.704	141.775	-1.87507	0.00105898	0.00744284	189.592	1103.56	262.961	120.015	168.357	136.953	0.517554	2.85899	0.631901	0.382261	0.484251	0.381933	0.400998	2.23839	0.500993	0.28735	0.372635	0.293379
TraesCS1B03G0096900	297.089	71.5806	-2.05947	6.56033e-05	0.000730024	150.635	570.195	170.438	58.9166	76.1066	79.7187	1.04875	3.76748	1.04456	0.478599	0.558306	0.567006	0.812565	2.94968	0.828164	0.359768	0.429621	0.435541
TraesCS1B03G0097400	277.751	62.1577	-2.16399	0.0001323	0.00131984	153.232	531.499	148.524	37.0956	55.3502	94.0271	0.953562	3.13894	0.813616	0.269346	0.36293	0.59777	0.738815	2.45758	0.645063	0.20247	0.279278	0.459173
TraesCS1B03G0103700	727.136	352.048	-1.04995	0.0052535	0.026946	449.306	1237.83	494.269	342.589	325.183	388.373	1.75158	4.57962	1.69618	1.55829	1.33573	1.54674	1.35711	3.58553	1.34479	1.17138	1.02785	1.18811
TraesCS1B03G0109700	47950.1	16587.6	-1.53145	0.00961786	0.0432627	24191.1	83939	35720.1	11987.3	17260	20515.3	305.611	1006.37	397.234	176.694	229.751	264.771	236.786	787.917	314.941	132.823	176.796	203.382
TraesCS1B03G0121000	606.679	276.398	-1.1382	0.00370737	0.020416	376.586	1049.01	394.442	259.669	262.914	306.61	1.21995	3.22505	1.12481	0.981485	0.897413	1.01471	0.945207	2.52499	0.89179	0.737794	0.690567	0.779444
TraesCS1B03G0121100	226.152	52.4897	-2.11325	0.00410853	0.022135	53.2415	537.559	87.6537	51.2793	53.044	53.1458	0.296215	2.83834	0.429288	0.332879	0.310954	0.302069	0.229506	2.22223	0.340354	0.250229	0.239282	0.232032
TraesCS1B03G0124900	1426.26	445.428	-1.67963	0.0099403	0.0444065	644.092	2616.93	1017.76	290.219	445.108	600.956	1.65814	6.3936	2.30642	0.871736	1.20737	1.58051	1.28472	5.00575	1.82861	0.655294	0.929084	1.21405
TraesCS1B03G0132600	204.083	58.6263	-1.80649	0.0103922	0.0459653	62.3315	473.22	76.697	67.645	53.044	55.1898	0.527608	3.80144	0.571483	0.668076	0.473089	0.477247	0.408788	2.97626	0.453091	0.502201	0.364046	0.366594
TraesCS1B03G0139600	101.24	298.522	1.55086	2.15656e-11	1.26363e-09	75.3173	109.097	119.306	305.493	299.814	290.258	0.46611	0.640749	0.64995	2.20589	1.95501	1.8351	0.36114	0.501663	0.515302	1.65819	1.5044	1.40961
TraesCS1B03G0141400	579.468	225.611	-1.36593	8.08029e-07	1.64118e-05	436.321	822.424	479.66	211.663	226.013	239.156	1.87018	3.34545	1.80981	1.05855	1.02074	1.04723	1.44901	2.61926	1.43488	0.795723	0.785469	0.804418
TraesCS1B03G0141600	733.13	260.138	-1.49814	0.000207439	0.00192593	423.335	1295.18	480.878	240.031	258.301	282.081	1.2664	3.67702	1.26632	0.837797	0.81417	0.862066	0.981197	2.87885	1.00398	0.629782	0.626511	0.66219
TraesCS1B03G0174000	300.253	84.6408	-1.83174	0.00655413	0.0320303	77.9144	681.624	141.22	67.645	92.2504	94.0271	0.377815	3.1368	0.602807	0.382722	0.471338	0.465795	0.292729	2.4559	0.477926	0.287697	0.362699	0.357797
TraesCS1B03G0199800	136.963	1622.2	3.57933	1.04245e-15	1.32662e-13	244.132	49.8863	116.872	1899.51	1538.27	1428.8	7.96492	1.54461	3.35651	72.308	52.8803	47.6223	6.17118	1.20932	2.66115	54.3548	40.6919	36.5807
TraesCS1B03G0200700	10.7108	216.507	4.34371	0.00103618	0.0073125	5.19429	7.45963	19.4786	219.301	422.045	8.17627	0.106002	0.144473	0.349919	5.22174	9.07509	0.170461	0.08213	0.113112	0.277428	3.92524	6.98336	0.130938
TraesCS1B03G0201300	150.223	38.2349	-1.98156	0.000462652	0.00378781	49.3458	250.364	150.959	44.733	31.1345	38.8373	0.506587	2.43925	1.36422	0.53582	0.336782	0.407318	0.392501	1.90976	1.0816	0.402782	0.259157	0.312878
TraesCS1B03G0215500	669.962	240.384	-1.48219	0.000439011	0.00362208	353.212	1203.8	452.877	237.848	223.707	259.597	1.35651	4.38753	1.53105	1.06579	0.905252	1.01851	1.05101	3.43514	1.21387	0.80117	0.696599	0.782362
TraesCS1B03G0218700	63.7861	11.5273	-2.48311	0.00333078	0.0187683	18.18	146.395	26.7831	13.0926	9.22504	12.2644	0.0494277	0.377732	0.0640999	0.0415325	0.026427	0.0340646	0.0382963	0.295738	0.0508206	0.0312204	0.0203358	0.0261664
TraesCS1B03G0230600	785.51	320.289	-1.29713	0.00162413	0.0105242	420.738	1387.96	547.835	288.037	290.589	382.241	2.86981	8.98458	3.28937	2.29232	2.08845	2.66354	2.22351	7.03431	2.60793	1.72317	1.60708	2.04598
TraesCS1B03G0235600	397.002	155.503	-1.35729	3.0102e-09	1.11399e-07	303.866	451.308	435.834	157.111	168.357	141.041	1.88398	2.65551	2.37869	1.13655	1.09984	0.893347	1.4597	2.07908	1.8859	0.854357	0.846336	0.686217
TraesCS1B03G0244500	786.141	240.875	-1.70974	6.02646e-05	0.000678418	392.169	1403.81	562.444	213.845	285.976	222.803	2.39175	8.12515	3.01956	1.5217	1.8377	1.38818	1.85312	6.36143	2.39401	1.14388	1.41413	1.06632
TraesCS1B03G0244600	536.938	239.886	-1.1666	0.0110924	0.0483101	303.866	1019.64	287.309	237.848	237.545	244.266	1.73071	5.51149	1.4405	1.58063	1.42558	1.4213	1.34095	4.31512	1.14208	1.18818	1.09699	1.09176
TraesCS1B03G0248700	451.074	183.17	-1.30491	0.0101736	0.0452056	218.16	898.885	236.178	183.296	200.645	165.57	1.42536	5.57358	1.35835	1.3973	1.38128	1.10512	1.10436	4.36373	1.07694	1.05037	1.0629	0.848892
TraesCS1B03G0256900	302.196	135.703	-1.16245	0.0045143	0.0238763	202.577	506.788	197.221	111.287	156.826	138.997	1.24299	2.95111	1.06525	0.796726	1.01391	0.87129	0.963065	2.31052	0.844568	0.598908	0.78021	0.669275
TraesCS1B03G0257100	320.256	120.296	-1.41731	0.00555647	0.0281703	132.454	586.047	242.265	98.1943	99.1691	163.525	0.846741	3.55547	1.36331	0.732415	0.66798	1.06795	0.65605	2.78369	1.08088	0.550565	0.514017	0.820335
TraesCS1B03G0257300	1412.12	457.058	-1.62861	4.54677e-08	1.26641e-06	1045.35	1983.33	1207.67	372.047	382.839	616.287	6.6405	11.9568	6.7532	2.75755	2.56247	3.99947	5.14503	9.36133	5.35417	2.07288	1.97184	3.07216
TraesCS1B03G0263600	478.225	196.715	-1.28567	0.0113732	0.049272	244.132	954.366	236.178	205.117	168.357	216.671	0.622763	2.31044	0.530346	0.610502	0.452515	0.564651	0.482514	1.80891	0.420477	0.458921	0.348214	0.433733
TraesCS1B03G0270700	70.9714	264.285	1.87635	3.84394e-08	1.08959e-06	77.9144	96.0427	38.9572	261.851	283.67	247.332	0.367045	0.429385	0.161551	1.43927	1.40805	1.19032	0.284385	0.336179	0.128084	1.08192	1.08351	0.914334
TraesCS1B03G0274800	687.989	158.022	-2.12358	0.00914527	0.041577	277.895	1513.37	272.7	144.018	152.213	177.834	0.974785	5.03797	0.842046	0.589432	0.56258	0.637271	0.755258	3.94438	0.667603	0.443083	0.43291	0.489515
TraesCS1B03G0275200	30.4931	121.445	1.99335	1.66675e-06	3.09698e-05	36.3601	30.771	24.3482	159.293	131.457	73.5865	1.31382	1.0552	0.774463	6.71576	5.00493	2.71638	1.01794	0.826146	0.614021	5.04831	3.85133	2.08656
TraesCS1B03G0288200	867.822	299.875	-1.53554	0.00101055	0.00716326	397.363	1638.79	567.314	222.574	336.714	340.337	0.898997	3.51863	1.12984	0.587532	0.802666	0.786612	0.696538	2.75484	0.895773	0.441654	0.617658	0.60423
TraesCS1B03G0290900	207.076	77.8988	-1.41906	0.00747931	0.0355026	116.872	397.225	107.132	61.0987	88.791	83.8068	0.450044	1.45165	0.363151	0.274514	0.360262	0.32969	0.348692	1.13655	0.287919	0.206355	0.277224	0.253249
TraesCS1B03G0292200	342.657	110.609	-1.6363	0.000804529	0.00594567	176.606	604.23	247.135	65.4629	131.457	134.908	0.501101	1.62706	0.617271	0.216722	0.393013	0.391057	0.388251	1.27387	0.489393	0.162912	0.302427	0.300388
TraesCS1B03G0306600	42.0744	196.089	2.24901	1.31409e-06	2.51338e-05	68.8244	23.3113	34.0875	269.489	142.988	175.79	0.6809	0.218872	0.296865	3.11078	1.49054	1.77671	0.527558	0.171361	0.235364	2.33841	1.14699	1.36476
TraesCS1B03G0309100	265.595	105.353	-1.34075	0.00388275	0.0211825	172.71	475.551	148.524	109.105	85.3316	121.622	1.40869	3.68108	1.06639	1.03831	0.733348	1.01342	1.09144	2.88203	0.84547	0.780511	0.564318	0.778452
TraesCS1B03G0318800	1203.14	477.472	-1.33547	0.000731251	0.00550104	677.855	2145.11	786.448	456.058	461.252	515.105	1.87429	5.62897	1.91421	1.47132	1.34382	1.45504	1.45219	4.4071	1.51765	1.10601	1.03408	1.11768
TraesCS1B03G0324200	3480.86	1707.2	-1.02879	4.0268e-06	6.62676e-05	2764.66	4616.11	3061.79	1408.54	1806.95	1906.09	14.2056	22.5099	13.8489	8.44449	9.78288	10.0056	11.0064	17.6237	10.9798	6.34782	7.52801	7.68569
TraesCS1B03G0338100	601.16	274.068	-1.13764	0.00141938	0.00944157	402.558	987.002	413.92	261.851	272.139	288.214	3.78219	8.80065	3.42337	2.8705	2.69407	2.76637	2.93042	6.8903	2.71417	2.15779	2.07311	2.12497
TraesCS1B03G0345000	216.897	62.8978	-1.79379	0.00438228	0.0233232	111.677	461.098	77.9144	58.9166	80.7191	49.0576	0.381385	1.49442	0.234228	0.23476	0.290455	0.171154	0.295495	1.17003	0.185704	0.176472	0.223508	0.13147
TraesCS1B03G0367100	247.262	80.9305	-1.61902	0.000603902	0.00470228	140.246	445.713	155.829	69.8271	83.0253	89.939	0.76715	2.3138	0.750342	0.445657	0.478524	0.502596	0.594384	1.81155	0.594897	0.335006	0.368229	0.386065
TraesCS1B03G0371000	226.375	89.3645	-1.34729	0.0100402	0.044763	137.649	411.212	130.263	53.4613	89.9441	124.688	1.82829	5.18347	1.52306	0.828515	1.25878	1.69192	1.41655	4.0583	1.20753	0.622805	0.968642	1.29963
TraesCS1B03G0380800	58.5909	14.8096	-2.00191	0.0113349	0.0491474	20.7772	128.212	26.7831	10.9105	16.1438	17.3746	0.225955	1.32326	0.2564	0.138442	0.184989	0.193033	0.175069	1.03602	0.203283	0.104068	0.14235	0.148277
TraesCS1B03G0393100	328.543	113.791	-1.53504	0.00454847	0.024018	161.023	663.907	160.698	100.376	106.088	134.908	0.915061	3.58055	0.803887	0.66555	0.63523	0.783217	0.708984	2.80332	0.637349	0.500301	0.488815	0.601622
TraesCS1B03G0393400	525.239	174.949	-1.58964	0.00451824	0.0238894	227.25	1120.81	227.656	174.568	168.357	181.922	1.3548	6.34139	1.19474	1.21429	1.05756	1.108	1.04969	4.96487	0.947229	0.912796	0.813804	0.851098
TraesCS1B03G0395300	125.185	34.2183	-1.88136	0.00593194	0.0296297	41.5544	269.479	64.5228	38.1867	27.6751	36.7932	0.242431	1.49203	0.331365	0.259938	0.170124	0.219291	0.187834	1.16816	0.262718	0.195399	0.130912	0.168446
TraesCS1B03G0404400	298.073	89.7353	-1.7366	0.010177	0.0452144	93.4973	686.286	114.437	81.8286	74.9534	112.424	0.267548	1.86375	0.288264	0.273209	0.225994	0.328656	0.207295	1.45919	0.228545	0.205374	0.173905	0.252455
TraesCS1B03G0409500	636.134	294.214	-1.11623	0.000133581	0.00133126	466.188	901.683	540.531	243.304	283.67	355.668	1.66422	3.05482	1.69861	1.01341	1.06701	1.29711	1.28943	2.39171	1.34671	0.761794	0.821071	0.996363
TraesCS1B03G0410800	94.401	23.8694	-1.99711	0.00369593	0.0203692	36.3601	198.146	48.6965	28.3672	20.7563	22.4847	0.451423	2.33467	0.532205	0.410926	0.271527	0.285186	0.34976	1.82789	0.42195	0.308898	0.208943	0.219063
TraesCS1B03G0411400	168.429	40.4699	-2.0648	0.00629438	0.0310325	57.1372	401.887	46.2617	39.2777	39.2064	42.9254	0.458612	3.06134	0.326865	0.36784	0.331578	0.351983	0.35533	2.39682	0.25915	0.27651	0.255152	0.270373
TraesCS1B03G0418900	2000.07	999.53	-1.00211	0.00800341	0.0374215	1101.19	3505.09	1393.94	900.115	1008.99	1089.49	3.30301	9.97763	3.68054	3.15015	3.18887	3.33849	2.55915	7.81179	2.91806	2.36801	2.45386	2.56444
TraesCS1B03G0457400	102.617	208.863	1.03315	3.83622e-07	8.5039e-06	109.08	96.5089	102.263	218.21	202.951	205.429	0.618485	0.519316	0.510414	1.44359	1.21249	1.18994	0.479199	0.406589	0.404673	1.08516	0.933021	0.914045
TraesCS1B03G0462300	356.274	817.543	1.19912	2.7923e-10	1.30391e-08	368.795	344.542	355.484	782.281	1000.92	669.432	2.03387	1.80327	1.72576	5.03372	5.81622	3.77161	1.57583	1.41184	1.36824	3.78391	4.47563	2.89713
TraesCS1B03G0462600	187.221	533.678	1.50873	5.73923e-09	1.98208e-07	215.563	200.011	146.089	657.902	546.583	396.549	1.30834	1.15208	0.780524	4.65901	3.49547	2.4588	1.01369	0.901996	0.618826	3.50223	2.68979	1.88871
TraesCS1B03G0470800	295.653	139.197	-1.09082	0.00124247	0.00848003	202.577	345.94	338.441	93.8301	186.807	136.953	1.47029	2.38284	2.16231	0.794589	1.4286	1.01546	1.13918	1.8656	1.71435	0.597302	1.09932	0.78002
TraesCS1B03G0493300	58.2679	414.324	2.81778	3.65673e-08	1.04199e-06	64.9287	80.6572	29.2179	174.568	659.59	408.814	0.186539	0.219916	0.0738929	0.585171	1.99669	1.19988	0.144529	0.172179	0.0585848	0.43988	1.53647	0.921679
TraesCS1B03G0495700	194.407	1346.28	2.80528	2.00009e-26	1.02885e-23	236.34	127.746	219.134	1614.75	1301.88	1122.19	0.914982	0.469357	0.746803	7.29402	5.31068	4.43836	0.708923	0.367474	0.592091	5.483	4.08661	3.40929
TraesCS1B03G0512500	132.276	988.073	2.89986	1.80021e-15	2.20207e-13	119.469	136.138	141.22	1588.57	836.019	539.634	0.793934	0.8586	0.826128	12.3175	5.85395	3.66362	0.615136	0.672224	0.654982	9.2592	4.50467	2.81418
TraesCS1B03G0521500	1519.88	356.426	-2.09364	3.99147e-14	3.85866e-12	923.286	1987.99	1648.38	318.586	355.164	395.527	3.94068	8.0525	6.19318	1.58653	1.59723	1.72462	3.05322	6.30455	4.91016	1.19262	1.22908	1.32475
TraesCS1B03G0521900	9.50666	150.11	3.99574	2.04349e-09	7.85451e-08	10.3886	8.39208	9.7393	246.577	39.2064	164.547	0.065868	0.0504974	0.0543585	1.82414	0.261926	1.06584	0.0510342	0.039536	0.0430973	1.37123	0.201554	0.818713
TraesCS1B03G0528600	118.166	1338.64	3.51575	3.87784e-16	5.29336e-14	194.786	55.0148	104.697	1012.49	1030.9	1972.53	0.589874	0.158111	0.2791	3.57751	3.28943	6.10246	0.457031	0.12379	0.22128	2.68925	2.53124	4.68756
TraesCS1B03G0538300	496.291	1551.72	1.64725	1.03742e-08	3.38317e-07	532.415	403.752	552.705	1300.53	1081.64	2273	1.71703	1.23573	1.56907	4.89366	3.67545	7.48872	1.33034	0.967489	1.24401	3.67862	2.82829	5.7524
TraesCS1B03G0545700	53.6243	280.151	2.38814	9.59937e-15	1.04361e-12	46.7486	50.8187	63.3054	267.307	366.695	206.451	0.242931	0.250621	0.289585	1.62073	2.00781	1.096	0.188222	0.196219	0.229593	1.21832	1.54503	0.841885
TraesCS1B03G0551700	184.393	394.999	1.10676	3.40059e-06	5.72639e-05	238.938	160.848	153.394	447.33	357.47	380.197	1.75696	1.12247	0.992905	3.83789	2.76963	2.85606	1.36128	0.878817	0.787209	2.88499	2.13125	2.19386
TraesCS1B03G0552000	152.03	326.208	1.10818	7.80298e-07	1.5938e-05	177.905	139.402	138.785	387.322	283.67	307.632	1.25245	0.931369	0.860075	3.1815	2.10421	2.21251	0.97039	0.729197	0.681897	2.39157	1.61921	1.69952
TraesCS1B03G0559500	133.361	314.763	1.24882	1.95901e-05	0.000259475	145.44	104.901	149.742	423.327	258.301	262.663	3.34754	2.2914	3.03393	11.3685	6.26428	6.17619	2.59366	1.79401	2.4054	8.54585	4.82041	4.74419
TraesCS1B03G0564700	138.829	312.333	1.15986	1.1988e-06	2.31325e-05	129.857	157.585	129.046	288.037	386.298	262.663	1.12275	1.29304	0.98216	2.90571	3.51919	2.32004	0.869901	1.01236	0.77869	2.18425	2.70805	1.78212
TraesCS1B03G0568600	46.9393	215.881	2.21601	4.7541e-10	2.10343e-08	44.1515	38.2306	58.4358	294.583	201.798	151.261	0.203522	0.167247	0.237119	1.58439	0.980136	0.712319	0.157688	0.130943	0.187996	1.191	0.754223	0.547162
TraesCS1B03G0577000	3871.23	1845.91	-1.06858	1.06459e-11	6.58118e-10	3267.21	3954.07	4392.42	1615.84	1881.91	2039.98	14.0579	16.1461	16.6368	8.11202	8.53188	8.96705	10.892	12.6413	13.1902	6.0979	6.56536	6.88797
TraesCS1B03G0583700	35.2269	114.244	1.70989	8.49578e-09	2.8195e-07	38.9572	32.6359	34.0875	106.923	123.385	112.424	0.270481	0.215043	0.208337	0.866175	0.902639	0.797421	0.209567	0.168364	0.165177	0.651114	0.694588	0.612533
TraesCS1B03G0584800	36.1317	99.6962	1.46278	0.000579835	0.00455041	46.7486	37.2981	24.3482	128.744	104.935	65.4102	0.3473	0.262968	0.15923	1.11596	0.821407	0.496434	0.269086	0.205886	0.126243	0.83888	0.63208	0.381332
TraesCS1B03G0604200	195.883	500.968	1.36652	3.98957e-06	6.57324e-05	245.43	123.084	219.134	602.258	433.577	467.07	2.08974	0.994594	1.64246	5.9832	3.88985	4.06281	1.61912	0.778698	1.3022	4.49764	2.99327	3.12081
TraesCS1B03G0606500	13.4231	129.695	3.33238	2.51105e-08	7.48687e-07	25.9715	6.9934	7.30447	110.196	88.791	190.098	0.0880086	0.0224904	0.0217891	0.435693	0.31703	0.658093	0.0681886	0.0176085	0.0172751	0.327516	0.243958	0.505509
TraesCS1B03G0609000	9.31668	177.718	4.2482	7.81335e-06	0.000117502	10.3886	10.257	7.30447	379.685	145.294	8.17627	0.0676115	0.0633526	0.041848	2.8832	0.99636	0.0543626	0.052385	0.0496007	0.0331785	2.16733	0.766707	0.0417582
TraesCS1B03G0610700	77.6442	21.1348	-1.89393	0.00970672	0.0435701	28.5686	167.842	36.5224	19.6389	25.3689	18.3966	0.230222	1.28363	0.259083	0.184655	0.215408	0.151453	0.178375	1.00499	0.20541	0.138807	0.165758	0.116337
TraesCS1B03G0617500	77.5082	199.365	1.3598	0.000886888	0.00643129	107.782	85.7857	38.9572	231.302	223.707	143.085	0.501651	0.378925	0.159612	1.2561	1.09708	0.680348	0.388676	0.296672	0.126546	0.944224	0.844216	0.522604
TraesCS1B03G0617700	51.2652	353.462	2.75594	5.00953e-19	1.03076e-16	54.5401	67.6029	31.6527	378.594	297.507	384.285	0.275054	0.323555	0.140519	2.22773	1.5809	1.97987	0.213111	0.253322	0.111408	1.67461	1.21651	1.52082
TraesCS1B03G0619400	63.6654	193.369	1.57703	3.96602e-08	1.1203e-06	46.7486	79.7248	64.5228	175.659	213.329	191.12	0.203053	0.328635	0.246704	0.890219	0.976323	0.848063	0.157324	0.257299	0.195595	0.669188	0.751289	0.651433
TraesCS1B03G0621600	201.227	655.247	1.71006	8.06901e-10	3.39343e-08	264.909	162.247	176.525	582.62	856.775	526.348	1.02205	0.594064	0.59952	2.6227	3.48294	2.07458	0.79188	0.465111	0.47532	1.97151	2.68015	1.59357
TraesCS1B03G0622100	8.93913	30.4245	1.80809	0.00425891	0.0227841	12.9857	6.52717	7.30447	27.2762	41.5127	22.4847	0.13538	0.0645795	0.0670347	0.331787	0.456009	0.239474	0.104892	0.0505613	0.0531474	0.249408	0.350902	0.18395
TraesCS1B03G0622300	5396.45	2329.02	-1.21244	1.23295e-13	1.10049e-11	4480.08	5709.88	5999.41	2041.35	2275.12	2670.58	26.0767	31.541	30.7396	13.8635	13.9533	15.8801	20.2041	24.6944	24.3714	10.4213	10.7372	12.1982
TraesCS1B03G0624500	50.8038	19.4751	-1.38934	0.00402135	0.0217721	59.7344	51.2849	41.392	19.6389	26.522	12.2644	3.18624	2.59612	1.94353	1.22224	1.49061	0.668315	2.46868	2.03258	1.5409	0.918773	1.14703	0.513361
TraesCS1B03G0625200	120.846	446.518	1.87405	6.16694e-21	1.62025e-18	131.156	135.206	96.1756	439.692	471.63	428.232	0.936416	0.916129	0.604459	3.66283	3.54802	3.1235	0.72553	0.717266	0.479236	2.75339	2.73023	2.39929
TraesCS1B03G0631900	43.5858	91.3894	1.08779	0.00410713	0.0221299	59.7344	34.5008	36.5224	72.0092	106.088	96.0712	0.430757	0.236112	0.23184	0.605875	0.806079	0.707754	0.333748	0.184859	0.183811	0.455443	0.620285	0.543656
TraesCS1B03G0635100	577.077	208.319	-1.47267	3.87699e-06	6.42239e-05	601.24	750.159	379.833	141.836	249.076	234.046	6.14109	7.27164	3.41517	1.69033	2.68061	2.44219	4.75809	5.69319	2.70766	1.27064	2.06275	1.87595
TraesCS1B03G0637700	41.4711	100.772	1.30326	0.00611826	0.0303509	70.123	27.5074	26.7831	122.197	83.0253	97.0932	0.428442	0.1595	0.14405	0.871125	0.534497	0.60604	0.331954	0.124878	0.114208	0.654835	0.4113	0.465525
TraesCS1B03G0643800	73.5758	184.809	1.3295	7.04748e-05	0.00077663	93.4973	73.6638	53.5661	229.12	191.42	133.886	0.546735	0.408802	0.275734	1.56325	1.17942	0.799826	0.423608	0.320064	0.218611	1.17511	0.907572	0.61438
TraesCS1B03G0650500	10.6267	44.7598	2.00399	0.00105963	0.0074458	7.79144	16.7842	7.30447	48.0061	57.6565	28.617	0.0402602	0.0823074	0.0332253	0.289429	0.313913	0.151064	0.0311934	0.064441	0.0263421	0.217567	0.241559	0.116039
TraesCS1B03G0650700	13.8605	62.6081	2.17181	8.18414e-07	1.66055e-05	12.9857	13.9868	14.6089	74.1913	64.5753	49.0576	0.0622505	0.063632	0.0616477	0.414969	0.326171	0.24025	0.0482313	0.0498195	0.0488764	0.311937	0.250992	0.184546
TraesCS1B03G0651800	770.092	2463.5	1.67706	1.70404e-10	8.33984e-09	990.812	831.282	488.182	2628.33	2773.28	1988.88	8.33777	6.63877	3.61628	25.8063	24.5898	17.0981	6.46006	5.1977	2.86711	19.3989	18.9221	13.1338
TraesCS1B03G0654500	253.828	921.512	1.8647	4.21471e-10	1.88957e-08	219.459	196.281	345.745	1192.52	927.116	644.904	0.884616	0.750865	1.22682	5.60858	3.93767	2.65569	0.685396	0.587875	0.972662	4.21603	3.03007	2.03995
TraesCS1B03G0659400	219.747	476.654	1.11458	0.000134928	0.00134222	246.729	239.641	172.873	621.897	491.233	316.831	1.66936	1.53876	1.02962	4.90947	3.50203	2.18996	1.29341	1.20474	0.816318	3.69051	2.69484	1.6822
TraesCS1B03G0660900	15.6046	50.8599	1.68996	0.000145725	0.00143343	12.9857	16.7842	17.0438	58.9166	50.7377	42.9254	0.178355	0.218776	0.206066	0.944156	0.734266	0.602303	0.138189	0.171287	0.163376	0.709733	0.565024	0.462654
TraesCS1B03G0661000	46.6928	126.463	1.43543	6.38326e-06	9.87142e-05	38.9572	47.5551	53.5661	134.199	98.016	147.173	0.21904	0.253754	0.265123	0.880382	0.580678	0.845364	0.169711	0.198672	0.210198	0.661793	0.446837	0.64936
TraesCS1B03G0661800	186.543	473.408	1.34414	2.34131e-09	8.86594e-08	219.459	185.558	154.611	510.61	530.44	379.175	2.20142	1.76649	1.36525	5.97621	5.60646	3.8857	1.70565	1.38304	1.08242	4.49239	4.31422	2.98477
TraesCS1B03G0668700	57.4313	22.0973	-1.3694	0.00562235	0.02843	55.8387	53.1499	63.3054	13.0926	18.4501	34.7492	0.312736	0.282505	0.312108	0.0855569	0.108879	0.198824	0.242306	0.221182	0.24745	0.0643141	0.0837834	0.152725
TraesCS1B03G0671200	1678.09	4006.32	1.25501	9.03865e-06	0.000133243	2163.42	1933.44	937.407	4563.85	3662.34	3792.77	8.38526	7.11192	3.19834	20.6392	14.9567	15.018	6.49686	5.56815	2.53576	15.5148	11.5093	11.536
TraesCS1B03G0672500	1234	3181.8	1.36833	1.05926e-26	5.68834e-24	1402.46	1163.7	1135.85	3337.52	2967	3240.87	8.91461	7.01996	6.35555	24.7527	19.8716	21.0453	6.907	5.49615	5.0389	18.6069	15.2914	16.1658
TraesCS1B03G0682300	13.2545	190.344	3.93469	1.61908e-14	1.68522e-12	20.7772	5.59472	13.3915	221.483	224.86	124.688	0.226444	0.0578673	0.128477	2.81644	2.5822	1.38829	0.175447	0.0453061	0.101861	2.11715	1.98702	1.0664
TraesCS1B03G0690800	580.399	107.184	-2.43949	6.43751e-09	2.19302e-07	297.373	788.856	654.968	60.0076	142.988	118.556	3.23748	8.15047	6.27691	0.762251	1.64024	1.31859	2.50838	6.38126	4.97655	0.572993	1.26218	1.01286
TraesCS1B03G0692700	1076.26	2721.62	1.33802	5.69503e-12	3.7558e-10	1219.36	1123.14	886.276	3326.6	2579.55	2258.7	2.66076	2.32589	1.70241	8.46958	5.9309	5.03514	2.06154	1.82101	1.34973	6.36668	4.56388	3.86771
TraesCS1B03G0708700	255.829	116.11	-1.14122	1.3386e-06	2.55377e-05	285.686	263.884	217.917	96.0122	133.763	118.556	1.18619	1.03983	0.796488	0.465136	0.585203	0.502888	0.919057	0.814113	0.631483	0.349648	0.450318	0.386289
TraesCS1B03G0711800	19.2349	76.3894	1.97626	0.000776183	0.00577724	7.79144	21.9127	28.0005	42.5509	77.2597	109.358	0.0828562	0.221148	0.262116	0.527962	0.865692	1.18806	0.0641965	0.173144	0.207815	0.396875	0.666157	0.912596
TraesCS1B03G0715200	108.052	43.4068	-1.32414	8.46223e-05	0.000906475	103.886	127.746	92.5233	32.7314	48.4314	49.0576	0.909906	1.06186	0.713367	0.334497	0.446962	0.438963	0.70499	0.831366	0.565582	0.251445	0.343941	0.337186
TraesCS1B03G0716900	979.982	3468.44	1.82365	1.77394e-08	5.46761e-07	1024.57	932.92	982.452	5063.55	3610.45	1731.33	6.53322	5.64558	5.51463	37.6726	24.2576	11.2783	5.0619	4.4201	4.37219	28.319	18.6664	8.66333
TraesCS1B03G0731600	206.642	577.178	1.48087	1.31096e-07	3.2462e-06	218.16	213.066	188.699	807.375	523.521	400.637	1.10575	1.02488	0.841922	4.77467	2.79588	2.0745	0.856728	0.802414	0.667504	3.58917	2.15145	1.59351
TraesCS1B03G0733800	329.524	1045.61	1.66606	1.83667e-11	1.08662e-09	357.108	325.893	305.57	1289.62	1154.28	692.939	1.67602	1.45156	1.26245	7.06203	5.70817	3.32244	1.29857	1.13647	1.00091	5.30861	4.39248	2.55211
TraesCS1B03G0734300	735.187	1554.23	1.07892	5.29951e-08	1.45085e-06	857.059	786.058	562.444	1595.11	1738.92	1328.64	6.97356	6.06987	4.02852	15.1434	14.9083	11.0442	5.40308	4.75229	3.19395	11.3834	11.472	8.4835
TraesCS1B03G0744200	454.736	910.287	1.00557	1.42958e-12	1.05689e-10	514.235	427.53	422.442	903.388	863.694	963.778	1.94966	1.53831	1.40989	3.9963	3.45033	3.73297	1.51059	1.20439	1.11781	3.00407	2.65506	2.86745
TraesCS1B03G0745100	654.387	1447.6	1.14642	1.83274e-08	5.62931e-07	814.206	630.339	518.618	1559.11	1561.34	1222.35	3.83741	2.81942	2.15166	8.57369	7.75363	5.88548	2.97321	2.20741	1.70591	6.44494	5.96648	4.52089
TraesCS1B03G0746200	135.293	17.977	-2.90841	0.00167428	0.0107812	15.5829	49.42	340.875	24.0031	11.5313	18.3966	0.106074	0.31926	2.04257	0.19064	0.0827069	0.127932	0.0821854	0.249958	1.61942	0.143306	0.0636437	0.0982699
TraesCS1B03G0748100	25.7202	103.484	2.01919	3.52313e-08	1.0089e-06	28.5686	24.2438	24.3482	117.833	76.1066	116.512	0.160093	0.128933	0.120108	0.77044	0.449376	0.667014	0.12404	0.100946	0.0952261	0.579149	0.345799	0.512362
TraesCS1B03G0749300	81.7627	412.404	2.3478	1.01091e-14	1.08693e-12	66.2272	63.4068	115.654	375.32	506.224	355.668	0.270964	0.246202	0.416541	1.79169	2.18233	1.48662	0.209941	0.192759	0.330248	1.34684	1.67932	1.14194
TraesCS1B03G0752200	10467.6	3988.82	-1.39187	1.51361e-08	4.76287e-07	8591.36	10456.1	12355.5	2650.16	4175.48	5140.83	69.7358	80.5458	88.2829	25.0988	35.7112	42.6293	54.0309	63.0618	69.9937	18.867	27.48	32.7453
TraesCS1B03G0757900	35.5533	79.6832	1.18034	0.00890142	0.0407014	27.27	27.0412	52.3487	104.741	57.6565	76.6526	0.393864	0.370652	0.665561	1.76507	0.877428	1.13101	0.305163	0.290195	0.527679	1.32682	0.675188	0.868778
TraesCS1B03G0759400	46.3631	445.783	3.27458	4.01811e-27	2.28322e-24	46.7486	42.4266	49.9139	594.621	428.964	313.764	0.321697	0.277075	0.302358	4.77425	3.1103	2.20578	0.249249	0.216931	0.239719	3.58886	2.3934	1.69435
TraesCS1B03G0760400	77.5623	161.437	1.05188	0.00480888	0.0251109	71.4215	85.7857	75.4796	242.213	133.763	108.336	0.481941	0.549365	0.448349	1.90699	0.951052	0.746822	0.373405	0.430115	0.355466	1.43351	0.731843	0.573665
TraesCS1B03G0760500	76.6	244.597	1.68303	1.78487e-09	6.95005e-08	96.0944	70.4002	63.3054	284.763	254.842	194.186	0.684149	0.475671	0.396748	2.3655	1.91173	1.41238	0.530075	0.372418	0.314555	1.77818	1.47109	1.08491
TraesCS1B03G0770200	547.528	2547.7	2.21664	2.39302e-08	7.17435e-07	528.519	686.752	427.312	4199.44	2305.11	1138.55	2.16152	2.6655	1.53838	20.0391	9.93328	4.75696	1.67473	2.08691	1.21968	15.0636	7.64375	3.65402
TraesCS1B03G0775000	34.4706	94.8556	1.4699	0.000614708	0.00476894	23.3743	28.9061	51.1313	111.287	103.782	69.4983	0.180155	0.211435	0.34691	1.00078	0.842814	0.547221	0.139583	0.165539	0.275042	0.752298	0.648553	0.420344
TraesCS1B03G0776200	27.4102	125.373	2.19368	2.98202e-08	8.72271e-07	25.9715	27.0412	29.2179	172.386	119.925	83.8068	0.188364	0.186126	0.18654	1.45878	0.916464	0.620956	0.145943	0.145724	0.147895	1.09658	0.705227	0.476982
TraesCS1B03G0776800	1116.95	478.646	-1.22217	1.06295e-08	3.45604e-07	964.84	1113.82	1272.2	365.501	479.702	590.736	4.75407	5.2084	5.51805	2.10129	2.49049	2.97361	3.68342	4.07781	4.3749	1.57956	1.91645	2.28415
TraesCS1B03G0778000	31.8229	564.589	4.20537	1.84534e-32	1.93931e-29	36.3601	17.7166	41.392	451.694	721.859	520.215	0.203869	0.094273	0.204298	2.955	4.26463	2.97982	0.157956	0.0738093	0.161974	2.2213	3.28167	2.28892
TraesCS1B03G0788100	480.102	1350.21	1.49834	1.61972e-09	6.35508e-08	599.941	309.575	530.792	1340.9	1252.3	1457.42	5.50334	2.69503	4.28611	14.3516	12.104	13.6579	4.26396	2.11002	3.39818	10.7883	9.31414	10.4912
TraesCS1B03G0791300	17.0793	159.591	3.24139	1.08038e-19	2.4163e-17	20.7772	15.8517	14.6089	181.114	172.969	124.688	0.164541	0.119136	0.101842	1.6735	1.44331	1.00877	0.127485	0.0932755	0.0807439	1.25799	1.11064	0.77488
TraesCS1B03G0792100	113.744	49.6931	-1.19331	0.000373222	0.00315984	106.483	114.226	120.524	33.8225	51.8908	63.3661	1.48682	1.51364	1.4814	0.551024	0.763435	0.903891	1.15198	1.18508	1.17451	0.414211	0.58747	0.694317
TraesCS1B03G0796700	112.087	230.784	1.03915	2.99764e-05	0.000373077	116.872	114.692	104.697	232.393	279.057	180.9	0.811443	0.755722	0.639892	1.8826	2.04148	1.28312	0.628701	0.591678	0.507328	1.41518	1.57094	0.985621
TraesCS1B03G0800900	1158.83	559.613	-1.04899	4.05112e-05	0.000484094	875.239	955.299	1645.94	547.706	528.133	603	4.14834	4.29703	6.86727	3.02888	2.63751	2.91975	3.21411	3.36427	5.4446	2.27685	2.02959	2.24279
TraesCS1B03G0802400	294.666	111.689	-1.39771	7.89905e-07	1.60804e-05	237.639	259.222	387.137	90.557	127.997	116.512	1.51244	1.56572	2.16894	0.672464	0.858351	0.75755	1.17183	1.22585	1.71961	0.505499	0.660508	0.581906
TraesCS1B03G0807600	43.6388	93.0401	1.10622	0.00255368	0.0151612	61.033	38.2306	31.6527	104.741	86.4847	87.8949	0.230101	0.136787	0.105048	0.46074	0.343555	0.338531	0.178281	0.107095	0.0832854	0.346344	0.264369	0.26004
TraesCS1B03G0807700	21.207	84.4524	2.04931	7.18035e-05	0.000788516	31.1658	9.32454	23.1308	96.0122	71.494	85.8509	0.43158	0.122544	0.281966	1.55131	1.04318	1.21453	0.334386	0.0959435	0.223552	1.16613	0.802732	0.932934
TraesCS1B03G0809400	159.944	417.182	1.37794	1.02948e-07	2.61684e-06	193.487	180.43	105.915	446.239	422.045	383.263	0.762251	0.674581	0.367302	2.05116	1.75189	1.54249	0.590588	0.52815	0.29121	1.54188	1.3481	1.18485
TraesCS1B03G0810200	3889.4	1812.49	-1.10169	4.94333e-07	1.06185e-05	3149.04	4134.03	4385.12	1327.81	1870.38	2239.28	14.8002	18.4392	18.1422	7.28131	9.26234	10.7517	11.4671	14.4366	14.3838	5.47345	7.12745	8.25882
TraesCS1B03G0811300	2520.05	1109.54	-1.18424	1.40193e-13	1.23664e-11	2034.86	2694.79	2830.48	1028.86	1170.43	1129.35	7.5447	9.48226	9.23822	4.45091	4.5725	4.27774	5.84559	7.42396	7.32438	3.3458	3.51858	3.28591
TraesCS1B03G0814000	1320.22	3763.65	1.51343	6.39818e-09	2.18266e-07	1308.96	828.019	1823.68	4109.98	3579.31	3601.65	9.9743	5.98793	12.2328	36.5411	28.7382	28.0374	7.72804	4.68813	9.6986	27.4684	22.1143	21.5367
TraesCS1B03G0818700	59.3654	154.424	1.38598	0.00133222	0.00897784	75.3173	54.0823	48.6965	125.471	94.5566	243.244	0.288595	0.196667	0.164253	0.560949	0.38176	0.952177	0.223602	0.153976	0.130226	0.421672	0.293767	0.731407
TraesCS1B03G0818900	217.967	77.5842	-1.483	0.00241759	0.0145183	281.79	96.9752	275.135	49.0972	69.1878	114.468	3.07114	1.00303	2.63962	0.624334	0.794523	1.27449	2.3795	0.785305	2.09278	0.469319	0.611392	0.978993
TraesCS1B03G0820600	14.3463	90.8232	2.63939	4.84222e-06	7.77109e-05	15.5829	17.7166	9.7393	151.656	73.8003	47.0136	0.098369	0.106138	0.0541203	1.11701	0.490876	0.30319	0.0762158	0.083099	0.0429084	0.839668	0.377733	0.232893
TraesCS1B03G0823600	21.0243	222.783	3.33737	2.07712e-17	3.52447e-15	10.3886	30.771	21.9134	246.577	239.851	181.922	0.158203	0.444713	0.293758	4.38124	3.8486	2.83024	0.122575	0.348179	0.232901	3.29343	2.96153	2.17403
TraesCS1B03G0824100	95.3035	318.343	1.73562	2.00258e-09	7.71174e-08	118.17	104.435	63.3054	376.412	270.985	307.632	1.50417	1.26158	0.709337	5.59036	3.63446	4.00039	1.16543	0.987734	0.562387	4.20234	2.79675	3.07287
TraesCS1B03G0829600	320.166	11.5687	-4.79093	0.000125693	0.00126686	10.3886	464.362	485.747	10.9105	11.5313	12.2644	0.0682726	2.89619	2.8101	0.0836606	0.0798494	0.0823412	0.0528973	2.26752	2.22795	0.0628886	0.0614448	0.0632498
TraesCS1B03G0835700	500.744	215.289	-1.22064	8.17328e-16	1.06368e-13	463.591	521.242	517.4	219.301	219.095	207.473	2.7589	2.94389	2.71051	1.52275	1.37384	1.26137	2.13758	2.30486	2.14898	1.14467	1.05718	0.968915
TraesCS1B03G0840400	252.606	86.2531	-1.54289	1.4504e-05	0.000199967	301.269	191.153	265.396	68.736	62.269	127.754	1.80569	1.0873	1.40025	0.480685	0.393246	0.78225	1.39904	0.851285	1.11017	0.361337	0.302606	0.600879
TraesCS1B03G0845600	31.871	177.977	2.46694	8.35738e-08	2.17296e-06	12.9857	36.3657	46.2617	220.392	186.807	126.732	0.076245	0.202637	0.239105	1.50983	1.15569	0.760174	0.0590743	0.15865	0.18957	1.13495	0.889314	0.583922
TraesCS1B03G0849800	538.643	1265.15	1.23557	0.00108888	0.00761361	912.897	276.939	426.094	1457.64	1163.51	1174.32	5.05113	1.45422	2.07536	9.41032	6.78328	6.63794	3.91359	1.13856	1.64542	7.07385	5.21979	5.09888
TraesCS1B03G0850100	63.2082	352.75	2.49801	9.69451e-15	1.04792e-12	85.7059	50.3525	53.5661	451.694	345.939	260.619	0.4271	0.238134	0.23498	2.62634	1.81645	1.3268	0.330915	0.186442	0.1863	1.97425	1.39777	1.01917
TraesCS1B03G0850800	44.4942	117.34	1.43157	0.000114875	0.00117538	51.9429	27.9736	53.5661	135.29	108.394	108.336	0.447565	0.228749	0.406295	1.36014	0.984099	0.953634	0.346771	0.179095	0.322125	1.02243	0.757273	0.732526
TraesCS1B03G0853100	93.6459	275.058	1.57293	0.00018322	0.00173722	146.739	42.8929	91.3059	305.493	255.995	263.685	1.08375	0.300641	0.593613	2.63252	1.99213	1.98952	0.839681	0.235381	0.470637	1.9789	1.53296	1.52824
TraesCS1B03G0857300	29.5375	73.5026	1.28649	0.00061337	0.00476064	29.8672	36.8319	21.9134	79.6465	70.3409	70.5204	0.11294	0.132178	0.0729436	0.351406	0.280264	0.272427	0.0875057	0.103487	0.0578322	0.264156	0.215665	0.209263
TraesCS1B03G0858500	1049.37	2861.64	1.44988	1.89e-30	1.59242e-27	1134.95	973.481	1039.67	3035.3	2553.03	2996.6	6.47525	5.27093	5.22151	20.2054	15.3475	17.4658	5.01699	4.12678	4.13979	15.1886	11.81	13.4162
TraesCS1B03G0859000	19.4888	443.68	4.5825	4.79986e-27	2.66545e-24	31.1658	10.257	17.0438	605.532	394.37	331.139	0.177409	0.0554112	0.0854052	4.0218	2.3654	1.9257	0.137455	0.0433831	0.0677121	3.02323	1.8202	1.47921
TraesCS1B03G0860700	96.7156	41.8156	-1.21211	0.00866131	0.0398232	103.886	87.6506	98.6104	39.2777	65.7284	20.4407	0.562763	0.450614	0.470233	0.248257	0.375168	0.113122	0.436026	0.3528	0.372817	0.186618	0.288695	0.0868934
TraesCS1B03G0874000	49.1271	221.218	2.1455	0.000268858	0.00239733	38.9572	91.3804	17.0438	318.586	221.401	123.666	0.169723	0.377821	0.0653641	1.61944	1.01633	0.550407	0.1315	0.295808	0.0518229	1.21735	0.782075	0.42279
TraesCS1B03G0874300	233.37	104.356	-1.17054	0.000557603	0.00440707	197.383	340.812	161.916	115.651	100.322	97.0932	0.820228	1.34406	0.592292	0.56074	0.439264	0.412187	0.635508	1.05231	0.469589	0.421515	0.338017	0.316618
TraesCS1B03G0882400	230.165	936.287	2.03183	1.85997e-20	4.6852e-18	241.535	192.085	256.874	1155.42	897.135	756.305	3.63429	2.74294	3.40238	20.2846	14.2233	11.6257	2.81583	2.14753	2.69752	15.2482	10.945	8.93018
TraesCS1B03G0886900	22.1002	60.6149	1.43272	0.00956188	0.0430505	25.9715	29.3723	10.9567	89.4659	48.4314	43.9475	0.33697	0.36167	0.12514	1.35438	0.662102	0.582518	0.261082	0.283163	0.0992153	1.0181	0.509494	0.447456
TraesCS1B03G0895200	171.673	59.8326	-1.51402	1.31413e-05	0.000183982	138.947	133.807	242.265	64.3718	50.7377	64.3881	2.5239	2.30665	3.87378	1.36429	0.971084	1.19484	1.95551	1.80595	3.07126	1.02555	0.747257	0.917806
TraesCS1B03G0900500	164.194	350.795	1.10823	0.00110216	0.00768663	203.876	89.0493	199.656	400.415	322.876	329.095	2.25613	0.935208	1.94491	5.17004	3.76475	3.72048	1.74803	0.732204	1.54199	3.88638	2.89701	2.85786
TraesCS1B03G0906800	12.8048	57.1845	2.13818	0.00222406	0.0135662	10.3886	15.8517	12.1741	17.4568	96.8629	57.2339	0.0589697	0.0853944	0.060832	0.115617	0.57934	0.3319	0.0456894	0.0668579	0.0482297	0.086911	0.445807	0.254946
TraesCS1B03G0907900	25.44	72.5956	1.55789	0.00183308	0.0115982	33.7629	12.1219	30.4353	85.1017	70.3409	62.3441	0.220735	0.0752112	0.175158	0.649167	0.484554	0.416396	0.171024	0.0588852	0.138871	0.487986	0.372869	0.319852
TraesCS1B03G0912500	1228.63	561.455	-1.13016	0.00195171	0.0121954	560.984	1345.06	1779.86	476.788	544.277	663.3	3.02268	6.87805	8.44206	2.99746	3.09005	3.65117	2.34195	5.38504	6.69315	2.25323	2.37782	2.80462
TraesCS1B03G0914100	79.4007	243.342	1.60441	4.95379e-09	1.73535e-07	80.5116	89.5155	68.1751	274.944	272.139	182.944	0.431046	0.454825	0.321301	1.7175	1.53518	1.00061	0.333972	0.356097	0.254739	1.29106	1.18133	0.76861
TraesCS1B03G0922300	17.8091	45.0502	1.34303	0.00852601	0.0393462	25.9715	17.7166	9.7393	50.1882	46.1252	38.8373	0.0837038	0.0541889	0.0276311	0.188728	0.156635	0.127873	0.0648533	0.0424262	0.0219069	0.141869	0.120532	0.0982245
TraesCS1B03G0923700	107.095	43.7243	-1.30126	2.09145e-05	0.000274805	105.184	117.489	98.6104	43.6419	50.7377	36.7932	1.16655	1.2366	0.962711	0.564732	0.592906	0.41687	0.903836	0.968174	0.76327	0.424516	0.456246	0.320215
TraesCS1B03G0931500	12.8072	35.9674	1.53654	0.00462193	0.0243284	12.9857	8.39208	17.0438	31.6404	41.5127	34.7492	0.187018	0.114701	0.216075	0.531675	0.629943	0.511261	0.144901	0.0898031	0.171312	0.399666	0.484747	0.392721
TraesCS1B03G0958700	40.8841	395.738	3.31289	1.25671e-16	1.87521e-14	70.123	23.3113	29.2179	410.234	433.577	343.403	0.414135	0.130656	0.151898	2.82684	2.69806	2.07189	0.32087	0.102295	0.12043	2.12497	2.07618	1.59151
TraesCS1B03G0959400	189.448	79.9803	-1.24693	8.57875e-06	0.000127308	175.307	217.728	175.307	72.0092	65.7284	102.203	1.70262	2.00684	1.49879	0.816005	0.672627	1.01406	1.31918	1.57122	1.18829	0.6134	0.517592	0.778943
TraesCS1B03G0962800	40.3878	141.306	1.81958	0.00105691	0.00743241	75.3173	31.2372	14.6089	181.114	113.007	129.798	0.229463	0.0903174	0.0391795	0.64381	0.362766	0.403988	0.177787	0.0707123	0.0310629	0.483959	0.279151	0.31032
TraesCS1B03G0966700	1937.09	899.705	-1.10617	6.39458e-18	1.17038e-15	1737.49	1925.05	2148.73	871.747	871.766	955.602	26.1435	27.4893	28.4606	15.3045	13.8211	14.6892	20.2558	21.5222	22.5646	11.5045	10.6355	11.2834
TraesCS1B03G0967900	3817.08	9360.36	1.29478	5.61756e-05	0.000639606	4683.95	1857.45	4909.82	11146.1	8493.95	8440.98	26.983	10.1549	24.898	74.9185	51.5574	49.6765	20.9063	7.95057	19.74	56.3171	39.6738	38.1586
TraesCS1B03G0969100	60.9366	227.138	1.8817	2.94049e-13	2.46477e-11	55.8387	68.5353	58.4358	250.941	244.463	186.01	0.432686	0.504003	0.398601	2.2688	1.99598	1.4725	0.335243	0.3946	0.316025	1.70549	1.53592	1.13109
TraesCS1B03G0973300	116.91	43.7564	-1.41391	0.0115924	0.0499993	63.6301	70.4002	216.699	32.7314	57.6565	40.8814	0.567675	0.596063	1.70183	0.340713	0.541987	0.3726	0.439831	0.466676	1.34927	0.256118	0.417063	0.28621
TraesCS1B03G0975800	157.023	65.706	-1.2524	0.00812381	0.0378704	111.677	92.7791	266.613	54.5524	85.3316	57.2339	0.964738	0.760634	2.02744	0.549851	0.776708	0.505102	0.747474	0.595524	1.60742	0.41333	0.597684	0.38799
TraesCS1B03G0979700	58.1825	118.514	1.03953	0.000966121	0.00690341	75.3173	51.7512	47.4791	110.196	108.394	136.953	2.322	1.51415	1.28852	3.96387	3.52109	4.31339	1.79907	1.18547	1.02158	2.97969	2.70951	3.3133
TraesCS1B03G1002600	40.5074	105.688	1.39274	8.36399e-05	0.000897719	54.5401	37.7644	29.2179	120.015	106.088	90.961	0.466356	0.306454	0.219924	1.19736	0.955809	0.79458	0.36133	0.239932	0.174363	0.90007	0.735503	0.610351
TraesCS1B03G1010000	158.501	77.2383	-1.03421	0.000161847	0.00156632	133.753	144.53	197.221	80.7375	78.4128	72.5644	0.796927	0.81725	1.0344	0.561277	0.492272	0.441692	0.617455	0.63985	0.820109	0.421919	0.378808	0.339282
TraesCS1B03G1015900	163.605	349.421	1.10147	0.00362136	0.0200361	192.189	112.361	186.264	490.972	362.083	195.209	1.22317	0.678665	1.04354	3.64589	2.42813	1.26923	0.947709	0.531348	0.827358	2.74066	1.86846	0.974948
TraesCS1B03G1016600	20.6089	59.36	1.53578	0.0039349	0.0214025	28.5686	18.6491	14.6089	79.6465	65.7284	32.7051	0.213339	0.132166	0.0960334	0.693961	0.517176	0.249504	0.165294	0.103477	0.0761385	0.521659	0.397971	0.191655
TraesCS1B03G1017200	110.682	369.875	1.74373	8.59773e-21	2.22893e-18	119.469	109.097	103.48	393.868	335.561	380.197	0.724667	0.628027	0.552539	2.78755	2.14466	2.35599	0.561468	0.491702	0.438071	2.09543	1.65034	1.80974
TraesCS1B03G1018900	3179.14	934.329	-1.76702	7.71235e-08	2.0241e-06	1495.96	3804.88	4236.59	891.386	974.395	937.205	11.5035	27.7673	28.6782	7.99771	7.89498	7.36255	8.91289	21.7399	22.737	6.01197	6.07525	5.65548
TraesCS1B03G1034400	373.867	175.526	-1.08719	3.90124e-05	0.000468359	355.809	338.481	427.312	192.024	119.925	214.627	2.34752	2.11937	2.48175	1.47821	0.833694	1.44663	1.81885	1.65932	1.96762	1.11119	0.641535	1.11122
TraesCS1B03G1039100	644.824	1366.54	1.08623	2.48622e-05	0.000317929	894.717	523.573	516.183	1670.39	1230.39	1198.85	5.53707	3.07505	2.81203	12.0615	8.02306	7.57946	4.29009	2.40755	2.22947	9.06675	6.17382	5.82211
TraesCS1B03G1044700	49.2704	243.55	2.31169	1.07778e-12	8.12852e-11	44.1515	45.224	58.4358	314.222	246.77	169.658	0.185925	0.180734	0.216617	1.54388	1.09493	0.72987	0.144053	0.141503	0.171741	1.16056	0.842558	0.560644
TraesCS1B03G1053200	499.396	1067.38	1.09377	4.19156e-05	0.000498256	550.595	570.195	377.398	1373.63	1088.55	739.953	4.78922	4.70692	2.8897	13.9408	9.97667	6.57532	3.71066	3.68519	2.29105	10.4795	7.67713	5.05078
TraesCS1B03G1053300	17.7361	99.9027	2.51276	0.000150288	0.0014718	31.1658	13.5206	8.52188	141.836	121.079	36.7932	0.393723	0.162102	0.0947698	2.09068	1.6117	0.474855	0.305054	0.126915	0.0751367	1.57159	1.24021	0.364756
TraesCS1B03G1053500	51.4086	220.357	2.09125	1.36598e-05	0.000189854	70.123	63.4068	20.696	302.22	216.788	142.063	0.885876	0.760203	0.230155	4.45475	2.8857	1.83347	0.686372	0.595186	0.182475	3.34869	2.22057	1.40836
TraesCS1B03G1069800	222.319	23.5791	-3.2408	1.43488e-05	0.000198079	31.1658	255.958	379.833	26.1851	32.2876	12.2644	0.732379	5.70832	7.85728	0.71796	0.799462	0.294432	0.567443	4.46922	6.22952	0.539699	0.615193	0.226166
TraesCS1B03G1070600	429.906	878.29	1.03404	2.47543e-06	4.36791e-05	457.098	368.785	463.834	1087.77	878.685	668.41	4.54003	3.47619	4.0554	12.6059	9.19572	6.78224	3.51759	2.72162	3.21526	9.47603	7.07619	5.20973
TraesCS1B03G1073900	108.362	278.255	1.37093	0.00222984	0.0135925	189.592	68.5353	66.9577	367.683	224.86	242.222	0.73456	0.252002	0.228365	1.66214	0.917961	0.958744	0.569133	0.1973	0.181056	1.24945	0.706379	0.736452
TraesCS1B03G1077700	49.6976	9.30386	-2.40445	1.75774e-05	0.000235787	38.9572	41.9604	68.1751	8.72838	6.91878	12.2644	0.215909	0.2207	0.332606	0.0564421	0.0404032	0.0694401	0.167285	0.172793	0.263701	0.0424282	0.0310906	0.0533398
TraesCS1B03G1081500	189.47	545.417	1.53411	7.12388e-06	0.000108621	286.985	126.814	154.611	702.635	480.855	452.761	1.36599	0.572844	0.647817	3.90217	2.41161	2.2016	1.05836	0.448497	0.513612	2.93331	1.85575	1.69115
TraesCS1B03G1082900	14.5801	81.1286	2.54779	1.35662e-05	0.000188714	25.9715	5.59472	12.1741	79.6465	73.8003	89.939	0.187152	0.0382611	0.0772248	0.669655	0.56035	0.662104	0.145004	0.0299558	0.0612265	0.503388	0.431194	0.50859
TraesCS1B03G1087700	94.6902	351.31	1.90324	8.72098e-10	3.63477e-08	127.26	76.4612	80.3492	386.231	416.28	251.42	0.608896	0.347194	0.338419	2.15618	2.09865	1.22894	0.47177	0.271829	0.26831	1.62083	1.61493	0.944004
TraesCS1B03G1107900	49.632	154.195	1.6443	0.00116468	0.0080395	23.3743	35.4332	90.0885	180.023	166.051	116.512	0.134117	0.192946	0.455024	1.2052	1.00389	0.682959	0.103913	0.151063	0.360759	0.905961	0.772505	0.52461
TraesCS1B03G1123200	324.061	1436.95	2.14878	7.32743e-08	1.93503e-06	497.354	338.481	136.35	1883.15	1225.78	1201.91	2.08915	1.34933	0.504175	9.22945	5.42524	5.15772	1.61866	1.05643	0.399727	6.93788	4.17477	3.96186
TraesCS1B03G1132500	35.2016	288.647	3.06063	2.26195e-15	2.72258e-13	49.3458	27.0412	29.2179	413.507	239.851	212.583	0.204804	0.106511	0.106748	2.00243	1.0489	0.901358	0.158681	0.0833907	0.0846332	1.50525	0.807135	0.692371
TraesCS1B03G1148500	305.497	707.759	1.20948	5.45175e-07	1.15457e-05	359.705	335.217	221.569	667.721	855.622	599.934	2.90103	2.56574	1.57303	6.2833	7.27094	4.94299	2.2477	2.0088	1.24715	4.72323	5.59505	3.79692
TraesCS1B03G1156700	157.19	58.8286	-1.41207	3.6121e-05	0.000438604	135.052	119.82	216.699	52.3703	66.8815	57.2339	0.686582	0.578101	0.969777	0.310645	0.358263	0.297253	0.53196	0.452613	0.768873	0.233516	0.275687	0.228333
TraesCS1B03G1160800	1454.37	3474.95	1.2557	5.57922e-09	1.9316e-07	1663.47	1633.19	1066.45	3671.38	3963.31	2790.15	13.0913	12.1979	7.38805	33.7118	32.8645	22.4324	10.1431	9.5501	5.8575	25.3416	25.2895	17.2312
TraesCS1B03G1168100	277.208	134.376	-1.04572	1.25712e-08	4.02199e-07	267.506	285.331	278.787	140.745	123.385	138.997	5.7624	5.83309	5.28645	3.53745	2.8005	3.05882	4.46468	4.56691	4.19128	2.65914	2.15501	2.34961
TraesCS1B03G1171300	18.0797	60.5961	1.74692	3.56559e-05	0.000433441	19.4786	17.7166	17.0438	63.2808	71.494	47.0136	0.293966	0.253747	0.226426	1.11429	1.13687	0.724841	0.227763	0.198666	0.179518	0.837624	0.874834	0.556781
TraesCS1B03G1175500	32.3237	109.468	1.79413	0.000171331	0.00164233	36.3601	16.7842	43.8268	150.565	89.9441	87.8949	0.175385	0.0768333	0.186093	0.847382	0.457136	0.433125	0.135888	0.0601552	0.147541	0.636987	0.35177	0.332702
TraesCS1B03G1177500	155.762	650.504	2.06072	4.35084e-12	2.94279e-10	199.98	165.044	102.263	706.999	770.291	474.224	2.20575	1.72763	0.992905	9.09861	8.95215	5.34359	1.709	1.35261	0.787209	6.83953	6.88875	4.10464
TraesCS1B03G1178900	164.607	727.925	2.15552	3.74448e-11	2.08768e-09	212.966	106.766	174.09	927.391	766.831	489.554	1.74267	0.829122	1.25401	8.8543	6.61162	4.09248	1.35021	0.649145	0.99422	6.65588	5.0877	3.14361
TraesCS1B03G1179300	219.142	436.246	1.00128	0.00297533	0.017142	341.525	145.463	170.438	498.609	410.514	399.615	2.05185	0.829385	0.901386	3.49519	2.59869	2.45271	1.58976	0.649351	0.71465	2.62737	1.99972	1.88403
TraesCS1B03G1181400	336.012	764.431	1.19071	0.000479549	0.00389635	516.832	233.113	258.091	943.756	552.349	797.187	2.68712	1.15023	1.18123	5.72512	3.0259	4.23427	2.08197	0.900553	0.936516	4.30364	2.32846	3.25252
TraesCS1B03G1192100	1163.6	4028.86	1.7923	1.36611e-16	2.02607e-14	1211.57	1100.76	1178.45	5482.52	3368.29	3235.76	4.97117	4.28632	4.25642	26.2468	14.5621	13.5634	3.85163	3.35589	3.37464	19.7301	11.2056	10.4186
TraesCS1B03G1197600	92.7459	17.6406	-2.39459	2.97374e-05	0.000370585	57.1372	65.2717	155.829	19.6389	23.0626	10.2203	0.57717	0.625736	1.38565	0.231467	0.245469	0.105471	0.447189	0.489908	1.09859	0.173996	0.18889	0.0810163
TraesCS1B03G1197900	349.33	74.1979	-2.23732	0.000118277	0.001203	76.6158	528.235	443.138	60.0076	72.6472	89.939	0.472985	3.09483	2.40819	0.432238	0.472554	0.567228	0.366467	2.42304	1.90929	0.324918	0.363634	0.435712
TraesCS1B03G1202900	141.585	52.8626	-1.41286	3.99893e-05	0.000478911	131.156	104.901	188.699	61.0987	48.4314	49.0576	1.35891	1.03149	1.72105	0.738621	0.528729	0.519266	1.05288	0.807582	1.36451	0.55523	0.406862	0.39887
TraesCS1B03G1209500	537.367	1113.04	1.05287	3.3056e-06	5.58665e-05	712.917	481.612	417.572	1110.69	1244.23	984.219	6.17449	3.95859	3.18358	11.2238	11.3544	8.70833	4.78396	3.0993	2.52405	8.43708	8.73733	6.68924
TraesCS1B03G1220400	305.137	104.91	-1.53926	2.90955e-11	1.66297e-09	303.866	297.453	314.092	78.5554	117.619	118.556	1.9206	1.78424	1.74757	0.579319	0.783315	0.765524	1.48807	1.39694	1.38553	0.435481	0.602768	0.588031
TraesCS1B03G1221300	272.311	664.419	1.28954	1.7589e-05	0.00023591	342.823	245.235	228.873	940.483	468.171	584.603	4.35277	2.95501	2.55807	13.9326	6.26329	7.58293	3.3725	2.31357	2.02812	10.4733	4.81966	5.82477
TraesCS1B03G1236400	17.4878	120.956	2.72563	7.48608e-08	1.97107e-06	14.2843	28.4398	9.7393	168.021	95.7098	99.1373	0.0793848	0.149998	0.0476461	1.08951	0.560451	0.562854	0.0615069	0.117438	0.0377755	0.818994	0.431272	0.432352
TraesCS1B03G1239200	93.8945	253.019	1.43298	4.35679e-07	9.5048e-06	106.483	89.9818	85.2188	314.222	262.914	181.922	0.701624	0.562677	0.494289	2.41572	1.82533	1.22459	0.543614	0.440537	0.39189	1.81593	1.4046	0.940658
TraesCS1B03G1239500	42.9381	593.931	3.77342	4.0548e-26	1.96188e-23	40.2558	50.8187	37.7398	867.383	554.655	359.756	0.44208	0.529636	0.364833	11.114	6.41799	4.0361	0.342521	0.414668	0.289252	8.35453	4.9387	3.1003
TraesCS1B03G1239800	65.656	181.275	1.45939	0.00112811	0.00783521	51.9429	73.1976	71.8273	278.217	178.735	86.8729	1.27409	1.70393	1.5509	7.96241	4.61941	2.1769	0.987158	1.33406	1.22961	5.98544	3.55468	1.67217
TraesCS1B03G1246400	93.8843	248.01	1.40743	0.000976593	0.00696703	153.232	79.7248	48.6965	294.583	267.526	181.922	0.286387	0.14141	0.0801168	0.64239	0.526834	0.347353	0.221891	0.110714	0.0635194	0.482892	0.405403	0.266816
TraesCS1B03G1256400	82.8121	166.506	1.02011	0.00578948	0.0290831	90.9001	60.1433	97.393	235.666	145.294	118.556	0.700068	0.439586	0.660275	2.11768	1.17904	0.932781	0.542409	0.344165	0.523489	1.59188	0.90728	0.716509
TraesCS1B03G1257000	235.783	60.4449	-1.96706	0.00035097	0.003005	64.9287	347.805	294.614	61.0987	50.7377	69.4983	0.197158	1.00229	0.787503	0.216469	0.162335	0.215592	0.152757	0.784725	0.624359	0.162722	0.124918	0.165605
TraesCS1B03G1257400	561.532	193.876	-1.53595	0.00127452	0.00866066	168.815	780.464	735.317	172.386	192.573	216.671	0.410979	1.8032	1.57582	0.489664	0.493979	0.53888	0.318425	1.41178	1.24936	0.368086	0.380121	0.413937
TraesCS1B03G1261200	116.156	17.4198	-2.74822	5.67483e-07	1.19714e-05	110.379	186.957	51.1313	17.4568	18.4501	16.3525	0.509272	0.818628	0.207669	0.0939755	0.0896944	0.0770779	0.394581	0.640929	0.164647	0.0706425	0.0690206	0.0592068
TraesCS1B03G1268400	142.65	329.64	1.20224	3.44456e-06	5.78946e-05	154.53	158.983	114.437	393.868	343.633	251.42	0.814781	0.795536	0.531147	2.42307	1.90909	1.35428	0.631288	0.62285	0.421111	1.82145	1.46906	1.04028
TraesCS1B03G1278100	207.867	849.841	2.03887	1.5561e-07	3.78987e-06	342.823	124.949	155.829	639.354	1141.6	768.57	2.06334	0.713696	0.8256	4.48982	7.23965	4.72568	1.59867	0.558775	0.654564	3.37505	5.57097	3.63
TraesCS1B03G1278900	32.263	661.338	4.34303	2.4663e-29	1.81238e-26	36.3601	37.2981	23.1308	914.298	716.093	353.624	0.256512	0.249719	0.143647	7.52589	5.323	2.54862	0.198744	0.195513	0.113888	5.6573	4.09609	1.9577
TraesCS1B03G1280500	2568.76	1262.55	-1.02621	5.46283e-09	1.89331e-07	2415.35	3162.88	2128.04	1154.33	1299.58	1333.75	6.51063	8.0911	5.04946	3.63045	3.69104	3.67283	5.0444	6.33477	4.00338	2.72905	2.84029	2.82125
TraesCS1B03G1280800	359.556	820.651	1.18826	1.19785e-06	2.31187e-05	429.828	400.489	248.352	963.395	793.353	705.204	3.96451	3.50563	2.01644	10.3678	7.71019	6.64493	3.07168	2.74467	1.5987	7.7936	5.93306	5.10425
TraesCS1D03G0002300	77.6668	16.0617	-2.26684	3.63115e-06	6.05823e-05	101.289	55.0148	76.697	21.821	16.1438	10.2203	0.364816	0.18805	0.243171	0.0917008	0.0612664	0.0376061	0.282657	0.14723	0.192795	0.0689326	0.047145	0.0288869
TraesCS1D03G0021300	293.667	722.85	1.30276	1.60918e-05	0.000218802	396.065	253.627	231.308	1000.49	574.259	593.802	2.22318	1.3511	1.14294	6.55253	3.39641	3.40511	1.72251	1.05781	0.906159	4.92562	2.61357	2.61561
TraesCS1D03G0021800	4754.65	2316.36	-1.03669	6.50388e-13	5.09346e-11	4917.7	4200.24	5146	2063.17	2234.77	2651.16	20.6397	16.73	19.0123	10.1033	9.88275	11.3673	15.9916	13.0985	15.0736	7.59479	7.60486	8.73173
TraesCS1D03G0038300	122.029	273.186	1.17491	0.00235244	0.0142039	179.203	73.6638	113.219	368.774	243.31	207.473	0.538639	0.21013	0.299567	1.2933	0.770578	0.637081	0.417335	0.164517	0.237507	0.97219	0.592966	0.489369
TraesCS1D03G0038400	44.5319	103.897	1.19246	0.000647608	0.00498147	36.3601	58.2783	38.9572	120.015	103.782	87.8949	0.0870265	0.132378	0.0820798	0.335159	0.261729	0.214917	0.0674277	0.103643	0.0650757	0.251943	0.201402	0.165087
TraesCS1D03G0046200	53.666	273.308	2.37308	5.44851e-07	1.15438e-05	93.4973	26.1087	41.392	360.046	251.382	208.495	0.326375	0.0864937	0.127191	1.46644	0.924605	0.743523	0.252874	0.0677186	0.100841	1.10234	0.711492	0.571132
TraesCS1D03G0047600	1110.79	3226.87	1.54089	7.27029e-08	1.92358e-06	1375.19	660.643	1296.54	3940.86	3218.38	2521.36	5.92211	2.69999	4.91499	19.8012	14.6034	11.0925	4.58842	2.1139	3.89677	14.8848	11.2375	8.52061
TraesCS1D03G0049900	189.022	391.119	1.04629	0.00506386	0.0261503	240.236	217.262	109.567	481.152	452.027	240.178	1.15824	0.994089	0.465011	2.70664	2.2963	1.18297	0.8974	0.778303	0.368677	2.03461	1.76702	0.908693
TraesCS1D03G0050700	86.2963	194.14	1.1843	0.00262443	0.0155117	135.052	56.8797	66.9577	172.386	244.463	165.57	0.956104	0.382158	0.41728	1.42395	1.82357	1.19748	0.740785	0.299204	0.330834	1.0704	1.40325	0.919831
TraesCS1D03G0057500	1954.75	860.73	-1.18243	0.00403098	0.0218098	2323.15	817.762	2723.35	1244.89	651.518	685.785	14.583	4.87167	15.0486	9.11772	4.30923	4.39783	11.2988	3.81418	11.931	6.8539	3.31599	3.37816
TraesCS1D03G0058000	213.121	602.948	1.49898	1.1778e-05	0.000167779	290.88	234.046	114.437	724.456	620.384	464.003	3.1064	2.37206	1.0758	9.02698	6.98083	5.06227	2.40683	1.85716	0.852929	6.78568	5.37181	3.88854
TraesCS1D03G0071300	1225.23	605.13	-1.01753	9.57948e-07	1.90723e-05	1105.09	1216.85	1353.76	445.148	644.599	725.644	6.71125	7.01336	7.23721	3.15427	4.12478	4.50207	5.19984	5.49097	5.73791	2.3711	3.17405	3.45823
TraesCS1D03G0074200	87.7224	277.583	1.66646	3.2947e-07	7.43673e-06	107.782	81.1235	74.2621	358.955	292.895	180.9	1.02411	0.731522	0.62114	3.97948	2.93235	1.75598	0.793471	0.572731	0.492461	2.99142	2.25647	1.34884
TraesCS1D03G0078100	17.7965	74.0184	2.06858	0.00462599	0.0243471	31.1658	14.9193	7.30447	141.836	40.3595	39.8593	0.116367	0.0528664	0.0240083	0.617911	0.158782	0.152042	0.0901604	0.0413907	0.0190346	0.464491	0.122184	0.11679
TraesCS1D03G0087000	41.8757	1412.31	5.08296	2.9802e-12	2.0687e-10	68.8244	31.2372	25.5657	2453.77	1220.01	563.141	0.344678	0.148465	0.112707	14.3381	6.43782	2.88117	0.267055	0.116238	0.0893578	10.7781	4.95396	2.21315
TraesCS1D03G0096400	1720.77	4278.4	1.31655	6.16671e-18	1.13291e-15	2010.19	1401.48	1750.64	4234.36	4381.89	4218.96	12.7857	8.45966	9.80177	31.4239	29.3664	27.414	9.90627	6.62333	7.77118	23.6217	22.5977	21.0578
TraesCS1D03G0114000	99.4185	560.762	2.51397	5.96942e-12	3.91562e-10	103.886	53.1499	141.22	512.793	452.027	717.468	0.431343	0.209435	0.51616	2.48425	1.97758	3.04334	0.334203	0.163973	0.409229	1.86744	1.52177	2.33772
TraesCS1D03G0116600	269.389	1286.8	2.26226	2.45992e-07	5.69856e-06	473.979	117.489	216.699	1710.76	1162.35	987.285	7.19626	1.69288	2.89619	30.3057	18.5947	15.3134	5.57562	1.32541	2.2962	22.7811	14.3088	11.7628
TraesCS1D03G0125400	128.659	476.614	1.90546	5.49261e-08	1.49659e-06	149.336	66.2042	170.438	536.796	411.667	481.378	1.44205	0.60671	1.44878	6.04799	4.18856	4.74878	1.11729	0.475012	1.14864	4.54634	3.22313	3.64774
TraesCS1D03G0130600	376.314	840.466	1.15829	1.30023e-08	4.15019e-07	418.141	386.968	323.832	948.121	920.197	653.08	2.81777	2.4748	1.92099	7.45477	6.53384	4.49605	2.1832	1.9376	1.52303	5.60384	5.02784	3.4536
TraesCS1D03G0133900	1598.65	7218.04	2.17535	0.000248609	0.00224193	2529.62	613.088	1653.25	9332.82	6892.26	5429.05	36.4311	8.37956	20.9593	156.826	104.588	79.877	28.2267	6.56062	16.6172	117.888	80.4814	61.3569
TraesCS1D03G0134200	1254.24	6520.68	2.38004	9.64876e-12	5.99892e-10	1747.88	601.433	1413.42	8216.68	6533.63	4811.74	23.6204	7.71337	16.8139	129.557	93.0325	66.4292	18.301	6.03904	13.3306	97.3893	71.5893	51.0271
TraesCS1D03G0134300	506.857	3860.06	2.93056	2.56047e-05	0.000325853	799.921	143.598	577.053	5040.64	3726.91	2812.64	9.44289	1.60874	5.99646	69.4273	46.3565	33.9197	7.3163	1.25953	4.7542	52.1893	35.6717	26.0552
TraesCS1D03G0134500	476.07	2925.9	2.62131	0.000223877	0.00205209	742.784	125.415	560.01	3626.64	2157.51	2993.54	12.0973	1.93845	8.02864	68.9154	37.0237	49.807	9.3729	1.51767	6.36538	51.8045	28.4901	38.2588
TraesCS1D03G0134700	15.5102	1126.05	6.18308	1.49914e-13	1.31408e-11	23.3743	15.8517	7.30447	1530.74	1569.41	277.993	0.451423	0.290537	0.124181	34.4932	31.9363	5.48479	0.34976	0.227471	0.098455	25.9289	24.5753	4.2131
TraesCS1D03G0137400	38.2869	116.742	1.64026	8.55289e-05	0.000914479	42.8529	23.3113	48.6965	136.381	83.0253	130.82	0.171911	0.0887505	0.171966	0.638357	0.350943	0.536141	0.133196	0.0694855	0.13634	0.479861	0.270054	0.411833
TraesCS1D03G0148700	139.405	321.106	1.21415	0.000980162	0.00698739	184.397	91.3804	142.437	449.512	213.329	300.478	0.682939	0.32119	0.464379	1.94247	0.832493	1.1369	0.529138	0.251469	0.368175	1.46018	0.64061	0.873298
TraesCS1D03G0166000	58.436	204.171	1.78406	2.32853e-05	0.000300516	59.7344	83.9208	31.6527	266.216	205.257	141.041	0.637247	0.849638	0.297246	3.31363	2.3072	1.53712	0.493736	0.665208	0.235667	2.4909	1.77541	1.18073
TraesCS1D03G0166100	130.967	60.3313	-1.11982	0.000519641	0.00416258	114.274	124.016	154.611	52.3703	79.5659	49.0576	0.734246	0.756227	0.874491	0.392613	0.53867	0.322018	0.56889	0.592074	0.693327	0.295132	0.414511	0.247355
TraesCS1D03G0178000	4608.85	11659.8	1.33965	8.32539e-10	3.49074e-08	5691.65	3527.01	4607.9	14627.7	10229.4	10122.2	25.8348	15.1934	18.4116	77.4692	48.9239	46.9379	20.0167	11.8954	14.5974	58.2345	37.6474	36.055
TraesCS1D03G0185900	3967.75	10255.8	1.37094	1.16795e-14	1.24212e-12	5002.11	3194.12	3707.02	10933.4	9982.64	9851.39	47.3054	28.6675	30.8606	120.642	99.4734	95.1779	36.652	22.4447	24.4674	90.6883	76.5457	73.1102
TraesCS1D03G0188800	93.8864	452.127	2.26644	2.45334e-12	1.72877e-10	77.9144	94.1778	109.567	632.808	431.27	292.302	0.412324	0.472988	0.510414	3.90732	2.40477	1.58027	0.319466	0.370317	0.404673	2.93718	1.85049	1.21388
TraesCS1D03G0189200	23.3392	106.712	2.14696	0.00141959	0.00944177	11.6872	46.1564	12.1741	48.0061	137.222	134.908	0.0683816	0.256297	0.0627032	0.327728	0.845977	0.806399	0.0529817	0.200663	0.0497132	0.246357	0.650987	0.619429
TraesCS1D03G0191100	33.362	77.8136	1.24275	0.00106676	0.00748087	38.9572	27.0412	34.0875	96.0122	76.1066	61.322	0.233217	0.153631	0.179635	0.670636	0.480064	0.375034	0.180696	0.120283	0.142421	0.504125	0.369413	0.288079
TraesCS1D03G0194700	417.369	987.362	1.24413	1.1399e-16	1.71927e-14	437.619	404.219	410.268	1134.69	925.963	901.434	1.96778	1.72495	1.62394	5.95311	4.38709	4.1409	1.52462	1.35052	1.28751	4.47502	3.37591	3.1808
TraesCS1D03G0198700	358.111	820.715	1.19956	1.5006e-06	2.82478e-05	385.676	310.041	378.615	1110.69	731.084	620.375	2.16849	1.65438	1.87394	7.28641	4.33118	3.56344	1.68014	1.29526	1.48572	5.47728	3.33288	2.73723
TraesCS1D03G0202000	63.1244	150.611	1.24545	0.00466089	0.0244899	79.213	79.7248	30.4353	186.569	103.782	161.481	0.570406	0.544831	0.192924	1.56752	0.787429	1.18793	0.441947	0.426565	0.152957	1.17833	0.605933	0.912499
TraesCS1D03G0204900	1299.02	2773.12	1.09374	8.41725e-17	1.30169e-14	1390.77	1321.75	1184.54	3057.12	2794.03	2468.21	4.12618	3.72154	3.0936	10.5826	8.73428	7.48093	3.19694	2.91371	2.45271	7.95504	6.7211	5.74641
TraesCS1D03G0221200	16.0329	61.2086	1.97382	0.000871716	0.0063415	28.5686	9.79076	9.7393	80.7375	59.9627	42.9254	0.298145	0.0969696	0.0894721	0.983107	0.659361	0.45765	0.231001	0.0759205	0.0709365	0.739013	0.507384	0.35154
TraesCS1D03G0235300	401.488	135.958	-1.56856	5.57751e-08	1.51845e-06	388.273	530.1	286.092	137.472	157.979	112.424	2.6165	3.39018	1.69711	1.0809	1.12172	0.773967	2.02725	2.65427	1.34553	0.812524	0.863176	0.594517
TraesCS1D03G0237600	6.96362	405.098	5.85391	2.55562e-05	0.000325367	5.19429	8.39208	7.30447	1023.4	177.582	14.3085	0.0438936	0.0673016	0.0543357	10.0904	1.58117	0.123523	0.0340086	0.0526925	0.0430792	7.58508	1.21672	0.0948835
TraesCS1D03G0251100	14.1587	37.7583	1.43506	0.00807726	0.0377073	18.18	12.1219	12.1741	52.3703	32.2876	28.617	0.145806	0.0922638	0.0859487	0.490063	0.272847	0.234468	0.11297	0.0722362	0.0681431	0.368386	0.209958	0.180105
TraesCS1D03G0252800	68.489	17.1116	-1.99211	0.0105156	0.0463885	23.3743	33.5683	148.524	15.2747	11.5313	24.5288	0.0823638	0.112256	0.460698	0.0627995	0.0428133	0.0882988	0.0638151	0.0878884	0.365257	0.0472071	0.0329452	0.0678261
TraesCS1D03G0254400	25.3336	282.406	3.51604	3.22422e-07	7.2945e-06	59.7344	6.52717	9.7393	331.679	237.545	277.993	0.197572	0.0204883	0.0283563	1.27998	0.827845	0.939324	0.153078	0.0160409	0.0224819	0.96218	0.637034	0.721535
TraesCS1D03G0274500	35.9934	383.341	3.39587	1.56351e-13	1.36438e-11	46.7486	46.6227	14.6089	561.89	336.714	251.42	0.259662	0.245763	0.0714298	3.64147	1.97062	1.42666	0.201184	0.192416	0.056632	2.73734	1.51641	1.09588
TraesCS1D03G0284800	39.4704	180.519	2.23011	8.40161e-09	2.79394e-07	53.2415	23.7776	41.392	229.12	159.132	153.305	0.443956	0.188164	0.303828	2.22915	1.39814	1.30595	0.343974	0.14732	0.240885	1.67568	1.07588	1.00316
TraesCS1D03G0288000	8.99264	93.9587	3.3923	5.94235e-11	3.19462e-09	5.19429	8.39208	13.3915	130.926	69.1878	81.7627	0.0290272	0.0445071	0.0658766	0.853672	0.407391	0.466783	0.0224901	0.034846	0.0522292	0.641715	0.313491	0.358556
TraesCS1D03G0293600	351.055	100.856	-1.79837	4.23316e-15	4.88468e-13	325.942	313.304	413.92	102.559	114.16	85.8509	3.19952	2.91872	3.57671	1.17464	1.18076	0.860935	2.47897	2.28516	2.83573	0.882988	0.908605	0.661321
TraesCS1D03G0294000	167.675	352.956	1.07878	4.73994e-06	7.62698e-05	197.383	157.118	148.524	408.052	276.751	374.064	0.939063	0.709402	0.622019	2.2651	1.38732	1.81807	0.727581	0.555413	0.493158	1.7027	1.06756	1.39654
TraesCS1D03G0304200	95.4595	285.461	1.57553	1.01061e-07	2.57557e-06	109.08	103.036	74.2621	237.848	379.38	239.156	0.7866	0.705145	0.471408	2.00122	2.88261	1.76186	0.609454	0.55208	0.373749	1.50434	2.21819	1.35336
TraesCS1D03G0304600	277.6	707.38	1.35719	4.50929e-05	0.000531245	415.544	160.382	256.874	813.922	710.328	597.89	3.22992	1.18307	1.75759	7.38151	5.81752	4.74764	2.50253	0.926265	1.39348	5.54877	4.47663	3.64686
TraesCS1D03G0310800	197.045	406.51	1.05552	6.94999e-05	0.000767357	271.402	146.861	172.873	436.419	388.605	394.505	1.97693	1.01524	1.10848	3.70911	2.98257	2.93571	1.53172	0.794861	0.878839	2.78818	2.29511	2.25504
TraesCS1D03G0322900	683.915	1397.33	1.03161	1.56471e-09	6.164e-08	755.77	675.096	620.88	1601.66	1146.21	1444.13	4.01006	3.39945	2.89996	9.91559	6.40811	7.82799	3.10698	2.66153	2.29918	7.45367	4.93109	6.01301
TraesCS1D03G0356300	373.887	873.424	1.22529	1.21104e-09	4.88291e-08	427.231	360.86	333.571	752.823	1080.48	786.966	2.45135	1.965	1.68482	5.03992	6.53228	4.61297	1.8993	1.53846	1.33578	3.78857	5.02665	3.54342
TraesCS1D03G0363400	45.8283	101.941	1.15504	0.000673311	0.00514276	37.6586	43.8253	56.001	120.015	106.088	79.7187	0.208368	0.23013	0.272762	0.774802	0.618495	0.450617	0.161443	0.180176	0.216255	0.582427	0.475937	0.346138
TraesCS1D03G0365900	117.177	52.2462	-1.15711	0.000883599	0.00640934	111.677	103.502	136.35	56.7345	34.5939	65.4102	0.483405	0.425184	0.519545	0.286537	0.157779	0.289249	0.374539	0.33289	0.411913	0.215393	0.121412	0.222184
TraesCS1D03G0371000	21.7392	396.213	4.13968	3.3049e-13	2.73967e-11	18.18	37.2981	9.7393	172.386	650.365	365.888	0.0517004	0.100662	0.0243808	0.571988	1.94877	1.06299	0.0400572	0.0788117	0.01933	0.42997	1.49959	0.816526
TraesCS1D03G0374000	546.307	3553.01	2.70272	0.000165359	0.00159542	994.707	148.726	495.487	3781.57	3112.3	3765.17	4.19227	0.594871	1.83826	18.5957	13.821	16.2114	3.24815	0.465743	1.45744	13.9786	10.6354	12.4526
TraesCS1D03G0385700	75.4899	294.554	1.98251	3.31156e-08	9.5531e-07	99.9902	52.2174	74.2621	222.574	250.229	410.858	0.433374	0.214784	0.283331	1.12555	1.14274	1.81919	0.335776	0.168161	0.224635	0.846093	0.879347	1.3974
TraesCS1D03G0401600	546.935	1178.16	1.10671	0.000106635	0.00110403	490.861	553.411	596.532	1708.58	1065.49	760.393	3.36862	3.60431	3.6037	13.6809	7.70455	5.33105	2.60999	2.82193	2.85714	10.2841	5.92872	4.095
TraesCS1D03G0405400	15.7819	76.4626	2.32309	7.24106e-09	2.44545e-07	18.18	12.1219	17.0438	74.1913	79.5659	75.6305	0.0673816	0.0426381	0.0556076	0.320838	0.310726	0.286368	0.0522069	0.0333827	0.0440876	0.241178	0.239106	0.219971
TraesCS1D03G0405900	1602.23	435.045	-1.8821	9.81848e-14	8.96003e-12	1106.38	2033.68	1666.64	351.317	442.802	511.017	4.94843	8.63227	6.56182	1.83336	2.08677	2.33495	3.83402	6.75847	5.20243	1.37816	1.60579	1.79357
TraesCS1D03G0407100	20.354	838.021	5.4046	2.04185e-27	1.20218e-24	23.3743	12.1219	25.5657	1351.81	334.408	827.848	0.139351	0.0685841	0.134168	9.40316	2.10064	5.042	0.107969	0.0536966	0.106373	7.06847	1.61646	3.87297
TraesCS1D03G0408500	298.184	1835.82	2.62732	1.04672e-12	7.9059e-11	436.321	191.619	266.613	1326.71	1363	2817.75	0.824493	0.343638	0.443491	2.92513	2.71381	5.43956	0.638813	0.269045	0.351614	2.19886	2.0883	4.17836
TraesCS1D03G0412600	17.6215	60.6428	1.81892	0.00089309	0.00646906	28.5686	12.1219	12.1741	82.9196	43.8189	55.1898	0.205573	0.0827806	0.0771146	0.69618	0.332233	0.405711	0.159277	0.0648115	0.0611391	0.523327	0.255656	0.311644
TraesCS1D03G0415200	139.832	431.398	1.63798	2.47881e-06	4.3715e-05	218.16	88.1169	113.219	489.88	431.27	373.042	1.64007	0.628675	0.749254	4.29698	3.41617	2.86501	1.27072	0.492209	0.594034	3.23009	2.62877	2.20073
TraesCS1D03G0416600	402.658	1160.7	1.52888	8.1209e-06	0.00012151	458.396	363.657	385.92	942.665	680.346	1859.08	1.69773	1.2782	1.25819	4.07354	2.65498	7.03406	1.31539	1.00075	0.997535	3.06213	2.04303	5.40316
TraesCS1D03G0422200	25.1732	213.829	3.02746	2.29422e-10	1.09326e-08	15.5829	42.8929	17.0438	279.308	219.095	143.085	0.218796	0.571553	0.210658	4.57574	3.24135	2.05241	0.169522	0.447487	0.167017	3.43964	2.49425	1.57655
TraesCS1D03G0428600	28.1379	106.779	1.96751	1.30247e-05	0.000182717	28.5686	14.453	41.392	102.559	117.619	100.159	0.194863	0.0935579	0.24853	0.816206	0.845323	0.697932	0.150979	0.0732494	0.197043	0.613551	0.650483	0.536111
TraesCS1D03G0429900	299.327	613.772	1.03909	1.6748e-06	3.10961e-05	353.212	276.939	267.831	750.641	585.79	504.885	2.33803	1.73972	1.56062	5.79742	4.08565	3.4142	1.8115	1.36208	1.23731	4.35799	3.14394	2.62259
TraesCS1D03G0474600	144.505	300.482	1.06397	1.32985e-07	3.28966e-06	162.322	132.408	138.785	333.861	299.814	267.773	0.927144	0.71774	0.697806	2.22496	1.80437	1.56249	0.718346	0.561941	0.553245	1.67253	1.38848	1.20022
TraesCS1D03G0476000	433.476	214.333	-1.01244	0.00010312	0.00107367	373.989	350.603	575.836	244.395	179.888	218.715	1.93249	1.71931	2.61926	1.47346	0.979409	1.15456	1.49728	1.3461	2.07664	1.10761	0.753664	0.886869
TraesCS1D03G0479500	90.1025	194.767	1.12124	1.31485e-05	0.000184003	114.274	82.9884	73.0447	184.387	191.42	208.495	0.703316	0.48473	0.395742	1.32409	1.24134	1.31092	0.544926	0.37951	0.313758	0.995337	0.955223	1.00698
TraesCS1D03G0486800	39.4016	251.327	2.66276	4.13848e-07	9.08533e-06	44.1515	48.4876	25.5657	331.679	334.408	87.8949	0.454651	0.473853	0.231746	3.98508	3.62838	0.92465	0.352261	0.370995	0.183736	2.99563	2.79207	0.710263
TraesCS1D03G0490200	70.6296	23.4824	-1.60141	0.00146457	0.00967954	42.8529	86.252	82.784	17.4568	34.5939	18.3966	0.395253	0.754997	0.672146	0.187865	0.3362	0.173346	0.30624	0.59111	0.5329	0.14122	0.258709	0.133154
TraesCS1D03G0490500	13.1998	162.559	3.67517	4.46839e-12	3.01188e-10	7.79144	7.45963	24.3482	187.66	193.726	106.292	0.0382227	0.0347297	0.105146	1.07414	1.00137	0.5327	0.0296147	0.027191	0.0833634	0.807447	0.770563	0.40919
TraesCS1D03G0496000	30.2869	76.4374	1.31458	0.00949277	0.0428044	37.6586	41.028	12.1741	91.648	69.1878	68.4763	0.229671	0.237467	0.0653585	0.652158	0.444606	0.426642	0.177948	0.18592	0.0518184	0.490235	0.342128	0.327722
TraesCS1D03G0502100	37.0046	112.736	1.64316	0.00109564	0.00764989	57.1372	14.9193	38.9572	102.559	113.007	122.644	0.204116	0.0505809	0.122509	0.427481	0.425369	0.447596	0.158148	0.0396013	0.0971293	0.321343	0.327325	0.343817
TraesCS1D03G0509100	105.051	261.616	1.31893	0.00160704	0.0104356	166.217	100.239	48.6965	278.217	294.048	212.583	1.09522	0.626817	0.282451	2.13892	2.04148	1.43098	0.848569	0.490754	0.223937	1.60785	1.57094	1.0992
TraesCS1D03G0509300	196.706	496.657	1.32532	1.04992e-09	4.29378e-08	181.8	235.445	172.873	589.166	443.955	456.849	0.904183	1.1113	0.756849	3.4189	2.3265	2.32121	0.700556	0.870071	0.600056	2.57003	1.79027	1.78302
TraesCS1D03G0510800	85.2572	207.331	1.29531	4.70954e-06	7.58305e-05	102.587	70.4002	82.784	201.844	252.535	167.614	0.577449	0.376075	0.410193	1.32563	1.49777	0.963851	0.447404	0.294441	0.325215	0.996492	1.15255	0.740374
TraesCS1D03G0512400	413.262	1909.95	2.20855	5.94999e-34	7.45549e-31	402.558	407.482	429.746	1695.49	2385.83	1648.54	1.53723	1.47673	1.44459	7.55428	9.59961	6.4312	1.19104	1.15618	1.14532	5.67864	7.38698	4.94008
TraesCS1D03G0513400	6865.96	3241.62	-1.08277	3.16659e-08	9.18094e-07	5556.6	7074.52	7966.74	2593.42	3242.6	3888.84	33.95	41.0213	42.8483	18.4881	20.8751	24.2735	26.3043	32.1169	33.9716	13.8977	16.0636	18.6455
TraesCS1D03G0515200	50.471	126.146	1.3132	0.000122016	0.00123566	54.5401	55.481	41.392	164.748	117.619	96.0712	0.603549	0.582669	0.403214	2.12718	1.37145	1.0861	0.467627	0.45619	0.319682	1.59903	1.05534	0.834282
TraesCS1D03G0517600	20.0437	71.323	1.86897	0.00347951	0.0194289	33.7629	9.32454	17.0438	116.742	46.1252	51.1017	0.232495	0.0609372	0.103315	0.93797	0.334669	0.359493	0.180136	0.0477096	0.0819113	0.705083	0.257531	0.276142
TraesCS1D03G0522900	71.9146	162.891	1.18519	0.00378754	0.0207558	109.08	65.2717	41.392	122.197	202.951	163.525	0.915626	0.51997	0.305852	1.1968	1.79501	1.40229	0.709422	0.407101	0.24249	0.899648	1.38127	1.07716
TraesCS1D03G0525700	183.46	76.6445	-1.2666	0.00193884	0.0121269	190.89	265.749	93.7407	68.736	78.4128	82.7848	1.62398	2.14561	0.702016	0.682289	0.70289	0.719496	1.25825	1.67986	0.556582	0.512885	0.54088	0.552675
TraesCS1D03G0528300	31.2346	86.2672	1.4924	0.00703626	0.0338517	54.5401	17.2504	21.9134	85.1017	116.466	57.2339	0.363166	0.109011	0.128446	0.661173	0.817132	0.389335	0.281379	0.0853479	0.101837	0.497011	0.62879	0.299065
TraesCS1D03G0532100	138.836	387.98	1.47156	1.05107e-06	2.06279e-05	148.037	177.166	91.3059	434.237	431.27	298.434	0.704297	0.799919	0.382389	2.41045	2.16191	1.45049	0.545686	0.626282	0.303171	1.81196	1.66361	1.11418
TraesCS1D03G0537300	45.4652	99.4939	1.14684	0.00242087	0.0145336	66.2272	37.2981	32.8701	90.557	111.854	96.0712	0.378275	0.20218	0.16527	0.603503	0.673169	0.560589	0.293085	0.158293	0.131032	0.45366	0.518009	0.430612
TraesCS1D03G0538100	10.0616	40.2898	2.03056	0.00289351	0.0167675	12.9857	7.45963	9.7393	17.4568	64.5753	38.8373	0.0912284	0.0497349	0.06023	0.143092	0.478006	0.278736	0.0706833	0.038939	0.0477524	0.107564	0.367829	0.214109
TraesCS1D03G0538500	1352.08	3644.81	1.43	1.62392e-06	3.03007e-05	1721.91	1591.7	742.621	3844.85	4187.01	2902.58	14.1938	12.4518	5.38863	36.979	36.3661	24.4429	10.9973	9.74886	4.27229	27.7976	27.984	18.7757
TraesCS1D03G0540000	290.973	849.755	1.5472	3.70689e-11	2.07026e-09	270.103	280.202	322.614	1123.78	663.05	762.437	1.05094	1.03467	1.10498	5.10171	2.7183	3.03063	0.814263	0.810073	0.876063	3.83502	2.09176	2.32796
TraesCS1D03G0541100	277.514	629.633	1.18954	9.90849e-06	0.000144454	348.018	197.214	287.309	701.544	708.022	479.334	1.63033	0.876782	1.1848	3.83455	3.49481	2.29399	1.26317	0.68646	0.939349	2.88248	2.68928	1.76211
TraesCS1D03G0544900	484.39	1074.77	1.14909	1.89591e-06	3.46223e-05	490.861	502.126	460.182	1486.01	906.36	831.936	2.7599	2.67935	2.27765	9.74862	5.36957	4.77865	2.13836	2.09774	1.8058	7.32815	4.13193	3.67069
TraesCS1D03G0545700	242.325	635.391	1.39103	1.45563e-09	5.77852e-08	197.383	234.978	294.614	777.917	592.709	535.546	1.36855	1.54618	1.79815	6.2932	4.33008	3.7934	1.06035	1.21055	1.42563	4.73067	3.33203	2.91387
TraesCS1D03G0553400	916.429	2233.73	1.28841	5.3182e-15	6.05098e-13	1103.79	798.18	847.319	2466.86	2086.01	2148.32	7.07412	4.85477	4.7803	18.4467	14.0866	14.0658	5.48099	3.80095	3.78999	13.8666	10.8398	10.8046
TraesCS1D03G0555000	43.9592	228.539	2.35993	5.44054e-13	4.31457e-11	42.8529	51.2849	37.7398	211.663	303.273	170.68	0.19808	0.224973	0.153561	1.14154	1.47706	0.805976	0.153471	0.176138	0.121748	0.858111	1.13661	0.619105
TraesCS1D03G0565900	125.519	51.0123	-1.29194	3.79274e-05	0.000456848	114.274	113.759	148.524	54.5524	39.2064	59.278	0.930559	0.879149	1.06467	0.518317	0.336399	0.493138	0.720992	0.688313	0.844105	0.389625	0.258862	0.3788
TraesCS1D03G0567100	985.983	241.989	-2.029	3.38797e-07	7.62788e-06	624.614	1624.8	708.534	152.747	304.426	268.795	7.05931	17.4273	7.04909	2.01423	3.62523	3.10351	5.46951	13.6444	5.58876	1.51412	2.78965	2.38393
TraesCS1D03G0568800	886.21	2859.74	1.69055	1.10065e-10	5.59987e-09	1085.61	862.053	710.969	3979.05	2463.08	2137.07	2.40534	1.81267	1.38668	10.2866	5.75025	4.83731	1.86365	1.4192	1.09941	7.73253	4.42487	3.71574
TraesCS1D03G0584900	27.2088	71.01	1.41124	0.000147773	0.00145124	32.4643	22.3789	26.7831	68.736	64.5753	79.7187	0.221136	0.144668	0.160596	0.546292	0.463472	0.554746	0.171335	0.113265	0.127326	0.410654	0.356645	0.426124
TraesCS1D03G0585700	30.7474	234.419	2.89827	5.21543e-16	6.97312e-14	31.1658	39.163	21.9134	308.767	215.635	178.856	0.139146	0.165939	0.0861238	1.60845	1.01441	0.815785	0.107809	0.129919	0.0682819	1.20909	0.780599	0.626639
TraesCS1D03G0589500	1126.04	3407.26	1.59742	4.6499e-07	1.00723e-05	1155.73	1097.5	1124.89	5161.75	3244.91	1815.13	5.44196	4.90437	4.66262	28.3584	16.0992	8.73148	4.2164	3.83978	3.69668	21.3174	12.3885	6.70702
TraesCS1D03G0602700	149.231	551.369	1.88922	5.70325e-16	7.58385e-14	136.35	138.469	172.873	692.815	508.53	452.761	0.720432	0.694339	0.804053	4.27112	2.83111	2.44392	0.558187	0.54362	0.637481	3.21065	2.17857	1.87728
TraesCS1D03G0604400	547.481	1485.12	1.43692	3.90739e-21	1.05787e-18	512.937	580.452	549.053	1705.31	1463.32	1286.74	4.43487	4.76282	4.17881	17.2031	13.3309	11.3655	3.43611	3.72896	3.3131	12.9318	10.2583	8.73032
TraesCS1D03G0605400	234.1	1020.19	2.11623	1.57499e-18	3.09103e-16	211.667	278.804	211.83	1325.62	939.801	795.143	1.57018	1.9628	1.38326	11.4737	7.34573	6.0259	1.21657	1.53673	1.0967	8.6249	5.6526	4.62875
TraesCS1D03G0610200	464.373	931.72	1.00802	0.00143674	0.00952974	719.41	345.008	328.701	1112.87	845.244	837.046	2.03096	0.924348	0.816862	3.6657	2.51427	2.4141	1.57358	0.7237	0.647636	2.75555	1.93475	1.85437
TraesCS1D03G0614900	505.37	1338.43	1.40634	3.20403e-09	1.1777e-07	645.391	481.146	389.572	1597.29	1365.31	1052.7	2.28534	1.61691	1.21433	6.59933	5.09403	3.80813	1.77067	1.26593	0.962763	4.96079	3.9199	2.92518
TraesCS1D03G0616400	181.249	23.6946	-2.93191	8.19478e-05	0.000882465	41.5544	95.5765	406.616	28.3672	16.1438	26.5729	0.27185	0.593396	2.34163	0.216529	0.111281	0.177596	0.210628	0.464588	1.85653	0.162768	0.0856319	0.136419
TraesCS1D03G0619800	13840.3	5558.86	-1.31604	3.07171e-10	1.41946e-08	11040.5	14551.9	15928.6	4220.17	5680.32	6776.09	85.3543	106.767	108.402	38.0676	46.2715	53.5177	66.1321	83.5913	85.9449	28.6158	35.6063	41.1092
TraesCS1D03G0630200	38.9194	466.607	3.60074	5.6512e-28	3.49573e-25	45.4501	33.5683	37.7398	633.899	453.18	312.742	0.297143	0.208277	0.217196	4.83546	3.1218	2.08881	0.230225	0.163067	0.1722	3.63487	2.40225	1.6045
TraesCS1D03G0634200	29.2591	7.92045	-1.86525	0.00476006	0.0249039	27.27	19.1153	41.392	9.81943	5.76565	8.17627	0.136367	0.0907166	0.182206	0.0572926	0.0303792	0.0417697	0.105657	0.0710248	0.144459	0.0430675	0.0233771	0.032085
TraesCS1D03G0640600	364.361	1157.96	1.66202	1.92374e-05	0.00025546	242.833	601.899	248.352	1536.2	763.372	1174.32	9.1688	21.5679	8.25455	67.6765	30.3699	45.2971	7.10393	16.8862	6.54449	50.8732	23.3699	34.7946
TraesCS1D03G0640700	282.779	809.719	1.52465	7.2839e-08	1.92639e-06	366.198	207.005	275.135	960.122	569.646	899.39	4.96202	2.66197	3.28179	15.1794	8.133	12.4501	3.84454	2.08414	2.60191	11.4106	6.25842	9.56341
TraesCS1D03G0642100	626.038	1975.13	1.65845	1.88198e-07	4.48846e-06	672.661	559.006	646.446	2981.83	1843.85	1099.71	2.14191	1.68928	1.812	11.0783	6.18635	3.57736	1.65954	1.32259	1.43662	8.32772	4.76045	2.74792
TraesCS1D03G0643600	100.845	473.374	2.22203	7.16597e-13	5.56293e-11	77.9144	117.489	107.132	470.242	318.264	631.617	0.268081	0.383642	0.324481	1.8878	1.15382	2.22015	0.207708	0.300365	0.25726	1.41908	0.887875	1.70539
TraesCS1D03G0645800	59.0774	187.55	1.66163	3.40763e-05	0.000416779	81.8101	66.2042	29.2179	194.207	220.248	148.195	0.859115	0.659797	0.270094	2.37955	2.43702	1.58986	0.665638	0.516576	0.21414	1.78874	1.87531	1.22124
TraesCS1D03G0647700	47.7004	665.668	3.85042	1.47456e-33	1.73636e-30	64.9287	27.0412	51.1313	612.078	773.75	611.176	0.345052	0.136381	0.239198	3.79526	4.33264	3.31815	0.267344	0.106777	0.189644	2.85294	3.334	2.54881
TraesCS1D03G0648300	909.414	446.224	-1.02838	1.42622e-07	3.50146e-06	849.267	1034.09	844.884	399.324	387.452	551.898	12.9331	14.945	11.326	7.09528	6.21696	8.58613	10.0205	11.7009	8.97963	5.3336	4.78401	6.59537
TraesCS1D03G0649500	172.454	400.903	1.21933	2.61461e-05	0.000331571	202.577	165.044	149.742	260.76	446.261	495.687	1.40941	1.08975	0.917089	2.11678	3.27144	3.52318	1.09201	0.853202	0.727099	1.59121	2.5174	2.7063
TraesCS1D03G0655000	125.67	515.574	2.05324	2.91745e-09	1.08295e-07	166.217	67.1367	143.655	617.533	495.846	433.342	1.3481	0.516755	1.02562	5.84375	4.23735	3.59051	1.0445	0.404584	0.813145	4.39281	3.26068	2.75802
TraesCS1D03G0660200	41.4354	121.543	1.57414	2.63596e-06	4.6038e-05	49.3458	33.5683	41.392	144.018	124.538	96.0712	0.358149	0.231219	0.264455	1.2196	0.952398	0.71234	0.277492	0.181029	0.209669	0.916789	0.732878	0.547178
TraesCS1D03G0661000	246.746	84.1484	-1.55724	1.12744e-09	4.58558e-08	207.772	285.331	247.135	68.736	87.6379	96.0712	2.37753	3.09862	2.4894	0.917721	1.05666	1.12309	1.8421	2.42601	1.97368	0.689862	0.813108	0.862691
TraesCS1D03G0673000	115.432	409.622	1.82002	1.21237e-20	3.11823e-18	111.677	122.618	112.002	471.333	379.38	378.153	0.687752	0.716639	0.607175	3.38674	2.46175	2.37911	0.532866	0.561079	0.481389	2.54585	1.89434	1.8275
TraesCS1D03G0673100	251.237	731.517	1.5447	0.0021661	0.0132839	451.904	177.632	124.176	363.319	1103.55	727.688	4.62514	1.72537	1.11876	4.33865	11.9007	7.60861	3.58353	1.35085	0.886995	3.26141	9.15769	5.84449
TraesCS1D03G0674600	64.1451	133.121	1.05751	0.00235782	0.0142287	71.4215	60.1433	60.8706	184.387	119.925	95.0492	0.879145	0.702586	0.65957	2.64819	1.55542	1.19526	0.681157	0.550076	0.52293	1.99067	1.19691	0.918126
TraesCS1D03G0675300	333.795	675.521	1.0218	1.04916e-07	2.66132e-06	344.122	293.257	364.006	784.463	686.112	555.987	2.75551	2.22853	2.56578	7.32908	5.7888	4.54815	2.13495	1.74478	2.03424	5.50935	4.45453	3.49363
TraesCS1D03G0676100	34.7589	127.861	1.8753	3.3431e-05	0.000410324	27.27	36.8319	40.1746	98.1943	83.0253	202.363	0.234571	0.300672	0.304201	0.98551	0.752492	1.77828	0.181744	0.235405	0.241181	0.740819	0.579049	1.36597
TraesCS1D03G0676400	2983.47	6081	1.02806	4.5845e-11	2.50599e-09	2686.75	2630.92	3632.76	6509.19	5850.98	5882.83	19.3886	18.018	23.0769	54.8066	44.4888	43.3697	15.0222	14.1069	18.2961	41.1988	34.2345	33.3141
TraesCS1D03G0681800	16.0212	66.9238	2.02628	0.00344874	0.0192984	15.5829	25.1762	7.30447	115.651	56.5034	28.617	0.0870816	0.133521	0.0359327	0.754077	0.332703	0.163374	0.0674704	0.104538	0.0284886	0.566848	0.256018	0.125494
TraesCS1D03G0684400	247.749	527.247	1.10005	3.11446e-11	1.76454e-09	276.596	215.863	250.787	554.252	515.449	512.039	2.00752	1.48687	1.60228	4.69362	3.94187	3.79662	1.55541	1.16411	1.27035	3.52825	3.0333	2.91634
TraesCS1D03G0685700	59.137	553.971	3.19058	2.62491e-20	6.46218e-18	51.9429	91.3804	34.0875	613.169	576.565	472.18	0.632429	1.05589	0.365344	8.71068	7.39668	5.87318	0.490002	0.82669	0.289657	6.54792	5.69181	4.51144
TraesCS1D03G0686300	80.1107	16.0157	-2.31986	5.85878e-08	1.58927e-06	72.7201	69.0016	98.6104	19.6389	16.1438	12.2644	0.533172	0.480123	0.636439	0.168003	0.124716	0.0918629	0.413099	0.375903	0.504591	0.12629	0.0959701	0.0705638
TraesCS1D03G0703900	15.3352	45.4366	1.58652	0.00218713	0.0133919	20.7772	13.0543	12.1741	43.6419	59.9627	32.7051	0.275606	0.164338	0.142155	0.675449	0.838082	0.443198	0.213538	0.128665	0.112705	0.507743	0.644912	0.340439
TraesCS1D03G0704400	37.5511	79.9455	1.08205	0.0015221	0.00998281	31.1658	40.0955	41.392	72.0092	73.8003	94.0271	0.229671	0.280418	0.268514	0.619162	0.573048	0.707886	0.177948	0.219548	0.212887	0.465431	0.440965	0.543757
TraesCS1D03G0709600	13.2515	80.1062	2.5767	3.37802e-06	5.69428e-05	7.79144	14.9193	17.0438	124.379	66.8815	49.0576	0.0465605	0.0846113	0.0896577	0.867233	0.421124	0.299494	0.0360749	0.0662448	0.0710837	0.651909	0.324058	0.230054
TraesCS1D03G0712600	581.59	1287.79	1.1483	4.79703e-05	0.000560597	683.05	511.451	550.27	1891.88	1006.68	964.8	3.19092	2.26751	2.26288	10.312	4.95518	4.6045	2.47231	1.7753	1.79409	7.75167	3.81306	3.53691
TraesCS1D03G0716400	49.1643	20.5041	-1.27727	0.00897873	0.0409838	41.5544	59.677	46.2617	26.1851	23.0626	12.2644	0.27984	0.381401	0.274244	0.205748	0.163646	0.0843764	0.216819	0.298611	0.21743	0.154663	0.125927	0.0648131
TraesCS1D03G0716600	269.408	653.197	1.28706	1.08576e-12	8.17552e-11	292.179	227.519	288.527	574.982	708.022	676.587	3.91174	2.8908	3.40039	8.98177	9.98781	9.2539	3.03079	2.2633	2.69594	6.7517	7.68571	7.10831
TraesCS1D03G0720900	104.133	215.787	1.06258	7.46637e-06	0.000113084	124.663	92.7791	94.9581	240.031	193.726	213.605	0.958629	0.677086	0.642786	2.15361	1.56965	1.67805	0.742741	0.530112	0.509623	1.61889	1.20786	1.28898
TraesCS1D03G0726500	678.371	223.917	-1.59801	4.0766e-16	5.54917e-14	568.775	649.454	816.884	208.39	219.095	244.266	1.95766	2.12141	2.47502	0.836874	0.794568	0.858895	1.51678	1.66092	1.96228	0.629088	0.611427	0.659754
TraesCS1D03G0747200	170.179	77.3144	-1.12716	0.000665303	0.00509114	186.995	110.496	213.047	78.5554	72.6472	80.7407	2.38626	1.33818	2.39324	1.16964	0.976811	1.0526	1.84886	1.0477	1.89744	0.879231	0.751664	0.808543
TraesCS1D03G0755500	10.6267	54.5379	2.29778	0.000402211	0.00336217	7.79144	16.7842	7.30447	26.1851	76.1066	61.322	0.0584867	0.119569	0.048267	0.229341	0.601956	0.470259	0.0453152	0.0936146	0.0382677	0.172398	0.46321	0.361226
TraesCS1D03G0756600	14.694	73.845	2.38581	1.71509e-06	3.17294e-05	18.18	8.85831	17.0438	85.1017	85.3316	51.1017	0.125361	0.0579695	0.103456	0.684689	0.619985	0.359985	0.0971291	0.0453861	0.0820234	0.514689	0.477084	0.27652
TraesCS1D03G0756900	225.61	479.778	1.09673	0.000103891	0.00108009	197.383	158.051	321.397	456.058	468.171	515.105	1.18164	0.897948	1.6937	3.18552	2.95312	3.15029	0.915525	0.703031	1.34282	2.39459	2.27245	2.41987
TraesCS1D03G0759800	629.55	1798.88	1.51146	3.87936e-11	2.15428e-09	673.96	761.815	452.877	1763.13	2132.14	1501.37	5.98096	6.41604	3.53785	18.2562	19.9368	13.6115	4.63402	5.02332	2.80493	13.7234	15.3415	10.4555
TraesCS1D03G0761800	60.1529	238.208	2.00501	2.04437e-09	7.85451e-08	67.5258	44.7578	68.1751	309.858	234.085	170.68	0.457798	0.287974	0.406866	2.45106	1.67218	1.18213	0.3547	0.225464	0.322578	1.84249	1.28675	0.908048
TraesCS1D03G0771900	136.099	63.5287	-1.10807	0.0024886	0.0148475	118.17	172.038	118.089	40.3688	80.7191	69.4983	4.01113	5.54196	3.5285	1.59879	2.88695	2.40998	3.1078	4.33897	2.79751	1.20183	2.22153	1.85121
TraesCS1D03G0778500	30.0843	104.208	1.75102	1.84001e-06	3.37466e-05	23.3743	40.0955	26.7831	91.648	118.772	102.203	0.332829	0.541824	0.33571	1.52262	1.78197	1.48672	0.257874	0.424211	0.266162	1.14457	1.37124	1.14201
TraesCS1D03G0783400	197.139	97.0404	-1.01903	0.000795659	0.00589482	163.62	169.707	258.091	75.2823	109.547	106.292	1.53157	1.50758	2.12664	0.822204	1.08045	1.01643	1.18665	1.18033	1.68608	0.61806	0.831416	0.780766
TraesCS1D03G0804700	270.61	99.9112	-1.43972	4.57954e-06	7.39811e-05	246.729	317.967	247.135	64.3718	101.475	133.886	1.69784	2.07654	1.49704	0.516845	0.73577	0.941229	1.31548	1.62579	1.1869	0.388519	0.566181	0.722998
TraesCS1D03G0806600	6.46402	62.2398	3.29529	1.24775e-08	3.99707e-07	6.49287	5.59472	7.30447	89.4659	55.3502	41.9034	0.0134628	0.0110093	0.0133325	0.216444	0.120927	0.0887627	0.0104309	0.00861952	0.0105704	0.162703	0.0930544	0.0681824
TraesCS1D03G0809400	1958.62	846.171	-1.21024	2.53664e-10	1.19365e-08	1597.25	1830.41	2448.22	792.101	797.966	948.448	17.5215	19.0558	23.6413	10.1384	9.22333	10.629	13.5756	14.9194	18.7436	7.62112	7.09743	8.16461
TraesCS1D03G0812600	166.566	486.789	1.54229	2.51172e-13	2.13465e-11	183.099	179.031	137.568	537.887	517.755	404.725	1.40157	1.30059	0.926974	4.80405	4.17597	3.16498	1.08593	1.01827	0.734936	3.61126	3.21345	2.43115
TraesCS1D03G0821700	791.735	1602.28	1.01337	8.7621e-07	1.76463e-05	794.727	979.076	601.402	1693.31	1729.69	1383.83	4.7018	5.49722	3.13207	11.6888	10.7825	8.36393	3.64293	4.30394	2.48322	8.78657	8.29721	6.42469
TraesCS1D03G0821900	83.6586	391.377	2.22993	7.32345e-11	3.85961e-09	101.289	77.8599	71.8273	497.518	449.721	226.892	0.403126	0.294086	0.251647	2.31034	1.88593	0.922528	0.31234	0.230249	0.199514	1.73671	1.45124	0.708632
TraesCS1D03G0827200	79.4055	170.212	1.10509	9.09614e-05	0.000964126	85.7059	74.5963	77.9144	217.119	154.519	138.997	0.878073	0.725301	0.702683	2.5954	1.66804	1.45481	0.680327	0.567861	0.557111	1.95099	1.28357	1.1175
TraesCS1D03G0840900	15.6006	52.8375	1.81844	0.000808068	0.00596866	18.18	7.92585	20.696	45.824	47.2783	65.4102	0.143298	0.0592887	0.1436	0.42143	0.392654	0.526709	0.111026	0.046419	0.113851	0.316793	0.302151	0.404588
TraesCS1D03G0858000	360.712	175.365	-1.03546	0.00964822	0.0433673	348.018	191.153	542.966	163.657	131.457	230.98	2.15773	1.12475	2.96339	1.18391	0.858779	1.46302	1.67179	0.880603	2.34948	0.889955	0.660838	1.12381
TraesCS1D03G0858800	638.786	293.015	-1.121	8.00527e-08	2.09031e-06	628.51	562.269	725.578	249.85	266.373	362.822	3.55965	3.02218	3.61744	1.65106	1.5896	2.09928	2.758	2.36616	2.86803	1.24112	1.22321	1.61254
TraesCS1D03G0858900	773.672	1743.18	1.17502	6.24541e-10	2.69374e-08	702.528	633.602	984.886	1864.6	1684.72	1680.22	7.43947	6.3676	9.18092	23.0383	18.7979	18.1772	5.76407	4.98539	7.27895	17.3182	14.4652	13.9627
TraesCS1D03G0861200	30.9626	198.892	2.63665	2.36623e-13	2.01803e-11	20.7772	42.8929	29.2179	240.031	161.438	195.209	0.42747	0.837501	0.529164	5.76199	3.49968	4.10297	0.331202	0.655705	0.419539	4.33136	2.69304	3.15167
TraesCS1D03G0861900	183.028	374.246	1.04215	0.000143622	0.00141559	237.639	136.138	175.307	313.131	450.874	358.734	3.61343	1.96455	2.34652	5.55539	7.22371	5.57257	2.79967	1.53811	1.8604	4.17605	5.55871	4.28052
TraesCS1D03G0863700	194.33	434.395	1.16042	0.000156071	0.001519	257.118	200.478	125.393	548.797	396.677	357.712	1.24979	0.924811	0.536541	3.11247	2.03164	1.77632	0.968334	0.724064	0.425388	2.33968	1.56336	1.36447
TraesCS1D03G0864500	14514.9	6314.35	-1.20089	9.69415e-11	4.97881e-09	13088.3	15797.6	14658.9	4778.79	6489.81	7674.45	75.4414	86.4168	74.3785	32.1389	39.415	45.1912	58.4516	67.6584	58.9698	24.1592	30.3302	34.7133
TraesCS1D03G0866700	143.46	386.507	1.42805	2.80965e-10	1.31013e-08	132.454	144.53	153.394	433.146	428.964	297.412	0.485038	0.502283	0.494469	1.85068	1.65514	1.11262	0.375805	0.393253	0.392032	1.39118	1.27364	0.854653
TraesCS1D03G0873600	40.4636	148.042	1.86702	0.00389886	0.0212491	63.6301	48.0214	9.7393	205.117	169.51	69.4983	0.711167	0.509359	0.0958204	2.67484	1.99622	0.793531	0.551008	0.398793	0.0759697	2.01071	1.53611	0.609545
TraesCS1D03G0873700	519.363	1586.21	1.61174	4.20585e-07	9.20427e-06	749.277	482.545	326.266	1723.86	1926.88	1107.88	6.24786	3.81863	2.39488	16.7717	16.9296	9.43766	4.84081	2.98972	1.89874	12.6075	13.0275	7.24947
TraesCS1D03G0886500	33.6503	249.115	2.88722	4.17938e-10	1.8746e-08	42.8529	34.967	23.1308	414.598	157.979	174.768	0.0825869	0.0639543	0.0392413	0.932277	0.320799	0.344091	0.0639879	0.0500718	0.0311119	0.700804	0.246857	0.264311
TraesCS1D03G0886700	27.2088	99.3741	1.88057	0.000484471	0.00393111	32.4643	22.3789	26.7831	166.93	84.1785	47.0136	0.0762895	0.0499088	0.0554039	0.457699	0.208431	0.112866	0.0591087	0.0390752	0.0439261	0.344058	0.16039	0.0866969
TraesCS1D03G0896800	165.774	385.203	1.21228	1.09216e-07	2.7575e-06	196.085	179.497	121.741	386.231	411.667	357.712	0.726758	0.631372	0.397197	1.67025	1.60767	1.35444	0.563088	0.494321	0.314911	1.25554	1.23711	1.0404
TraesCS1D03G0896900	15.4458	161.722	3.4663	3.1127e-10	1.43637e-08	28.5686	5.59472	12.1741	189.842	161.438	133.886	0.211615	0.0393293	0.079381	1.64073	1.25999	1.01315	0.163958	0.0307922	0.062936	1.23336	0.969573	0.778245
TraesCS1D03G0898400	413.974	1229.45	1.57602	2.3552e-14	2.37797e-12	493.458	339.413	409.05	1483.83	1141.6	1062.92	1.10795	0.723233	0.808477	3.88722	2.70076	2.43808	0.858432	0.566242	0.640988	2.92207	2.07826	1.87279
TraesCS1D03G0904500	69.6157	239.467	1.79213	8.51123e-11	4.42475e-09	87.0044	63.4068	58.4358	273.853	251.382	193.164	0.510842	0.353315	0.302027	1.87607	1.55519	1.15865	0.395798	0.276621	0.239457	1.41027	1.19673	0.89001
TraesCS1D03G0913700	64.3655	415.187	2.68261	3.91891e-25	1.67991e-22	76.6158	69.0016	47.4791	409.143	488.927	347.492	0.460576	0.393661	0.25125	2.86975	3.09692	2.13406	0.356851	0.308209	0.1992	2.15723	2.38311	1.63926
TraesCS1D03G0929300	15.851	50.0181	1.71023	0.00399094	0.0216434	18.18	7.45963	21.9134	48.0061	34.5939	67.4542	0.128706	0.0501191	0.136564	0.396542	0.258053	0.48786	0.099721	0.0392398	0.108273	0.298085	0.198574	0.374746
TraesCS1D03G0931200	2326.88	5498.52	1.24054	3.6075e-09	1.3078e-07	2908.8	2423.45	1648.38	5665.81	5917.86	4911.9	33.9797	26.867	16.9505	77.2243	72.8405	58.6185	26.3273	21.035	13.4389	58.0504	56.0514	45.0273
TraesCS1D03G0931300	28.253	350.794	3.67626	2.58654e-14	2.5928e-12	41.5544	13.9868	29.2179	552.07	229.473	270.839	0.207284	0.0662138	0.128298	3.21315	1.2061	1.3802	0.160602	0.0518408	0.101719	2.41536	0.928105	1.06019
TraesCS1D03G0934900	73.4847	148.455	1.00825	0.00789984	0.0370453	88.303	83.4546	48.6965	195.298	149.907	100.159	1.89004	1.69522	0.917516	4.87729	3.3808	2.19011	1.46439	1.32724	0.727438	3.66631	2.60155	1.68232
TraesCS1D03G0940600	830.93	1750.27	1.07456	2.77209e-06	4.79868e-05	768.756	828.019	896.015	1252.52	2320.1	1678.18	5.29013	5.40753	5.42769	10.0566	16.8224	11.7977	4.09876	4.23372	4.30326	7.55965	12.945	9.06231
TraesCS1D03G0945300	181.939	40.935	-2.14462	2.31104e-11	1.34849e-09	158.426	158.517	228.873	41.4598	32.2876	49.0576	0.787542	0.747833	1.00153	0.240471	0.169117	0.249135	0.610183	0.585501	0.794048	0.180764	0.130137	0.191371
TraesCS1D03G0947400	2614.93	6083.31	1.2174	4.4684e-13	3.60712e-11	2869.85	2882.21	2092.73	6229.88	6714.67	5305.38	25.0491	23.8748	16.0794	63.4454	61.7535	47.3076	19.4079	18.6924	12.7483	47.6927	47.5199	36.3389
TraesCS1D03G0948100	39.8726	94.672	1.26398	0.000183374	0.00173851	49.3458	34.967	35.305	78.5554	99.1691	106.292	0.166211	0.111776	0.104681	0.308725	0.351956	0.365753	0.128779	0.0875128	0.0829943	0.232072	0.270833	0.28095
TraesCS1D03G0955800	40.8264	153.933	1.93565	1.65511e-10	8.12885e-09	44.1515	34.5008	43.8268	126.562	179.888	155.349	0.677478	0.502412	0.591987	2.26589	2.90841	2.43523	0.524907	0.393354	0.469347	1.7033	2.23805	1.8706
TraesCS1D03G0960400	427.078	1318.21	1.62825	1.57383e-13	1.36972e-11	520.728	391.63	368.876	1295.07	1620.15	1039.41	9.72148	6.93871	6.06211	28.21	31.8698	19.8239	7.53215	5.43253	4.80625	21.2058	24.5241	15.2276
TraesCS1D03G0960900	54.8149	177.618	1.72355	2.31583e-05	0.000299312	64.9287	28.9061	70.6099	220.392	168.357	144.107	0.666562	0.281627	0.638104	2.63989	1.82112	1.51136	0.516449	0.220494	0.50591	1.98444	1.40137	1.16094
TraesCS1D03G0961800	44.6554	390.254	3.14339	6.4906e-13	5.08981e-11	38.9572	31.7034	63.3054	576.073	394.37	200.319	0.26235	0.202619	0.375281	4.52646	2.79834	1.37815	0.203268	0.158637	0.297535	3.40259	2.15335	1.05861
TraesCS1D03G0969900	1145.52	566.971	-1.01407	1.02446e-08	3.34849e-07	975.229	1128.27	1333.07	537.887	511.99	651.036	4.13264	4.53748	4.97272	2.65949	2.28605	2.81843	3.20195	3.55253	3.94255	1.99917	1.75913	2.16495
TraesCS1D03G0972000	1358.07	4338.45	1.67629	1.34418e-18	2.67021e-16	1492.06	1280.72	1301.41	5568.71	3830.7	3615.96	5.56282	4.53154	4.27116	24.2242	15.0484	13.7725	4.31005	3.54788	3.38632	18.2096	11.5799	10.5792
TraesCS1D03G0973200	26.7927	125.274	2.27742	1.16939e-06	2.26455e-05	40.2558	12.1219	28.0005	125.471	116.466	133.886	0.245214	0.0700759	0.150143	0.891756	0.747516	0.833172	0.189991	0.0548646	0.119038	0.670343	0.57522	0.639995
TraesCS1D03G0973500	16.5935	78.6205	2.27841	8.35061e-06	0.000124452	18.18	12.1219	19.4786	70.9181	48.4314	116.512	0.190122	0.120307	0.179315	0.865332	0.533666	1.24477	0.147306	0.0941918	0.142167	0.65048	0.41066	0.956161
TraesCS1D03G0975800	2973	1330.99	-1.15942	2.08409e-07	4.92245e-06	2308.86	2987.11	3623.02	1012.49	1404.51	1575.98	15.0364	18.4619	20.77	7.69349	9.6377	10.4852	11.6501	14.4544	16.4672	5.78328	7.41629	8.05409
TraesCS1D03G0980700	160.749	58.2806	-1.46028	2.59602e-07	5.98548e-06	155.829	138.936	187.481	54.5524	69.1878	51.1017	1.01156	0.85593	1.07133	0.413185	0.473235	0.338891	0.783751	0.670134	0.849388	0.310596	0.364158	0.260317
TraesCS1D03G0984500	170.187	683.66	2.01687	7.31216e-09	2.46605e-07	273.999	106.3	130.263	784.463	604.24	662.278	1.31348	0.483603	0.549692	4.38769	3.05203	3.24338	1.01768	0.378628	0.435814	3.29828	2.34856	2.49137
TraesCS1D03G0985100	4333.95	8717.14	1.0082	2.90725e-06	4.99549e-05	5503.35	4374.61	3123.88	9560.85	9222.73	7367.84	68.7495	51.8635	34.3525	139.356	121.396	94.0293	53.2667	40.6055	27.2358	104.755	93.4154	72.2278
TraesCS1D03G0992300	130.109	264.379	1.00361	0.000747298	0.00559763	101.289	185.558	103.48	265.125	266.373	261.641	0.580511	1.00928	0.522069	1.77291	1.60858	1.53192	0.449777	0.790195	0.413914	1.33272	1.23782	1.17673
TraesCS1D03G0993000	179.552	66.001	-1.44971	3.43269e-07	7.70726e-06	135.052	199.079	204.525	61.0987	71.494	65.4102	1.04169	1.45729	1.3887	0.549868	0.581049	0.515426	0.807098	1.14096	1.10101	0.413342	0.447122	0.39592
TraesCS1D03G0993600	236.456	563.626	1.24616	5.63645e-05	0.000641383	259.715	313.304	136.35	656.811	537.358	496.709	2.58211	2.95614	1.19331	7.61912	5.62918	5.04498	2.0006	2.31445	0.9461	5.72738	4.3317	3.87527
TraesCS1D03G0995400	413.178	1475.2	1.83757	1.26987e-23	4.59674e-21	424.634	394.894	420.007	1783.86	1463.32	1178.41	4.08478	3.60509	3.55658	20.0218	14.8319	11.5806	3.16486	2.82253	2.81978	15.0506	11.4133	8.89552
TraesCS1D03G0998300	29.6953	80.631	1.4408	8.86937e-05	0.000942542	32.4643	29.8385	26.7831	100.376	76.1066	65.4102	0.190391	0.166072	0.138268	0.686844	0.470289	0.391891	0.147514	0.130023	0.109624	0.516309	0.361892	0.301028
TraesCS1D03G0999400	29.1347	72.623	1.31963	0.00436834	0.0232629	23.3743	27.5074	36.5224	102.559	70.3409	44.9695	0.0610316	0.0681625	0.0839453	0.312445	0.193521	0.119954	0.0472869	0.0533666	0.0665547	0.234869	0.148916	0.0921417
TraesCS1D03G1003400	831.731	1807.99	1.12398	2.93662e-06	5.03798e-05	1006.39	544.087	944.712	1707.49	2026.05	1690.44	4.95639	2.543	4.09561	9.81166	10.5136	8.5051	3.84019	1.99099	3.24714	7.37554	8.09029	6.53312
TraesCS1D03G1004500	22.4635	478.896	4.44986	7.37676e-18	1.33762e-15	36.3601	13.9868	17.0438	809.558	392.064	235.068	0.259233	0.0946379	0.106968	6.73443	2.94528	1.71214	0.200852	0.074095	0.0848078	5.06235	2.26642	1.31517
TraesCS1D03G1004800	21.9168	304.033	3.85143	2.43047e-17	4.08152e-15	23.3743	10.7232	31.6527	436.419	237.545	238.134	0.192992	0.0840244	0.230055	4.20427	2.06656	2.00864	0.149529	0.0657853	0.182396	3.1604	1.59024	1.54292
TraesCS1D03G1008000	22.3289	91.1832	2.07349	2.53187e-05	0.000322835	20.7772	12.1219	34.0875	100.376	66.8815	106.292	0.110826	0.0613628	0.160056	0.624701	0.375892	0.579206	0.0858671	0.0480428	0.126898	0.469595	0.289252	0.444913
TraesCS1D03G1012400	41.4564	134.907	1.72891	0.00531981	0.027219	72.7201	10.257	41.392	168.021	122.232	114.468	0.858444	0.11491	0.430126	2.31424	1.52035	1.38045	0.665118	0.0899667	0.341019	1.73964	1.16993	1.06038
TraesCS1D03G1013100	84.723	221.95	1.40492	1.70681e-07	4.11182e-06	103.886	69.934	80.3492	247.668	235.238	182.944	0.505943	0.323232	0.344468	1.40735	1.20714	0.910216	0.392002	0.253068	0.273106	1.05792	0.928903	0.699175
TraesCS1D03G1014200	143.86	56.8909	-1.32889	0.00289281	0.0167654	135.052	77.3936	219.134	45.824	55.3502	69.4983	0.854136	0.464529	1.22	0.338148	0.36885	0.449037	0.66178	0.363694	0.967256	0.25419	0.283833	0.344924
TraesCS1D03G1016300	477.655	1109.74	1.22176	2.80733e-06	4.84936e-05	507.742	306.777	618.445	1215.43	1134.68	979.109	1.43864	0.824923	1.54253	4.01814	3.38755	2.83414	1.11465	0.645858	1.22297	3.02049	2.60675	2.17702
TraesCS1D03G1016500	42.7454	109.928	1.36955	0.000115791	0.00118217	46.7486	40.0955	41.392	148.383	85.3316	96.0712	0.325474	0.264925	0.253679	1.20536	0.625979	0.683315	0.252175	0.207418	0.201126	0.906083	0.481697	0.524883
TraesCS1D03G1021300	60.0951	212.362	1.84055	0.00254456	0.0151293	109.08	13.9868	57.2184	267.307	196.032	173.746	0.80385	0.0978202	0.371182	2.2984	1.52216	1.30805	0.622819	0.0765865	0.294285	1.72774	1.17131	1.00477
TraesCS1D03G1033700	71.6041	146.093	1.04899	0.00629478	0.0310329	89.6016	42.4266	82.784	154.929	172.969	110.38	0.547785	0.246158	0.445516	1.10513	1.11421	0.689389	0.424421	0.192725	0.35322	0.83074	0.857395	0.529549
TraesCS1D03G1033800	184.738	379.845	1.04795	0.00057751	0.00453544	248.028	139.402	166.785	485.516	367.848	286.17	1.41989	0.757365	0.840497	3.243	2.21885	1.67363	1.10013	0.592965	0.666374	2.4378	1.70743	1.28559
TraesCS1D03G1042500	34.4465	989.885	4.88591	2.32754e-32	2.39457e-29	54.5401	19.5815	29.2179	1326.71	1065.49	577.449	0.516276	0.175911	0.243465	14.6531	10.6272	5.58419	0.400008	0.137726	0.193027	11.0149	8.17773	4.28945
TraesCS1D03G1045700	43.0736	154.96	1.88086	3.0719e-08	8.94355e-07	46.7486	28.9061	53.5661	163.657	168.357	132.864	0.489393	0.287183	0.49363	1.99899	1.85705	1.42095	0.379179	0.224845	0.391366	1.50267	1.42902	1.09149
TraesCS2A03G0008900	101.567	210.762	1.05392	2.90686e-05	0.000363351	112.976	101.637	90.0885	258.578	185.654	188.054	0.259322	0.221405	0.18203	0.69252	0.449015	0.440978	0.200921	0.173345	0.14432	0.520575	0.345521	0.338734
TraesCS2A03G0009500	33.7383	91.1961	1.43125	2.00168e-05	0.00026448	35.0615	34.5008	31.6527	108.014	89.9441	75.6305	0.293088	0.273702	0.232917	1.0535	0.792217	0.645871	0.227083	0.21429	0.184664	0.791927	0.609618	0.496121
TraesCS2A03G0010800	21.7635	215.071	3.29352	6.01894e-12	3.94545e-10	25.9715	24.71	14.6089	355.682	146.447	143.085	0.0614181	0.0554567	0.0304117	0.981405	0.36491	0.34568	0.0475864	0.0434188	0.0241114	0.737734	0.280801	0.265531
TraesCS2A03G0017000	9.8301	60.2553	2.58737	0.000189926	0.00178968	5.19429	12.1219	12.1741	96.0122	62.269	22.4847	0.0260782	0.0577568	0.0538036	0.562426	0.329403	0.115324	0.0202053	0.0452196	0.0426573	0.422782	0.253478	0.0885854
TraesCS2A03G0034300	116.515	37.6938	-1.63849	1.38688e-06	2.63353e-05	115.573	142.665	91.3059	32.7314	41.5127	38.8373	1.03475	1.21221	0.719611	0.341924	0.391617	0.355228	0.801715	0.949074	0.570532	0.257028	0.301352	0.272865
TraesCS2A03G0056600	7.65438	24.5048	1.71634	0.00984792	0.0440823	5.19429	5.59472	12.1741	26.1851	20.7563	26.5729	0.0277946	0.0284115	0.0573448	0.163484	0.117028	0.145263	0.0215351	0.0222442	0.0454649	0.122893	0.0900538	0.111582
TraesCS2A03G0061700	59.0122	15.6661	-1.91665	0.00756196	0.0358079	18.18	79.7248	79.1318	19.6389	6.91878	20.4407	0.147329	0.613153	0.564505	0.185694	0.0590783	0.169228	0.11415	0.480057	0.447559	0.139588	0.0454612	0.129991
TraesCS2A03G0066100	24.2684	83.4943	1.74789	0.00408507	0.0220378	7.79144	38.2306	26.7831	118.924	78.4128	53.1458	0.0403015	0.18767	0.121951	0.71773	0.42736	0.280836	0.0312254	0.146933	0.096687	0.539526	0.328857	0.215722
TraesCS2A03G0066600	261.56	673.491	1.36729	1.03256e-06	2.0326e-05	311.658	236.843	236.178	951.394	539.665	529.414	1.11061	0.800985	0.740873	3.95576	2.02633	1.92734	0.860492	0.627116	0.587389	2.97359	1.55928	1.48047
TraesCS2A03G0068300	32.6814	152.915	2.21024	3.93603e-06	6.50366e-05	31.1658	40.0955	26.7831	211.663	177.582	69.4983	0.377633	0.461072	0.285676	2.99243	2.26722	0.860294	0.292588	0.360987	0.226494	2.24945	1.74465	0.660828
TraesCS2A03G0069400	8.82972	333.388	5.20125	3.0609e-27	1.77018e-24	6.49287	10.257	9.7393	459.331	370.155	170.68	0.0369184	0.0553487	0.0487479	3.04733	2.21765	0.991447	0.0286042	0.0433342	0.038649	2.29071	1.7065	0.761572
TraesCS2A03G0069900	112.787	365.789	1.68876	9.39492e-14	8.59758e-12	127.26	125.881	85.2188	396.05	334.408	366.91	1.39602	1.31051	0.822919	5.06918	3.86527	4.11188	1.08163	1.02604	0.652439	3.81056	2.97436	3.15851
TraesCS2A03G0071800	223.105	618.407	1.47345	7.49308e-13	5.79386e-11	235.042	210.268	224.004	601.167	755.3	498.753	1.93115	1.63955	1.62012	5.76306	6.53873	4.18636	1.49624	1.28366	1.28449	4.33216	5.03161	3.21572
TraesCS2A03G0073800	138.535	490.53	1.81356	1.89273e-05	0.00025189	129.857	210.268	75.4796	729.911	419.739	321.941	0.580287	0.891725	0.296912	3.80569	1.97633	1.46971	0.449603	0.698159	0.235402	2.86078	1.5208	1.12895
TraesCS2A03G0074000	147.306	395.432	1.41338	0.000145574	0.00143221	128.559	213.532	99.8278	567.345	302.12	316.831	1.39359	2.19673	0.952589	7.17574	3.45076	3.50865	1.07974	1.71989	0.755245	5.39409	2.65539	2.69514
TraesCS2A03G0091300	16.8478	49.06	1.51621	0.00356657	0.0198047	12.9857	20.514	17.0438	70.9181	41.5127	34.7492	0.11364	0.17037	0.131296	0.724114	0.382778	0.310662	0.0880473	0.133388	0.104096	0.544325	0.294551	0.238633
TraesCS2A03G0099800	96.5512	36.1106	-1.40657	0.000661666	0.0050667	93.4973	73.1976	122.959	39.2777	23.0626	45.9915	0.691542	0.513804	0.800572	0.338963	0.179734	0.347519	0.535803	0.402273	0.634721	0.254803	0.138307	0.266944
TraesCS2A03G0109800	29.9751	9.30386	-1.66493	0.00605222	0.0300875	36.3601	21.9127	31.6527	8.72838	6.91878	12.2644	0.297771	0.170307	0.228187	0.0834023	0.0597022	0.102609	0.230711	0.133339	0.180914	0.0626945	0.0459413	0.0788182
TraesCS2A03G0110600	365.639	844.032	1.20387	4.85718e-09	1.70456e-07	366.198	393.495	337.223	891.386	1000.92	639.793	3.82961	3.90534	3.1044	10.8766	11.0291	6.83532	2.96716	3.05761	2.46127	8.17603	8.48698	5.2505
TraesCS2A03G0131600	51.8709	274.156	2.40053	2.53494e-05	0.000323145	75.3173	55.9472	24.3482	375.32	355.164	91.9831	0.996449	0.702457	0.283563	5.79362	4.951	1.24322	0.772043	0.549975	0.224819	4.35513	3.80983	0.954972
TraesCS2A03G0137400	882.081	2595.82	1.55687	6.3467e-08	1.706e-06	1172.61	956.231	517.4	3181.5	2307.41	2298.55	3.46466	2.68133	1.34572	10.9679	7.18348	6.93812	2.6844	2.0993	1.06693	8.24472	5.52775	5.32946
TraesCS2A03G0142900	354.407	152.255	-1.22452	0.000469092	0.00382826	242.833	512.383	308.005	105.832	174.123	176.812	1.48909	2.98187	1.66262	0.75721	1.12505	1.10766	1.15374	2.3346	1.31818	0.569203	0.865736	0.850839
TraesCS2A03G0148700	90.6386	17.7096	-2.37081	6.27831e-06	9.73685e-05	76.6158	119.82	75.4796	22.912	23.0626	7.15424	0.567096	0.841685	0.491801	0.197874	0.179866	0.0540982	0.439383	0.658981	0.389917	0.148744	0.138409	0.0415551
TraesCS2A03G0157100	84.2685	185.353	1.15634	0.00148122	0.00976914	116.872	53.1499	82.784	224.756	145.294	186.01	1.21968	0.526406	0.760513	2.73676	1.59768	1.98315	0.945005	0.41214	0.602961	2.05725	1.22943	1.52334
TraesCS2A03G0161400	204.448	417.208	1.0251	0.00165459	0.0106747	246.729	242.438	124.176	544.433	377.073	330.117	1.71069	1.59526	0.757898	4.40436	2.75474	2.3383	1.32543	1.24898	0.600887	3.31081	2.11979	1.79614
TraesCS2A03G0179800	290.767	116.479	-1.32788	4.1459e-08	1.16605e-06	262.312	354.332	255.657	101.467	131.457	116.512	1.87815	2.40771	1.61136	0.847669	0.991743	0.852244	1.45518	1.88507	1.27754	0.637203	0.763155	0.654644
TraesCS2A03G0182200	61.6042	154.895	1.30724	4.96258e-06	7.93947e-05	49.3458	74.5963	60.8706	164.748	166.051	133.886	0.311112	0.446339	0.337828	1.21192	1.10309	0.862352	0.241048	0.349453	0.267842	0.911016	0.848837	0.662409
TraesCS2A03G0183200	78.8265	33.5643	-1.22659	0.000932249	0.00670303	75.3173	66.2042	94.9581	34.9135	39.2064	26.5729	0.531346	0.443251	0.589708	0.287385	0.291436	0.191515	0.411684	0.347035	0.467541	0.216031	0.224263	0.147111
TraesCS2A03G0186700	418.255	171.597	-1.28641	1.60047e-10	7.88423e-09	415.544	422.868	416.355	135.29	200.645	178.856	2.1717	2.09734	1.91544	0.824965	1.10488	0.954921	1.68262	1.64207	1.51863	0.620136	0.850212	0.733515
TraesCS2A03G0187200	301.172	1030.15	1.7771	4.81877e-09	1.69352e-07	407.752	262.019	233.743	1414	946.719	729.732	4.16059	2.53731	2.09952	16.8343	10.1785	7.60681	3.2236	1.98654	1.66457	12.6545	7.83243	5.84312
TraesCS2A03G0206800	90.8733	189.093	1.03756	0.0015173	0.00995574	88.303	125.881	58.4358	180.023	187.96	199.297	0.587208	0.794434	0.342071	1.39679	1.317	1.35393	0.454965	0.621987	0.271206	1.04998	1.01344	1.04001
TraesCS2A03G0206900	10.8386	35.8985	1.74403	0.00175097	0.0111779	12.9857	9.79076	9.7393	49.0972	29.9814	28.617	0.0948643	0.0678787	0.0626305	0.418485	0.230776	0.21357	0.0735004	0.0531444	0.0496556	0.31458	0.177584	0.164052
TraesCS2A03G0217800	96.991	485.285	2.3198	5.67692e-05	0.000645312	93.4973	114.692	82.784	859.746	487.774	108.336	0.497137	0.578749	0.387476	5.33377	2.73274	0.588476	0.385179	0.453121	0.307205	4.00946	2.10287	0.452034
TraesCS2A03G0217900	25.5891	77.478	1.64535	0.00134309	0.00903806	36.3601	11.1894	29.2179	76.3734	69.1878	86.8729	0.264089	0.0771286	0.186808	0.647224	0.529491	0.644601	0.204615	0.0603863	0.148108	0.486526	0.407448	0.495145
TraesCS2A03G0219800	5062.87	2238.92	-1.17704	3.49452e-10	1.59598e-08	4209.98	4866.01	6112.63	1837.32	2330.47	2548.95	18.6312	20.4369	23.8128	9.48712	10.867	11.524	14.4354	16.0007	18.8796	7.13158	8.36225	8.85209
TraesCS2A03G0225000	145.438	372.27	1.35173	2.11597e-08	6.42455e-07	144.142	153.389	138.785	405.87	437.036	273.905	1.28369	1.29641	1.08801	4.21738	4.101	2.49201	0.994592	1.015	0.862612	3.17025	3.15575	1.91422
TraesCS2A03G0226600	22.163	111.272	2.32258	2.22215e-09	8.46061e-08	28.5686	23.3113	14.6089	104.741	136.069	93.0051	0.439707	0.340504	0.197931	1.88095	2.20667	1.46238	0.340683	0.266591	0.156927	1.41393	1.69805	1.12332
TraesCS2A03G0229800	2148.25	4363.4	1.02188	8.50775e-06	0.000126427	2568.58	2388.48	1487.68	5252.3	4071.7	3766.2	32.3682	28.5646	16.5027	77.2258	54.0636	48.4852	25.0787	22.3641	13.0839	58.0515	41.6024	37.2435
TraesCS2A03G0232900	14.3832	53.0609	1.94146	0.000386455	0.00325384	18.18	7.92585	17.0438	58.9166	36.9001	63.3661	0.118473	0.0490176	0.0977715	0.447971	0.253371	0.421855	0.0917923	0.0383774	0.0775166	0.336745	0.194971	0.324044
TraesCS2A03G0235700	1407.69	3696.13	1.39256	2.65678e-06	4.63352e-05	1867.35	1493.79	861.928	4881.35	3337.16	2869.87	22.9297	17.4078	9.31676	69.9357	43.177	36.0011	17.7658	13.6291	7.38664	52.5715	33.2251	27.6539
TraesCS2A03G0236200	8179.14	3482.09	-1.2319	1.61065e-09	6.32458e-08	7357.72	7940.77	9238.94	2538.87	3586.23	4321.16	40.2907	41.2672	44.5354	16.2214	20.6921	24.1737	31.217	32.3094	35.3092	12.1938	15.9227	18.5688
TraesCS2A03G0247700	59.8213	156.21	1.39155	0.0105643	0.0465516	63.6301	45.224	70.6099	288.037	114.16	66.4322	0.704915	0.475471	0.688591	3.72313	1.33257	0.751854	0.546164	0.372261	0.545938	2.79872	1.02543	0.577531
TraesCS2A03G0248100	176.435	411.392	1.22129	0.00912714	0.0415139	163.62	175.767	189.916	777.917	237.545	218.715	1.38149	1.40841	1.41155	7.66357	2.11329	1.88656	1.07037	1.10269	1.11912	5.7608	1.6262	1.44915
TraesCS2A03G0248200	13.9032	76.6122	2.49052	0.00221808	0.0135381	22.0757	7.45963	12.1741	165.839	41.5127	22.4847	0.202504	0.0649405	0.0983053	1.77497	0.401238	0.210711	0.156899	0.0508439	0.0779398	1.33427	0.308756	0.161856
TraesCS2A03G0248500	225.051	481.069	1.09979	0.00179176	0.0113825	199.98	172.038	303.136	691.724	452.027	299.456	1.72018	1.4044	2.29534	6.94237	4.0969	2.63149	1.33279	1.09955	1.81982	5.21866	3.1526	2.02136
TraesCS2A03G0256100	53.5326	129.359	1.2558	6.85942e-05	0.000758385	50.6444	62.4744	47.4791	150.565	138.376	99.1373	0.359043	0.420338	0.296306	1.24545	1.03366	0.718015	0.278185	0.329096	0.234921	0.936218	0.795412	0.551538
TraesCS2A03G0261400	99.4508	38.5132	-1.37152	6.47397e-06	0.000100006	92.1987	100.239	105.915	39.2777	41.5127	34.7492	1.45459	1.50083	1.47093	0.723016	0.690079	0.560067	1.12701	1.17505	1.16621	0.543499	0.531021	0.430211
TraesCS2A03G0265200	31.3329	72.6493	1.22995	0.00348694	0.0194587	38.9572	27.0412	28.0005	78.5554	48.4314	90.961	0.521565	0.343579	0.329995	1.22711	0.683205	1.2441	0.404106	0.268999	0.261631	0.922433	0.525732	0.955649
TraesCS2A03G0267900	72.1533	269.257	1.92534	3.52523e-07	7.89329e-06	105.184	38.2306	73.0447	305.493	246.77	255.509	0.249681	0.0861242	0.152631	0.846101	0.617204	0.619611	0.193451	0.0674293	0.121011	0.636024	0.474943	0.47595
TraesCS2A03G0274500	54.3989	304.566	2.46899	1.40455e-20	3.5842e-18	44.1515	60.6095	58.4358	370.956	279.057	263.685	0.239303	0.311762	0.278807	2.34591	1.59367	1.46005	0.185411	0.244089	0.221047	1.76345	1.22635	1.12153
TraesCS2A03G0279300	465.274	144.934	-1.68299	8.79325e-19	1.7611e-16	471.382	466.693	457.747	174.568	131.457	128.776	1.55096	1.45727	1.32579	0.670158	0.455736	0.432856	1.20167	1.14094	1.05113	0.503766	0.350693	0.332495
TraesCS2A03G0280400	297.556	113.536	-1.38742	4.32175e-06	7.04102e-05	254.52	296.054	342.093	103.65	79.5659	157.393	1.51202	1.66911	1.78895	0.718436	0.49804	0.955213	1.1715	1.3068	1.41834	0.540057	0.383246	0.73374
TraesCS2A03G0287000	7.76259	26.1297	1.80319	0.00343133	0.0192175	10.3886	5.59472	7.30447	26.1851	27.6751	24.5288	0.0636658	0.0325393	0.0394058	0.187237	0.178707	0.15357	0.0493279	0.0254761	0.0312423	0.140748	0.137517	0.117964
TraesCS2A03G0306300	36.6141	91.6753	1.34895	5.36797e-05	0.000615779	45.4501	30.3047	34.0875	90.557	85.3316	99.1373	0.337156	0.213347	0.222594	0.783799	0.666974	0.751301	0.261226	0.167036	0.17648	0.589191	0.513243	0.577106
TraesCS2A03G0312800	389.264	1400.25	1.85214	1.75323e-15	2.1581e-13	464.889	307.243	395.659	1167.42	1788.5	1244.84	7.87677	4.9404	5.90121	23.0788	31.9295	21.5473	6.10288	3.86799	4.67868	17.3486	24.57	16.5514
TraesCS2A03G0314400	312.158	641.728	1.03979	0.000112119	0.00115238	227.25	296.52	412.703	673.177	755.3	496.709	1.43275	1.7742	2.29048	4.95203	5.01753	3.19926	1.11009	1.38907	1.81597	3.7225	3.86103	2.45749
TraesCS2A03G0315000	53.1063	138.263	1.39606	5.59832e-05	0.000637936	46.7486	41.9604	70.6099	173.477	126.844	114.468	0.366474	0.312173	0.487261	1.58673	1.04773	0.916724	0.283942	0.24441	0.386317	1.19276	0.806236	0.704174
TraesCS2A03G0319400	77.4598	163.399	1.06142	2.38947e-05	0.000307205	72.7201	89.0493	70.6099	181.114	147.601	161.481	0.53356	0.620069	0.456054	1.55048	1.14109	1.21041	0.413399	0.485471	0.361575	1.16552	0.878079	0.929766
TraesCS2A03G0320900	47.9632	114.403	1.25026	0.000434522	0.00359141	59.7344	51.2849	32.8701	141.836	99.1691	102.203	0.485644	0.395699	0.235243	1.34545	0.84952	0.848867	0.376274	0.309805	0.186509	1.01139	0.653713	0.652051
TraesCS2A03G0321400	20.8079	57.8273	1.43094	0.0048997	0.0254641	19.4786	30.771	12.1741	72.0092	56.5034	44.9695	0.293526	0.440059	0.161491	1.26609	0.897154	0.69229	0.227423	0.344536	0.128036	0.951733	0.690368	0.531777
TraesCS2A03G0331000	211.254	527.566	1.32881	0.00012164	0.00123262	297.373	128.212	208.177	639.354	575.412	367.932	1.03913	0.425187	0.640361	2.60674	2.11861	1.31346	0.805116	0.332892	0.5077	1.95952	1.63029	1.00893
TraesCS2A03G0340700	146.087	594.271	2.03	5.04656e-25	2.08996e-22	135.052	135.206	168.003	508.428	673.428	600.956	0.811378	0.770903	0.888509	3.56402	4.26302	3.68848	0.628651	0.603564	0.70444	2.67912	3.28043	2.83327
TraesCS2A03G0351000	196.838	1770.68	3.17081	9.11735e-06	0.000134261	251.923	138.936	199.656	3221.86	1538.27	551.898	0.738502	0.386525	0.515213	11.0199	4.75139	1.65281	0.572187	0.302622	0.408478	8.28378	3.65623	1.26959
TraesCS2A03G0354800	250.086	90.1217	-1.46794	0.00622759	0.0307653	175.307	96.5089	478.443	96.0122	77.2597	97.0932	1.49267	0.779852	3.58604	0.953844	0.693139	0.844566	1.15651	0.61057	2.84314	0.717015	0.533376	0.648747
TraesCS2A03G0363200	662.157	3031.04	2.19218	1.59988e-37	2.69597e-34	658.377	719.388	608.706	2661.07	3707.31	2724.74	3.98875	4.13624	3.24632	18.8107	23.666	16.8643	3.09046	3.23839	2.57379	14.1402	18.2112	12.9542
TraesCS2A03G0364700	19.2321	450.286	4.60243	8.10819e-18	1.45673e-15	33.7629	9.32454	14.6089	738.639	359.776	252.442	0.180187	0.0472271	0.0686316	4.59942	2.02311	1.37634	0.139608	0.0369756	0.0544135	3.45744	1.5568	1.05723
TraesCS2A03G0366000	133.468	347.867	1.38406	0.00016484	0.00159135	140.246	128.679	131.481	236.757	246.77	560.075	0.642371	0.559348	0.530125	1.26528	1.19094	2.62073	0.497705	0.437931	0.420301	0.951124	0.91644	2.01309
TraesCS2A03G0367900	40.0845	104.984	1.40463	0.00654441	0.031996	54.5401	27.9736	37.7398	172.386	85.3316	57.2339	0.376856	0.183438	0.229552	1.38979	0.62126	0.404012	0.291986	0.143619	0.181997	1.04472	0.478065	0.310339
TraesCS2A03G0376500	32.1325	129.305	2.03579	1.39625e-05	0.000193401	54.5401	22.3789	19.4786	141.836	96.8629	149.217	0.256094	0.0997247	0.0805124	0.777065	0.47923	0.715785	0.19842	0.0780775	0.063833	0.584129	0.368772	0.549824
TraesCS2A03G0381800	156.232	72.7174	-1.09673	5.11236e-05	0.000590896	184.397	133.341	150.959	76.3734	78.4128	63.3661	0.656413	0.45047	0.473046	0.317213	0.294112	0.230441	0.508585	0.352687	0.375047	0.238453	0.226322	0.177012
TraesCS2A03G0384200	1357.43	394.65	-1.78231	8.30369e-18	1.48912e-15	1046.65	1436.91	1588.72	357.864	362.083	464.003	4.83573	6.30045	6.46146	1.92915	1.76267	2.19009	3.7467	4.93282	5.12286	1.45016	1.35639	1.6823
TraesCS2A03G0385200	838.877	2351.55	1.48931	3.47089e-20	8.37606e-18	947.959	762.747	805.927	2622.88	2465.39	1966.39	5.11597	3.90661	3.82874	16.516	14.0193	10.8415	3.96383	3.0586	3.03556	12.4152	10.788	8.32782
TraesCS2A03G0388400	1875.26	4177.58	1.15553	1.02639e-05	0.000149101	2459.5	1936.71	1229.59	4811.52	4501.82	3219.41	21.6928	16.2111	9.54663	49.5152	41.837	29.0085	16.8075	12.6922	7.56889	37.2212	32.1939	22.2827
TraesCS2A03G0393700	147.355	317.951	1.11011	0.00037853	0.00319915	172.71	146.395	122.959	450.603	273.292	229.958	1.19175	0.958678	0.746871	3.62782	1.98699	1.62104	0.923358	0.750579	0.592145	2.72708	1.529	1.24519
TraesCS2A03G0396400	19.4991	64.3895	1.71935	0.00174234	0.0111329	23.3743	20.514	14.6089	98.1943	62.269	32.7051	0.170262	0.141811	0.0936742	0.83455	0.477919	0.243375	0.131918	0.111028	0.0742681	0.627341	0.367763	0.186946
TraesCS2A03G0397000	54.2621	260.854	2.27748	2.41798e-09	9.13152e-08	64.9287	44.2915	53.5661	370.956	258.301	153.305	0.322763	0.208953	0.234401	2.15158	1.35294	0.778547	0.250075	0.163596	0.185841	1.61737	1.0411	0.598035
TraesCS2A03G0398600	32.6637	161.636	2.30982	0.000665228	0.00509097	59.7344	32.1696	6.08706	210.572	192.573	81.7627	0.335487	0.171466	0.030094	1.37987	1.13959	0.469123	0.259933	0.134246	0.0238596	1.03727	0.876925	0.360353
TraesCS2A03G0401000	716.941	335.494	-1.09647	2.16174e-07	5.08617e-06	611.628	779.531	759.665	268.398	325.183	412.902	2.42374	2.93165	2.64998	1.24098	1.35778	1.67157	1.8779	2.29528	2.10099	0.932858	1.04482	1.28401
TraesCS2A03G0401400	414.971	1035.99	1.32083	3.33101e-20	8.0985e-18	470.084	414.476	360.354	1058.32	1002.07	1047.58	2.36126	1.97582	1.59338	6.20255	5.30358	5.37574	1.82949	1.54693	1.26329	4.66253	4.08115	4.12933
TraesCS2A03G0403700	31.0612	335.89	3.44022	3.55097e-24	1.32972e-21	44.1515	30.771	18.2612	401.506	342.479	263.685	0.313895	0.207616	0.114285	3.33056	2.56553	1.91516	0.243204	0.162549	0.0906092	2.50362	1.9742	1.47112
TraesCS2A03G0404500	112.383	229.957	1.03127	0.000113423	0.00116368	129.857	118.422	88.8711	192.024	216.788	281.059	0.61664	0.533675	0.37149	1.06392	1.08469	1.36347	0.47777	0.417831	0.29453	0.799761	0.834677	1.04734
TraesCS2A03G0406300	412.239	130.58	-1.65473	2.64801e-05	0.000335111	551.894	264.817	420.007	70.9181	142.988	177.834	7.90311	3.59889	5.29445	1.18491	2.15748	2.60159	6.12329	2.81769	4.19762	0.890714	1.6602	1.99839
TraesCS2A03G0409900	53.048	374.397	2.81872	0.00657733	0.032118	49.3458	55.0148	54.7835	787.737	298.661	36.7932	0.409439	0.433211	0.400139	7.62618	2.61108	0.31188	0.317231	0.339174	0.317244	5.73269	2.00925	0.239568
TraesCS2A03G0412800	2284.53	5080.77	1.15408	1.32048e-23	4.76229e-21	2562.09	2186.6	2104.91	4838.8	5153.34	5250.19	25.8549	20.9412	18.6984	56.9737	54.7951	54.126	20.0323	16.3955	14.8247	42.8278	42.1653	41.5764
TraesCS2A03G0414700	201.713	439.564	1.12021	3.15452e-09	1.16256e-07	180.502	207.937	216.699	466.968	479.702	372.02	1.52658	1.66898	1.61331	4.60801	4.27478	3.2143	1.18279	1.3067	1.27909	3.4639	3.28948	2.46904
TraesCS2A03G0418900	69.1949	147.065	1.089	1.6339e-05	0.000221547	70.123	68.0691	69.3925	165.839	147.601	127.754	0.867397	0.799077	0.7556	2.39349	1.92375	1.61441	0.672055	0.625622	0.599066	1.79922	1.48034	1.2401
TraesCS2A03G0426900	284.703	775.803	1.44602	7.35774e-13	5.69822e-11	267.506	283.466	303.136	968.851	712.634	645.926	3.24916	3.26752	3.24113	13.7303	9.12026	8.01494	2.51743	2.55825	2.56968	10.3213	7.01812	6.15662
TraesCS2A03G0430100	299.404	609.671	1.02902	4.84034e-05	0.000564732	390.871	269.945	237.395	704.817	646.906	477.29	3.3479	2.1943	1.78992	7.04372	5.83826	4.1764	2.59393	1.71798	1.41911	5.29485	4.49259	3.20807
TraesCS2A03G0431000	928.375	447.763	-1.0487	4.00928e-07	8.83543e-06	914.196	727.78	1143.15	449.512	400.136	493.642	8.01414	6.05478	8.8215	4.59775	3.69597	4.4209	6.20931	4.74048	6.99399	3.45618	2.84408	3.39588
TraesCS2A03G0431400	217.388	897.537	2.04599	3.75291e-23	1.2825e-20	233.743	216.329	202.09	1060.5	943.26	688.851	2.39718	2.10551	1.82444	12.6899	10.1929	7.21719	1.85732	1.64847	1.44648	9.53916	7.84351	5.54383
TraesCS2A03G0433700	2857.53	5784.15	1.01715	1.20317e-05	0.000170784	3594.45	3078.96	1899.16	6441.55	5876.35	5034.54	26.7824	21.7722	12.4567	56.0009	46.1348	38.3229	20.7509	17.0461	9.87606	42.0965	35.5011	29.4374
TraesCS2A03G0443000	98.1709	45.2624	-1.12574	0.00554702	0.0281355	61.033	126.347	107.132	40.3688	39.2064	56.2119	1.08517	2.13196	1.67677	0.837462	0.734502	1.02104	0.840782	1.66918	1.3294	0.62953	0.565205	0.784301
TraesCS2A03G0452800	72.3051	557.702	2.96737	2.5854e-17	4.33425e-15	101.289	49.8863	65.7403	436.419	449.721	786.966	1.00012	0.467468	0.571403	5.02783	4.67881	7.93828	0.774885	0.365995	0.453028	3.77948	3.60039	6.09773
TraesCS2A03G0460500	106.088	265.193	1.33093	1.52237e-06	2.85914e-05	137.649	94.1778	86.4363	312.04	216.788	266.751	0.616744	0.400463	0.340918	1.63128	1.02346	1.22101	0.47785	0.313535	0.270292	1.22626	0.787564	0.93791
TraesCS2A03G0462300	9.43992	61.7806	2.7735	7.37865e-06	0.000111912	12.9857	5.59472	9.7393	52.3703	36.9001	96.0712	0.0519495	0.021241	0.0342976	0.244448	0.155542	0.392635	0.0402502	0.0166302	0.0271923	0.183755	0.119691	0.301599
TraesCS2A03G0462500	39.9192	84.6453	1.08883	0.00245625	0.0147057	33.7629	37.2981	48.6965	104.741	80.7191	68.4763	0.248629	0.260663	0.315669	0.899941	0.626313	0.515149	0.192636	0.204081	0.250273	0.676496	0.481953	0.395708
TraesCS2A03G0466600	15.3352	45.8694	1.59438	0.0103185	0.0457219	20.7772	13.0543	12.1741	68.736	48.4314	20.4407	0.141336	0.0842759	0.0728998	0.545555	0.347135	0.142051	0.109507	0.0659822	0.0577975	0.4101	0.267123	0.109115
TraesCS2A03G0470100	53.4851	120.351	1.18395	0.00398594	0.0216199	64.9287	41.9604	53.5661	174.568	76.1066	110.38	0.477784	0.293032	0.346982	1.49881	0.590093	0.829783	0.370184	0.229424	0.275099	1.12667	0.454081	0.637392
TraesCS2A03G0478700	283.597	36.5108	-2.95507	0.000129998	0.00130219	98.6916	60.6095	691.49	45.824	29.9814	33.7271	0.5312	0.309599	3.27631	0.287778	0.170033	0.185455	0.411571	0.242394	2.59757	0.216326	0.130842	0.142456
TraesCS2A03G0505200	384.396	1147.96	1.58079	1.63311e-06	3.04433e-05	554.491	323.561	275.135	1598.39	1040.12	805.363	6.52272	3.6122	2.84906	21.9383	12.8921	9.67848	5.05377	2.82811	2.25884	16.4913	9.92056	7.43445
TraesCS2A03G0509100	49.5394	283.773	2.54635	1.3079e-09	5.23245e-08	84.4073	28.9061	35.305	324.041	232.932	294.346	0.21802	0.0708576	0.0802739	0.976572	0.633942	0.776704	0.168921	0.0554766	0.0636439	0.7341	0.487824	0.596619
TraesCS2A03G0549600	466.623	201.191	-1.21807	0.000199694	0.00186733	262.312	645.724	491.834	183.296	208.716	211.561	0.633247	1.47939	1.04519	0.516292	0.530903	0.521761	0.490636	1.15826	0.828663	0.388102	0.408534	0.400786
TraesCS2A03G0550000	1016	500.359	-1.02312	0.0108036	0.0473648	393.468	1344.6	1309.94	595.712	475.089	430.276	1.74129	5.64722	5.10309	3.07599	2.21534	1.94531	1.34914	4.42139	4.0459	2.31226	1.70472	1.49428
TraesCS2A03G0558800	490.184	26.6288	-4.20396	0.000186866	0.0017663	36.3601	655.049	779.144	22.912	42.6658	14.3085	0.192216	3.28639	3.6258	0.141324	0.237656	0.077275	0.148928	2.57302	2.87466	0.106235	0.182878	0.0593582
TraesCS2A03G0588700	10238.3	20915.8	1.03048	2.39603e-07	5.58233e-06	11920.9	11494.4	7299.6	22677.4	21478.2	18591.8	69.0281	63.1658	37.2081	153.214	131.044	109.981	53.4826	49.4545	29.4999	115.172	100.84	84.4814
TraesCS2A03G0599600	201.614	417.57	1.04198	2.17465e-08	6.58431e-07	166.217	221.924	216.699	445.148	405.902	401.659	1.27042	1.60974	1.45797	3.96974	3.26885	3.13624	0.984314	1.26032	1.15593	2.9841	2.51541	2.40908
TraesCS2A03G0603800	902.433	2226.61	1.30528	2.13576e-08	6.47859e-07	1171.31	720.32	815.666	2727.62	2157.51	1794.69	7.72796	4.51023	4.73725	20.9973	14.9985	12.0966	5.98759	3.5312	3.75585	15.7839	11.5415	9.2919
TraesCS2A03G0608500	2371.14	4790.31	1.01437	6.36027e-06	9.84211e-05	2916.6	2492.45	1704.38	5205.39	5357.44	3808.1	34.6325	28.0876	17.8154	72.1187	67.0299	46.1952	26.8331	21.9907	14.1246	54.2125	51.5801	35.4845
TraesCS2A03G0612900	132.575	314.401	1.25253	5.00508e-05	0.000580349	145.44	108.631	143.655	360.046	382.839	200.319	0.996752	0.70654	0.866651	2.87904	2.76454	1.40251	0.772278	0.553172	0.68711	2.16421	2.12733	1.07732
TraesCS2A03G0613000	187.846	480.23	1.34583	2.26794e-09	8.60814e-08	161.023	212.599	189.916	493.154	567.34	380.197	0.965686	1.21001	1.00261	3.45078	3.58504	2.32936	0.748208	0.947358	0.794903	2.59399	2.75872	1.78928
TraesCS2A03G0613300	125.567	258.372	1.03577	5.94932e-08	1.61026e-06	129.857	132.408	114.437	264.034	243.31	267.773	1.0549	1.0208	0.818334	2.50259	2.08261	2.22224	0.817329	0.799215	0.648803	1.88123	1.60259	1.707
TraesCS2A03G0617200	23.1255	56.3752	1.31228	0.00658076	0.0321315	23.3743	16.7842	29.2179	78.5554	41.5127	49.0576	0.235643	0.160582	0.25929	0.924014	0.44096	0.505246	0.182575	0.125724	0.205574	0.694592	0.339323	0.388101
TraesCS2A03G0636900	21.8798	178.324	3.02913	4.68923e-06	7.55658e-05	20.7772	20.514	24.3482	43.6419	348.245	143.085	0.181823	0.17037	0.187565	0.445609	3.21108	1.2792	0.140876	0.133388	0.148708	0.334969	2.47096	0.982604
TraesCS2A03G0644100	11.2657	81.6718	2.89028	8.29632e-05	0.000891631	7.79144	6.52717	19.4786	159.293	43.8189	41.9034	0.0736845	0.058582	0.162158	1.75769	0.43664	0.404844	0.0570903	0.0458657	0.128564	1.32127	0.335998	0.310978
TraesCS2A03G0654500	953.215	435.966	-1.12952	1.64422e-08	5.11781e-07	751.874	1030.36	1077.41	379.685	424.352	503.863	3.24064	4.21459	4.08778	1.90939	1.92715	2.2186	2.51083	3.29973	3.24093	1.43531	1.48296	1.7042
TraesCS2A03G0658800	773.524	231.082	-1.74353	3.15852e-26	1.58308e-23	683.05	802.376	835.145	210.572	227.167	255.509	2.9541	3.29331	3.17948	1.06258	1.03519	1.12891	2.28882	2.57843	2.5208	0.798753	0.796589	0.867163
TraesCS2A03G0667500	1687.78	565.997	-1.57637	5.50222e-11	2.9678e-09	1305.07	1820.15	1938.12	423.327	550.043	724.622	3.77958	5.00264	4.94099	1.43045	1.67846	2.1439	2.9284	3.91672	3.91738	1.07529	1.29159	1.64682
TraesCS2A03G0684400	68.8714	34.1192	-1.00923	0.00376648	0.0206577	75.3173	64.3393	66.9577	39.2777	33.4408	29.639	0.349744	0.283539	0.273702	0.212808	0.16362	0.140605	0.27098	0.221991	0.217	0.159971	0.125907	0.108004
TraesCS2A03G0687400	117.895	1011.06	3.09252	5.87788e-22	1.75147e-19	142.843	142.665	68.1751	1252.52	1063.19	717.468	0.629113	0.596306	0.264312	6.43639	4.93381	3.22814	0.487434	0.466866	0.209556	4.83831	3.79661	2.47967
TraesCS2A03G0699100	199.042	449.908	1.1737	5.13832e-10	2.2591e-08	206.473	205.606	185.047	484.425	491.233	374.064	1.12211	1.06044	0.885267	3.07175	2.81295	2.07682	0.869404	0.830255	0.70187	2.30907	2.16459	1.59529
TraesCS2A03G0699700	97.6507	209.286	1.1117	0.00745537	0.0354152	125.962	61.0757	105.915	312.04	179.888	135.931	0.92353	0.424974	0.683583	2.66937	1.38969	1.01815	0.715546	0.332725	0.541968	2.0066	1.06938	0.782082
TraesCS2A03G0712400	7.918	47.9546	2.62376	0.000799462	0.00591659	10.3886	6.06095	7.30447	78.5554	53.044	12.2644	0.0877137	0.048566	0.0542902	0.773881	0.471901	0.105789	0.0679601	0.0380238	0.0430431	0.581736	0.363132	0.0812606
TraesCS2A03G0713200	936.129	311.485	-1.58873	3.87254e-07	8.57275e-06	618.121	1118.94	1071.32	198.571	359.776	376.109	6.87039	11.8031	10.4821	2.5752	4.21351	4.27073	5.32314	9.24104	8.3106	1.9358	3.24233	3.28053
TraesCS2A03G0727500	957.847	2521.63	1.39661	1.70498e-16	2.47973e-14	1037.56	949.704	886.276	2789.81	2779.04	1996.03	3.6019	3.12887	2.70838	11.3	10.1652	7.07892	2.79074	2.44969	2.1473	8.49438	7.82223	5.43762
TraesCS2A03G0730400	115.45	532.587	2.21752	5.17007e-13	4.10815e-11	150.635	88.5831	107.132	678.632	551.196	367.932	0.752149	0.419769	0.470892	3.95367	2.89994	1.87684	0.582761	0.32865	0.373339	2.97202	2.23153	1.44168
TraesCS2A03G0730800	27.9753	218.339	2.93265	2.02907e-12	1.45498e-10	20.7772	36.3657	26.7831	145.109	322.876	187.032	0.225955	0.375326	0.2564	1.84127	3.69977	2.07794	0.175069	0.293854	0.203283	1.38411	2.84701	1.59615
TraesCS2A03G0735900	397.962	194.415	-1.03613	0.000116246	0.00118582	266.208	454.105	473.573	182.205	183.348	217.693	2.27819	3.68814	3.56762	1.81935	1.65329	1.90325	1.76513	2.88756	2.82853	1.36763	1.27222	1.46197
TraesCS2A03G0736200	186.546	33.926	-2.4632	0.00121932	0.00835881	20.7772	344.075	194.786	42.5509	26.522	32.7051	0.117082	1.84009	0.966239	0.27977	0.157476	0.188279	0.0907148	1.44066	0.766067	0.210306	0.121179	0.144625
TraesCS2A03G0736600	465.322	1121.68	1.27293	5.23292e-10	2.29347e-08	524.624	401.421	469.921	1280.89	1224.62	859.531	2.27772	1.654	1.79597	6.48862	5.60221	3.81237	1.76477	1.29496	1.42391	4.87757	4.31095	2.92844
TraesCS2A03G0738500	1163.1	2795.27	1.2648	1.09797e-07	2.7679e-06	1477.78	1217.78	793.753	3111.67	2970.46	2303.66	17.2829	13.5163	8.17175	42.4608	36.6046	27.5238	13.3907	10.5824	6.47884	31.9183	28.1675	21.1422
TraesCS2A03G0739700	25.1803	82.9233	1.73373	0.0028711	0.0166647	42.8529	20.514	12.1741	120.015	80.7191	48.0356	0.437259	0.19865	0.10935	1.42883	0.867837	0.500729	0.338786	0.155529	0.0866962	1.07407	0.667808	0.384631
TraesCS2A03G0739900	69.0797	165.997	1.26593	4.18042e-06	6.8404e-05	76.6158	68.5353	62.088	200.753	160.285	136.953	1.46285	1.24187	1.04354	4.47229	3.22461	2.67136	1.13341	0.9723	0.827358	3.36187	2.48137	2.05198
TraesCS2A03G0741500	1506.58	661.023	-1.18986	3.77625e-11	2.1018e-09	1284.29	1728.3	1507.16	562.981	651.518	768.57	4.57986	5.84912	4.73118	2.34245	2.44805	2.79997	3.54845	4.57945	3.75104	1.76085	1.88379	2.15078
TraesCS2A03G0741600	71.6276	926.452	3.66623	1.44925e-35	2.083e-32	58.4358	95.5765	60.8706	972.124	1153.13	654.102	0.361637	0.56134	0.331607	7.01945	7.51927	4.13543	0.280195	0.439491	0.262909	5.2766	5.78615	3.1766
TraesCS2A03G0760300	2495.43	1169.68	-1.09217	1.35093e-08	4.29101e-07	2217.96	2105.48	3162.84	1095.41	1093.17	1320.47	15.8468	14.2765	19.8924	9.13173	8.22959	9.63822	12.2781	11.1775	15.7714	6.86443	6.33274	7.40353
TraesCS2A03G0762500	36.514	265.472	2.89163	2.70145e-14	2.70244e-12	49.3458	26.1087	34.0875	368.774	237.545	190.098	0.434091	0.21797	0.263966	3.78511	2.20181	1.7084	0.336332	0.170656	0.209281	2.84531	1.69431	1.3123
TraesCS2A03G0773500	239.725	116.746	-1.02852	0.00084707	0.00619078	302.568	158.517	258.091	111.287	106.088	132.864	2.90502	1.44439	2.18133	1.24669	1.07324	1.30321	2.25079	1.13085	1.72943	0.937148	0.825865	1.00105
TraesCS2A03G0776700	111.518	50.073	-1.14655	0.000440367	0.00363112	98.6916	94.644	141.22	50.1882	43.8189	56.2119	0.304915	0.277506	0.384075	0.18092	0.142647	0.177422	0.236246	0.217268	0.304508	0.136	0.109768	0.136285
TraesCS2A03G0794500	1125	2297.86	1.02927	7.97901e-07	1.62331e-05	1131.06	1226.18	1017.76	2671.98	2585.32	1636.28	3.37053	3.46775	2.6698	9.29037	8.11765	4.98139	2.61147	2.71501	2.11671	6.98368	6.2466	3.82642
TraesCS2A03G0795600	43.2531	87.1016	1.02382	0.00230596	0.0139742	54.5401	38.6968	36.5224	98.1943	77.2597	85.8509	0.294659	0.198408	0.173694	0.618981	0.439805	0.473837	0.2283	0.15534	0.13771	0.465295	0.338434	0.363974
TraesCS2A03G0800200	4080.18	8644.49	1.08305	2.91757e-07	6.66086e-06	4963.15	4287.42	2989.96	9684.14	9178.91	7070.43	41.2829	33.8446	21.8928	93.9855	80.4465	60.0813	31.9858	26.498	17.3573	70.65	61.9043	46.151
TraesCS2A03G0800600	30.1041	111.272	1.91059	2.6353e-05	0.000333761	25.9715	20.514	43.8268	154.929	99.1691	79.7187	0.126425	0.0947689	0.187801	0.879943	0.508646	0.396439	0.0979532	0.0741975	0.148895	0.661463	0.391407	0.304521
TraesCS2A03G0801900	258.506	517.375	1.00315	4.89549e-08	1.3516e-06	246.729	247.566	281.222	610.987	475.089	466.048	1.58027	1.50482	1.58556	4.56593	3.20619	3.04945	1.22438	1.17817	1.25708	3.43226	2.46719	2.34241
TraesCS2A03G0805600	114.326	46.9447	-1.29121	0.000273678	0.00243365	90.9001	135.206	116.872	32.7314	51.8908	56.2119	2.96566	4.18632	3.35651	1.24597	1.78382	1.87355	2.29778	3.2776	2.66115	0.936613	1.37266	1.43915
TraesCS2A03G0807800	115.905	389.906	1.75901	1.2415e-06	2.3834e-05	98.6916	83.4546	165.568	554.252	289.436	326.029	0.752031	0.603513	1.11059	4.92777	2.32386	2.538	0.58267	0.472509	0.880514	3.70426	1.78823	1.94955
TraesCS2A03G0808200	405.041	931.393	1.20749	7.21893e-06	0.000109864	525.922	270.412	418.79	1117.23	897.135	779.812	3.2911	1.60593	2.30695	8.15738	5.91536	4.98529	2.54993	1.25733	1.82903	6.132	4.55192	3.82941
TraesCS2A03G0810500	41.0906	127.744	1.6542	3.73963e-05	0.000451509	59.7344	33.1021	30.4353	168.021	113.007	102.203	0.518243	0.27255	0.232439	1.70083	1.03304	0.905848	0.401532	0.213388	0.184285	1.27853	0.794933	0.69582
TraesCS2A03G0814500	299.762	2456.05	3.04196	3.01408e-17	4.951e-15	490.861	145.463	262.961	2385.03	2622.22	2360.9	5.57892	1.56901	2.6309	31.6281	31.4025	27.4126	4.32252	1.22842	2.08587	23.7752	24.1645	21.0568
TraesCS2A03G0818100	448.202	180.54	-1.3112	0.000211501	0.00195751	253.222	408.415	682.968	162.566	178.735	200.319	1.32407	2.0267	3.14362	0.991803	0.98474	1.07007	1.02588	1.58677	2.49237	0.74555	0.757766	0.821963
TraesCS2A03G0823500	32.4238	77.3053	1.28366	0.0060768	0.0301916	51.9429	20.9802	24.3482	90.557	65.7284	75.6305	0.380284	0.145771	0.156917	0.773553	0.507035	0.565665	0.294642	0.114129	0.124409	0.581489	0.390168	0.434511
TraesCS2A03G0824200	58.1146	146.748	1.34825	5.83558e-07	1.22708e-05	57.1372	52.6836	64.5228	130.926	140.682	168.636	0.443772	0.388327	0.441139	1.18646	1.15128	1.33805	0.343832	0.304033	0.34975	0.891875	0.885922	1.02781
TraesCS2A03G0832100	43.0009	94.8607	1.1415	0.00688106	0.0332756	62.3315	44.7578	21.9134	91.648	96.8629	96.0712	0.331075	0.225615	0.102459	0.567975	0.542101	0.521307	0.256515	0.176641	0.0812332	0.426953	0.417151	0.400438
TraesCS2A03G0832700	546.332	1139.83	1.06324	1.32385e-08	4.21596e-07	658.377	511.917	468.704	1319.08	1017.06	1083.36	3.04742	2.24873	1.90975	7.12385	4.9603	5.12283	2.36112	1.7606	1.51412	5.35508	3.81699	3.93506
TraesCS2A03G0833900	28.0676	79.0793	1.50373	0.00804043	0.0375623	27.27	22.8451	34.0875	132.017	71.494	33.7271	0.206394	0.164091	0.227106	1.16581	0.570144	0.260778	0.159913	0.128472	0.180057	0.876352	0.438731	0.200315
TraesCS2A03G0850800	32.5816	100.63	1.66123	0.00246058	0.0147258	54.5401	13.9868	29.2179	108.014	69.1878	124.688	0.167581	0.0407857	0.0790278	0.387235	0.223997	0.391395	0.129841	0.0319324	0.0626559	0.291089	0.172368	0.300647
TraesCS2A03G0851300	3244.61	1385.59	-1.22797	2.04979e-15	2.49177e-13	2832.19	3533.07	3368.58	1215.43	1338.78	1602.55	10.2558	12.1417	10.7378	5.13526	5.10811	5.92841	7.94612	9.5061	8.51328	3.86023	3.93073	4.55386
TraesCS2A03G0851600	79.2172	232.849	1.5717	0.00365481	0.0201833	145.44	28.9061	63.3054	188.751	196.032	313.764	0.904517	0.170609	0.346573	1.36965	1.28459	1.9935	0.700815	0.133575	0.274775	1.02958	0.988499	1.53129
TraesCS2A03G0852000	103.463	299.943	1.52955	4.01104e-06	6.60417e-05	118.17	117.955	74.2621	392.777	306.732	200.319	0.281433	0.266603	0.155688	1.09144	0.769716	0.487382	0.218053	0.208732	0.123435	0.820449	0.592303	0.374379
TraesCS2A03G0854100	67.3215	148.533	1.15695	0.00606931	0.0301632	109.08	46.6227	46.2617	174.568	154.519	116.512	1.05636	0.428492	0.394373	1.97249	1.57671	1.1527	0.818459	0.33548	0.312673	1.48275	1.21329	0.885436
TraesCS2A03G0864900	37.2703	115.347	1.64403	0.000324298	0.00280865	45.4501	29.8385	36.5224	183.296	83.0253	79.7187	0.286551	0.178536	0.202697	1.34836	0.551545	0.513461	0.222018	0.139781	0.160705	1.01358	0.424419	0.394411
TraesCS2A03G0870300	9.00587	61.7889	2.77522	1.69105e-05	0.000228094	10.3886	9.32454	7.30447	109.105	41.5127	34.7492	0.0745942	0.0635413	0.0461699	0.914069	0.314074	0.254902	0.0577952	0.0497485	0.0366051	0.687116	0.241683	0.195801
TraesCS2A03G0873000	417.935	199.349	-1.06728	0.00239587	0.014418	366.198	429.861	457.747	111.287	182.194	304.566	2.22126	2.47453	2.44417	0.787617	1.16446	1.88733	1.72102	1.93739	1.93782	0.592061	0.896059	1.44973
TraesCS2A03G0876800	10.1755	368.308	5.16745	5.34175e-15	6.06366e-13	5.19429	10.7232	14.6089	660.084	352.858	91.9831	0.039491	0.0773709	0.0977715	5.85542	2.82667	0.714431	0.0305974	0.0605761	0.0775166	4.40159	2.17515	0.548785
TraesCS2A03G0886500	2494.82	6331.87	1.34496	5.78442e-09	1.99628e-07	3321.75	1759.54	2403.17	7084.17	5471.6	6439.84	23.0948	11.6099	14.708	57.4677	40.0835	45.7407	17.8937	9.08973	11.661	43.1991	30.8446	35.1354
TraesCS2A03G0892000	198.487	505.027	1.35086	1.30509e-07	3.23413e-06	251.923	186.491	157.046	624.079	411.667	479.334	2.15962	1.51721	1.18511	6.24216	3.71841	4.19785	1.67326	1.18787	0.939592	4.6923	2.86135	3.22455
TraesCS2A03G0893200	666.882	1339.54	1.0073	9.22332e-11	4.76454e-09	718.111	643.393	639.141	1501.28	1394.13	1123.22	3.38768	2.8805	2.65417	8.26343	6.92977	5.41321	2.62476	2.25523	2.10432	6.21171	5.33252	4.15811
TraesCS2A03G0901000	468.456	180.087	-1.37376	6.07273e-13	4.78263e-11	485.666	414.476	505.226	168.021	163.744	208.495	3.94214	3.19281	3.60995	1.59128	1.40044	1.7289	3.05435	2.49975	2.86209	1.19618	1.07765	1.32804
TraesCS2A03G0902100	354.926	104.141	-1.76673	0.00339263	0.0190367	161.023	138.003	765.752	78.5554	115.313	118.556	1.38745	1.12849	5.80817	0.789756	1.04691	1.0436	1.07499	0.883533	4.60492	0.593669	0.805609	0.801632
TraesCS2A03G0913800	170.322	374.959	1.13864	4.54719e-06	7.35923e-05	202.577	172.038	136.35	462.604	350.551	311.72	2.61156	2.10481	1.54734	6.95833	4.76172	4.10539	2.02342	1.64792	1.22678	5.23066	3.66418	3.15352
TraesCS2A03G0917400	586.044	263.203	-1.15695	2.83327e-11	1.62412e-09	536.311	607.027	614.793	225.847	302.12	261.641	2.91781	3.13422	2.94436	1.43364	1.7319	1.45421	2.2607	2.45388	2.33439	1.07769	1.33271	1.11704
TraesCS2A03G0920900	17.5236	83.9498	2.21596	1.07162e-07	2.71195e-06	15.5829	22.3789	14.6089	82.9196	101.475	67.4542	0.109398	0.149101	0.0902821	0.679212	0.750629	0.483783	0.0847609	0.116736	0.0715787	0.510572	0.577615	0.371615
TraesCS2A03G0922100	334.301	1807.84	2.42827	2.53012e-30	2.08951e-27	332.435	401.421	269.048	2012.98	1986.84	1423.69	2.31288	2.6505	1.64778	16.3408	14.5651	10.1192	1.79201	2.07516	1.30641	12.2836	11.208	7.77295
TraesCS2A03G0922800	97.238	249.904	1.37258	0.00245632	0.0147057	157.127	61.5419	73.0447	375.32	200.645	173.746	0.603906	0.224476	0.247131	1.68309	0.812546	0.682201	0.467903	0.175749	0.195934	1.2652	0.625261	0.524027
TraesCS2A03G0922900	17.4201	51.8823	1.61835	0.00939116	0.0424442	15.5829	7.45963	29.2179	67.645	36.9001	51.1017	0.0575019	0.0261236	0.0949085	0.291244	0.143472	0.192642	0.0445522	0.020453	0.0752467	0.218932	0.110403	0.147976
TraesCS2A03G0923600	120.531	268.627	1.16867	1.24881e-07	3.10728e-06	116.872	103.502	141.22	246.577	262.914	296.39	0.907715	0.762907	0.965513	2.2345	2.15158	2.35172	0.703293	0.597304	0.765492	1.6797	1.65566	1.80645
TraesCS2A03G0932400	13.179	64.2225	2.32807	0.000112758	0.00115798	23.3743	8.85831	7.30447	56.7345	44.9721	90.961	0.104221	0.037484	0.0286698	0.295154	0.211281	0.414334	0.0807496	0.0293474	0.0227304	0.221871	0.162583	0.318268
TraesCS2A03G0933800	1787.92	652.872	-1.45326	4.98746e-18	9.21463e-16	1477.78	1778.66	2107.34	619.715	629.609	709.292	12.2314	13.9714	15.3541	5.98477	5.49088	5.99755	9.47684	10.9387	12.1733	4.49882	4.22528	4.60697
TraesCS2A03G0935300	1684.45	3811.99	1.17823	2.39919e-12	1.6955e-10	1885.53	1688.67	1479.16	3801.21	4469.53	3165.24	7.0585	5.99937	4.87433	16.6031	17.6297	12.105	5.46889	4.69709	3.86453	12.4807	13.5662	9.2984
TraesCS2A03G0936400	45.005	148.492	1.69317	8.57332e-07	1.73053e-05	44.1515	59.2108	31.6527	123.288	172.969	149.217	0.455116	0.57924	0.287216	1.48281	1.87867	1.57136	0.352621	0.453505	0.227715	1.11465	1.44565	1.20703
TraesCS2A03G0941400	465.99	179.138	-1.3781	3.4987e-08	1.00249e-06	392.169	449.443	556.357	134.199	184.501	218.715	1.34658	1.46458	1.68165	0.537645	0.667515	0.767219	1.04332	1.14667	1.33327	0.404154	0.513658	0.589333
TraesCS2A03G0945700	789.535	335.201	-1.23979	6.91935e-12	4.47269e-10	640.197	921.264	807.144	332.77	335.561	337.271	6.25387	8.54084	6.94078	3.79286	3.4539	3.36586	4.84547	6.68689	5.50289	2.85113	2.65781	2.58546
TraesCS2A03G0948100	28.2542	124.581	2.16253	0.00596669	0.0297607	62.3315	10.257	12.1741	233.484	83.0253	57.2339	0.43158	0.0673992	0.0742016	1.88625	0.605715	0.404844	0.334386	0.0527689	0.0588296	1.41791	0.466103	0.310978
TraesCS2A03G0954300	255.809	556.37	1.13041	6.11317e-11	3.27744e-09	272.7	219.593	275.135	572.8	590.402	505.907	1.47251	1.1253	1.30779	3.60879	3.3591	2.79076	1.14089	0.881036	1.03686	2.71277	2.58485	2.1437
TraesCS2A03G0956400	132.692	381.962	1.51918	1.00322e-09	4.12499e-08	122.066	144.53	131.481	282.581	464.711	398.593	0.655959	0.737093	0.621965	1.77179	2.63129	2.18823	0.508234	0.577093	0.493115	1.33188	2.0248	1.68087
TraesCS2A03G0956600	22646.2	10873	-1.05843	1.00941e-08	3.30393e-07	21181	20975.1	25782.4	8874.58	10055.3	13689.1	53.2498	50.0444	57.0578	26.0319	26.636	35.1583	41.2577	39.1813	45.2374	19.5685	20.4966	27.0065
TraesCS2A03G0958300	348.232	171.008	-1.0213	8.43989e-07	1.70677e-05	345.421	301.182	398.094	148.383	186.807	177.834	3.72436	3.08187	3.77843	1.8667	2.12227	1.95884	2.88562	2.41289	2.99566	1.40322	1.6331	1.50467
TraesCS2A03G0958600	3701.07	1725.03	-1.10076	1.83124e-11	1.08406e-09	3465.89	3366.62	4270.68	1455.46	1738.92	1980.7	18.9277	17.4485	20.5306	9.27407	10.0061	11.0505	14.6651	13.661	16.2774	6.97143	7.69981	8.48839
TraesCS2A03G0959700	504.998	1502.83	1.57842	2.77857e-09	1.0377e-07	584.358	332.886	597.749	1874.42	1243.07	1390.99	1.99023	1.07597	1.79211	7.44865	4.46092	4.83981	1.54202	0.84241	1.42085	5.59924	3.43271	3.71766
TraesCS2A03G0972800	1237.66	2776.31	1.16519	2.89742e-15	3.41595e-13	1314.16	1269.07	1129.76	3252.41	2535.73	2540.78	2.84178	2.60441	2.15055	8.20608	5.77763	5.61294	2.20179	2.03907	1.70503	6.16861	4.44594	4.31154
TraesCS2A03G0973400	367.317	903.499	1.29292	9.16048e-13	7.00555e-11	350.615	411.678	339.658	1011.4	957.098	741.997	1.34193	1.49533	1.14436	4.51658	3.85975	2.90123	1.03972	1.17074	0.907289	3.39517	2.97011	2.22856
TraesCS2A03G0975700	103.787	246.347	1.25043	1.90461e-06	3.47292e-05	103.886	97.9076	109.567	307.676	243.31	188.054	0.721779	0.645573	0.670116	2.49418	1.7812	1.33479	0.559231	0.505439	0.531291	1.8749	1.37065	1.02531
TraesCS2A03G0976800	253.132	99.8564	-1.33969	1.31725e-06	2.51845e-05	233.743	257.823	267.831	82.9196	80.7191	135.931	0.875996	0.916994	0.883578	0.362583	0.318745	0.520428	0.678717	0.717943	0.700531	0.272558	0.245277	0.399763
TraesCS2A03G0977000	39.8939	110.526	1.49228	1.63185e-05	0.000221423	44.1515	31.7034	43.8268	135.29	108.394	87.8949	0.594263	0.404968	0.519273	2.12464	1.53724	1.20859	0.460432	0.317062	0.411697	1.59712	1.18292	0.928367
TraesCS2A03G0978000	54.0622	383.465	2.82134	5.47895e-20	1.28108e-17	44.1515	55.9472	62.088	261.851	488.927	399.615	0.203429	0.24464	0.251824	1.4077	2.37364	1.88101	0.157616	0.191536	0.199655	1.05818	1.82654	1.44488
TraesCS2A03G0983700	24.3128	60.2879	1.30144	0.000922021	0.00664464	28.5686	26.1087	18.2612	61.0987	64.5753	55.1898	0.222916	0.193339	0.125431	0.556252	0.530912	0.439939	0.172714	0.151371	0.0994457	0.418141	0.408541	0.337936
TraesCS2A03G0984600	71.0682	167.472	1.22583	0.00339492	0.0190453	70.123	89.5155	53.5661	257.487	140.682	104.247	0.200832	0.243306	0.135047	0.86043	0.424536	0.305014	0.155604	0.190491	0.10707	0.646795	0.326684	0.234294
TraesCS2A03G0987400	774.811	1914.22	1.3068	6.77791e-08	1.80848e-06	964.84	646.19	713.403	2244.29	2148.28	1350.11	47.6805	30.3059	31.0343	129.405	111.861	68.1607	36.9426	23.7274	24.6051	97.2751	86.0782	52.3571
TraesCS2A03G0991900	340.764	136.995	-1.30842	5.05085e-10	2.2242e-08	384.378	284.865	353.05	126.562	146.447	137.975	2.5972	1.82669	2.09993	0.997781	1.04263	0.952416	2.01229	1.43018	1.66489	0.750044	0.802316	0.731591
TraesCS2A03G0995700	605.527	1352.56	1.16217	7.56167e-06	0.00011428	802.518	488.139	525.922	1736.95	1264.98	1055.76	5.64578	3.25907	3.25696	14.2575	9.37686	7.5878	4.37432	2.55163	2.58223	10.7175	7.21557	5.82851
TraesCS2A03G1003400	228.068	500.595	1.14014	5.59329e-06	8.80725e-05	272.7	191.153	220.352	610.987	517.755	373.042	0.506199	0.336742	0.360059	1.32329	1.01266	0.707416	0.3922	0.263646	0.285467	0.994731	0.77925	0.543396
TraesCS2A03G1006300	9543.24	4013.5	-1.24959	3.819e-11	2.12197e-09	8491.37	9537.13	10601.2	3011.29	4248.13	4781.08	34.8408	37.1372	38.2902	14.4162	18.3659	20.0409	26.9945	29.0759	30.3578	10.8368	14.1327	15.3942
TraesCS2A03G1016900	343.371	167.07	-1.04405	3.54893e-08	1.01468e-06	307.762	379.042	343.31	183.296	153.366	164.547	0.91821	1.07324	0.901645	0.638068	0.482126	0.501533	0.711424	0.840271	0.714855	0.479644	0.371	0.385248
TraesCS2A03G1017700	20.1553	75.9588	1.91657	1.45892e-05	0.000200886	23.3743	20.0478	17.0438	105.832	57.6565	64.3881	1.12211	0.913361	0.72025	5.92787	2.9164	3.15779	0.869404	0.715099	0.571039	4.45605	2.2442	2.42563
TraesCS2A03G1029400	101.617	45.3083	-1.16811	0.0081337	0.037911	90.9001	116.557	97.393	21.821	50.7377	63.3661	1.22512	1.49084	1.15548	0.343143	0.720523	0.872472	0.949216	1.16723	0.916105	0.257944	0.554449	0.670183
TraesCS2A03G1034500	661.559	211.966	-1.644	0.000236653	0.00215078	220.757	960.427	803.492	211.663	207.563	216.671	2.49218	10.2899	7.98486	2.78802	2.46898	2.49888	1.93093	8.05625	6.33067	2.09579	1.8999	1.9195
TraesCS2A03G1034800	708.152	189.913	-1.90084	7.04236e-06	0.000107495	275.298	1085.84	763.317	183.296	171.816	214.627	1.56888	5.87266	3.82926	1.21879	1.0317	1.24955	1.21556	4.59789	3.03597	0.916176	0.793906	0.959831
TraesCS2A03G1037700	212.393	594.557	1.4772	0.000362498	0.00308616	192.189	330.555	114.437	835.743	570.799	377.131	1.29167	2.10838	0.677035	6.55366	4.04214	2.58939	1.00078	1.65071	0.536777	4.92646	3.11046	1.98902
TraesCS2A03G1039200	29.8029	64.3	1.10114	0.00581422	0.0291789	27.27	31.7034	30.4353	84.0107	58.8096	50.0797	0.176455	0.194686	0.173359	0.634263	0.400959	0.331047	0.136716	0.152426	0.137445	0.476783	0.308541	0.254291
TraesCS2A03G1039900	265.835	613.237	1.20419	0.000119304	0.00121172	353.212	296.986	147.307	682.996	627.303	529.414	2.31976	1.85108	0.851632	5.23374	4.34098	3.55208	1.79734	1.44927	0.675203	3.93426	3.34042	2.7285
TraesCS2A03G1041400	452.133	47.2234	-3.2595	0.00342473	0.0191882	25.9715	655.981	674.446	56.7345	36.9001	48.0356	0.197009	4.7224	4.5036	0.50214	0.294932	0.37225	0.152642	3.69731	3.57061	0.377464	0.226953	0.285941
TraesCS2A03G1042000	228.873	66.1855	-1.7949	1.17986e-05	0.000168049	129.857	319.365	237.395	45.824	66.8815	85.8509	0.63304	1.47752	1.01873	0.260642	0.343538	0.427553	0.490476	1.1568	0.807683	0.195928	0.264355	0.328422
TraesCS2A03G1043400	129.08	502.654	1.97441	1.56402e-08	4.90568e-07	176.606	81.5897	129.046	685.178	369.001	453.783	1.24244	0.544735	0.799161	5.62419	2.73527	3.26136	0.962634	0.42649	0.633602	4.22777	2.10482	2.50519
TraesCS2A03G1044200	147.772	59.4133	-1.31693	1.14175e-05	0.000163329	127.26	152.922	163.133	43.6419	69.1878	65.4102	0.769613	0.877671	0.868448	0.307943	0.440872	0.404116	0.596292	0.687156	0.688535	0.231484	0.339255	0.310418
TraesCS2A03G1045400	194.067	95.411	-1.0283	0.000829343	0.00609117	127.26	216.329	238.613	91.648	93.4035	101.181	2.88952	4.66153	4.76923	2.42797	2.2346	2.347	2.23878	3.64966	3.7812	1.82513	1.71954	1.80283
TraesCS2A03G1046900	4191.55	970.373	-2.11094	0.00270778	0.0158842	1090.8	5216.61	6267.24	733.184	1051.65	1126.28	23.6488	107.333	119.608	18.5465	24.0236	24.9454	18.3229	84.034	94.8293	13.9416	18.4864	19.1616
TraesCS2A03G1049500	26.9481	96.0416	1.8785	0.000153721	0.00150045	40.2558	12.5881	28.0005	117.833	86.4847	83.8068	0.388726	0.11536	0.238014	1.32761	0.879949	0.826751	0.301183	0.0903192	0.188705	0.997977	0.677129	0.635063
TraesCS2A03G1050500	129.895	660.061	2.35361	3.88298e-09	1.39833e-07	180.502	92.3129	116.872	442.965	468.171	1069.05	0.670235	0.325304	0.382011	1.91912	1.83169	4.0553	0.519294	0.25469	0.302872	1.44263	1.4095	3.11505
TraesCS2A03G1051100	186.343	42.7209	-2.1238	1.8844e-11	1.1135e-09	168.815	177.166	213.047	28.3672	50.7377	49.0576	1.1399	1.13532	1.26635	0.223491	0.360986	0.33841	0.883186	0.888875	1.004	0.168001	0.277781	0.259947
TraesCS2A03G1051300	8420.51	3641.38	-1.20958	3.52763e-05	0.000429574	4402.16	10034.1	10825.2	3649.56	3440.94	3833.65	45.9414	99.38	99.4482	44.4391	37.8372	40.8725	35.5952	77.8077	78.846	33.4054	29.116	31.3959
TraesCS2A03G1052200	204.341	85.9938	-1.25466	1.88137e-07	4.48846e-06	184.397	216.795	211.83	82.9196	101.475	73.5865	0.850005	0.948413	0.859558	0.445976	0.492868	0.346534	0.658579	0.742542	0.681487	0.335245	0.379266	0.266187
TraesCS2A03G1052500	127.136	291.063	1.1768	1.36619e-07	3.36931e-06	107.782	154.321	119.306	298.947	304.426	269.817	0.232771	0.316294	0.226814	0.753296	0.69274	0.595298	0.18035	0.247636	0.179826	0.566262	0.533069	0.457274
TraesCS2A03G1058100	11.888	46.6552	2.02904	0.00127534	0.00866505	18.18	6.52717	10.9567	36.0046	33.4408	70.5204	0.257775	0.0878318	0.136756	0.595649	0.499603	1.02151	0.199723	0.0687663	0.108425	0.447756	0.384449	0.784662
TraesCS2A03G1061900	247.965	510.328	1.03837	2.56168e-07	5.91607e-06	238.938	257.823	247.135	447.33	631.915	451.739	1.61123	1.64997	1.467	3.51956	4.4899	3.11202	1.24838	1.29182	1.16309	2.6457	3.45501	2.39048
TraesCS2A03G1074500	24.2692	59.5284	1.33357	0.00733338	0.0349596	37.6586	14.453	20.696	69.8271	57.6565	51.1017	1.30463	0.475184	0.631147	2.8225	2.10462	1.80858	1.01082	0.372037	0.500395	2.1217	1.61952	1.38925
TraesCS2A03G1078000	7.46441	38.1676	2.34838	0.000235809	0.0021447	5.19429	7.45963	9.7393	26.1851	57.6565	30.661	0.0355258	0.048419	0.0586364	0.208958	0.415499	0.214232	0.0275252	0.0379087	0.0464889	0.157077	0.31973	0.164561
TraesCS2A03G1087200	440.544	162.393	-1.44071	2.72731e-17	4.52558e-15	468.785	455.97	396.876	154.929	162.591	169.658	19.6915	18.177	14.6751	7.59317	7.19623	7.28045	15.2568	14.2313	11.6349	5.70788	5.53756	5.59242
TraesCS2A03G1087300	4902.23	1944.57	-1.33402	3.24731e-25	1.41687e-22	5180.01	5091.66	4435.03	1746.77	1922.27	2164.67	207.227	193.31	156.183	81.5337	81.0274	88.4682	160.558	151.349	123.827	61.2898	62.3513	67.9561
TraesCS2A03G1087600	12391.9	4166.65	-1.57267	6.92306e-18	1.26237e-15	12723.4	14801.8	9650.43	4770.06	3831.85	3898.04	234.494	258.894	156.566	102.574	74.4115	73.393	181.685	202.696	124.131	77.1064	57.2603	56.3763
TraesCS2A03G1088600	98.984	48.0103	-1.04604	0.0027696	0.0161789	101.289	100.705	94.9581	65.4629	43.8189	34.7492	0.260158	0.245475	0.214699	0.196181	0.118588	0.0911803	0.201569	0.19219	0.170221	0.147472	0.0912545	0.0700394
TraesCS2A03G1090900	2496.11	6357.61	1.3487	8.07975e-19	1.62821e-16	2736.09	2535.34	2216.91	7278.38	6411.4	5383.05	31.1324	27.3778	22.205	96.6281	76.8667	62.5736	24.1212	21.4349	17.6049	72.6365	59.1496	48.0654
TraesCS2A03G1093000	11979.5	5025.75	-1.25321	4.13796e-05	0.000492964	6444.82	13472.6	16021.1	4008.51	4972.29	6096.43	24.5177	48.6408	53.6519	17.7926	19.931	23.6933	18.9962	38.0824	42.537	13.3749	15.3371	18.1998
TraesCS2A03G1095600	82.5561	34.4417	-1.26754	0.00200235	0.0124524	55.8387	99.3063	92.5233	30.5493	28.8282	43.9475	0.121372	0.204853	0.177034	0.0774771	0.0660247	0.0975886	0.0940386	0.160386	0.140359	0.0582405	0.0508065	0.074962
TraesCS2A03G1100100	660.565	1483.88	1.16707	1.42533e-07	3.50015e-06	771.353	684.421	525.922	1608.2	1727.39	1116.06	8.21142	6.91464	4.92843	19.9753	19.3758	12.1376	6.36217	5.41369	3.90743	15.0157	14.9098	9.32343
TraesCS2A03G1101600	91.8258	15.1112	-2.60148	3.16429e-05	0.000390881	32.4643	87.1844	155.829	15.2747	12.6844	17.3746	0.194463	0.495622	0.821676	0.106755	0.0800581	0.106323	0.150669	0.388038	0.651453	0.0802493	0.0616054	0.081671
TraesCS2A03G1116000	1314.87	598.355	-1.13657	0.000233225	0.00212601	697.334	1484.47	1762.81	550.979	622.69	621.397	3.89259	7.86409	8.66215	3.58856	3.66246	3.54362	3.01596	6.15704	6.86765	2.69756	2.81829	2.72201
TraesCS2A03G1118800	52.1077	457.165	3.15394	4.79745e-15	5.48401e-13	59.7344	34.5008	62.088	719.001	327.489	325.007	1.78165	0.976581	1.63015	25.0216	10.292	9.90312	1.38042	0.764596	1.29244	18.809	7.91976	7.607
TraesCS2A03G1118900	322.298	4658.41	3.85338	1.36453e-30	1.18021e-27	436.321	333.352	197.221	6648.85	4336.92	2989.45	7.23465	5.24561	2.87863	128.631	75.7699	50.6389	5.60537	4.10695	2.28228	96.6933	58.3056	38.8978
TraesCS2A03G1121500	21.0038	258.637	3.66519	2.81629e-11	1.61628e-09	25.9715	10.257	26.7831	202.935	131.457	441.519	0.123444	0.0462674	0.112062	1.12543	0.658357	2.1439	0.095644	0.0362242	0.0888462	0.845999	0.506611	1.64682
TraesCS2A03G1124200	55.2054	116.746	1.07825	0.000899785	0.00650839	48.0472	55.481	62.088	147.291	113.007	89.939	0.845335	0.926373	0.961591	3.02361	2.09492	1.61655	0.654961	0.725286	0.762382	2.27288	1.61206	1.24174
TraesCS2A03G1126200	110.427	359.182	1.71116	7.27221e-06	0.000110503	153.232	80.6572	97.393	536.796	297.507	243.244	1.03745	0.518257	0.580457	4.2405	2.12237	1.68246	0.803815	0.405759	0.460206	3.18763	1.63319	1.29237
TraesCS2A03G1127200	60.5576	13.0418	-2.23348	3.76436e-05	0.000454046	37.6586	90.448	53.5661	12.0015	13.8376	13.2864	1.08162	2.4654	1.35432	0.40219	0.418766	0.38985	0.83803	1.93024	1.07375	0.302331	0.322244	0.29946
TraesCS2A03G1127300	120.805	255.004	1.07941	0.00545445	0.0277737	133.753	114.226	114.437	411.325	198.338	155.349	0.723391	0.586291	0.544825	2.59562	1.13026	0.85834	0.56048	0.459026	0.431956	1.95116	0.869747	0.659327
TraesCS2A03G1127900	71.231	178.861	1.34872	0.000153341	0.00149764	77.9144	45.6902	90.0885	222.574	172.969	141.041	0.257533	0.143324	0.262124	0.858374	0.602405	0.476256	0.199535	0.112213	0.207821	0.64525	0.463556	0.365833
TraesCS2A03G1129400	24.9627	85.6858	1.78405	5.3527e-05	0.000614316	31.1658	24.2438	19.4786	122.197	71.494	63.3661	0.174744	0.129005	0.0961402	0.799419	0.422376	0.362964	0.135391	0.101002	0.0762232	0.600933	0.325022	0.278808
TraesCS2A03G1132000	126.752	57.2497	-1.16114	0.000659959	0.00505817	102.587	172.97	104.697	54.5524	59.9627	57.2339	0.602687	0.964384	0.541447	0.373937	0.371179	0.343504	0.466959	0.755046	0.429278	0.281093	0.285625	0.26386
TraesCS2A03G1156400	70.9942	14.538	-2.28882	3.62655e-07	8.10158e-06	54.5401	67.1367	91.3059	14.1836	16.1438	13.2864	0.753197	0.879899	1.10997	0.228542	0.23491	0.187449	0.583573	0.688901	0.880026	0.171798	0.180766	0.143987
TraesCS2A03G1159700	88.0207	11.6101	-2.93006	1.05163e-05	0.000152383	25.9715	121.219	116.872	8.72838	13.8376	12.2644	0.0967574	0.428587	0.383282	0.037941	0.0543188	0.0466783	0.0749671	0.335554	0.303879	0.0285207	0.0417988	0.0358556
TraesCS2A03G1165100	10.48	33.3665	1.67058	0.00169013	0.0108642	7.79144	10.257	13.3915	33.8225	34.5939	31.6831	0.0383159	0.0478699	0.0579714	0.194068	0.179252	0.159173	0.029687	0.0374788	0.0459617	0.145883	0.137936	0.122267
TraesCS2A03G1168000	205.265	420.287	1.02521	3.73453e-09	1.34934e-07	175.307	223.789	216.699	421.144	437.036	402.681	8.66334	10.4955	9.42681	24.2831	22.7565	20.3295	6.71231	8.21728	7.47389	18.2539	17.5113	15.616
TraesCS2A03G1169200	66.1949	151.567	1.20359	2.97496e-05	0.000370585	55.8387	58.7446	84.0014	164.748	159.132	130.82	0.322778	0.322268	0.427442	1.11116	0.969236	0.772547	0.250087	0.252314	0.338891	0.835272	0.745835	0.593426
TraesCS2A03G1176800	487.711	216.767	-1.17122	0.000749127	0.00560918	401.259	606.561	455.312	126.562	201.798	321.941	1.85816	2.66571	1.85604	0.683826	0.984638	1.52305	1.43969	2.08706	1.47153	0.51404	0.757687	1.16992
TraesCS2A03G1177300	19.7041	62.6587	1.70245	0.000299481	0.002623	20.7772	13.9868	24.3482	80.7375	62.269	44.9695	0.0957752	0.0611879	0.0987998	0.434239	0.302442	0.21177	0.0742061	0.0479059	0.0783318	0.326423	0.232732	0.16267
TraesCS2A03G1181800	150.924	2208.7	3.88188	9.38441e-20	2.11823e-17	194.786	68.0691	189.916	3504.45	1621.3	1500.35	2.44544	0.811018	2.09886	51.3341	21.447	19.243	1.89472	0.634972	1.66405	38.5885	16.5037	14.7813
TraesCS2A03G1188200	564.654	189.553	-1.57379	0.0057559	0.0289665	216.862	281.601	1195.5	237.848	194.879	135.931	1.61227	1.98688	7.82396	2.06321	1.5266	1.03241	1.24918	1.55559	6.2031	1.55094	1.17473	0.79304
TraesCS2A03G1192200	26.3166	82.9538	1.67671	0.000800185	0.00592028	38.9572	20.514	19.4786	124.379	61.1159	63.3661	0.27445	0.137153	0.120797	1.02238	0.453663	0.456051	0.212643	0.107382	0.0957718	0.768533	0.349097	0.350312
TraesCS2A03G1198000	205.751	52.7846	-1.96064	1.96137e-09	7.56794e-08	167.516	207.471	242.265	37.0956	50.7377	70.5204	2.28831	2.68966	2.91321	0.591247	0.730286	0.984134	1.77297	2.10582	2.30969	0.444447	0.561962	0.755955
TraesCS2A03G1200700	120.639	284.218	1.23484	2.20543e-05	0.000287208	141.545	125.415	94.9581	372.047	262.914	217.693	1.24299	1.04521	0.734053	3.81205	2.43271	1.95299	0.96306	0.818328	0.581982	2.86556	1.87199	1.50017
TraesCS2A03G1200800	170.777	395.312	1.21279	1.16008e-06	2.24964e-05	199.98	165.044	147.307	486.607	397.83	301.5	1.26637	0.991867	0.82114	3.59532	2.65444	1.95048	0.981174	0.776564	0.651028	2.70265	2.04261	1.49824
TraesCS2A03G1201600	609.784	262.482	-1.21251	3.11526e-06	5.31181e-05	559.685	456.436	813.231	292.401	219.095	275.949	6.31841	4.89018	8.08164	3.8515	2.60615	3.18254	4.89547	3.82867	6.4074	2.89521	2.00545	2.44464
TraesCS2A03G1201700	2768.79	6474.29	1.22472	6.11993e-14	5.76796e-12	2915.3	3068.24	2322.82	7267.47	6691.61	5463.79	5.15703	5.15094	3.61705	14.9999	12.4724	9.87397	3.99564	4.03283	2.86772	11.2756	9.59764	7.58461
TraesCS2A03G1202600	60.5945	124.807	1.01955	0.00298537	0.0171877	59.7344	80.6572	41.392	141.836	113.007	119.578	0.443119	0.567832	0.270293	1.22764	0.883291	0.906208	0.343326	0.444574	0.214297	0.922829	0.6797	0.696097
TraesCS2A03G1204400	7.70849	442.112	5.85282	3.81679e-06	6.33341e-05	7.79144	5.59472	9.7393	1052.86	247.923	25.5509	0.0843691	0.0574943	0.0928357	13.3022	2.82869	0.282652	0.0653687	0.0450141	0.0736033	9.99943	2.1767	0.217117
TraesCS2A03G1205200	74.1702	762.921	3.39006	4.55588e-19	9.43376e-17	101.289	33.5683	87.6537	908.843	765.678	614.242	1.16433	0.366207	0.886967	12.1897	9.27396	7.21334	0.902118	0.286715	0.703218	9.16311	7.1364	5.54087
TraesCS2A03G1211300	5840.89	2606.72	-1.16432	0.000463284	0.00379044	2745.18	7979.47	6798.03	2697.07	2918.57	2204.53	23.101	63.7255	50.3574	26.4812	25.8781	18.952	17.8985	49.8927	39.9251	19.9062	19.9134	14.5578
TraesCS2A03G1211600	11159.7	4686.43	-1.2519	3.11305e-12	2.1548e-10	8287.5	12334.5	12857.1	4522.39	4596.37	4940.51	18.7119	26.4299	25.554	11.9138	10.9348	11.3959	14.4979	20.6928	20.2601	8.95572	8.41446	8.75363
TraesCS2A03G1211700	45.1511	116.24	1.33632	0.00289536	0.0167762	33.7629	67.6029	34.0875	164.748	89.9441	94.0271	0.266541	0.50649	0.236887	1.51751	0.748171	0.75833	0.206515	0.396546	0.187812	1.14073	0.575724	0.582506
TraesCS2A03G1214900	36.5216	166.41	2.15126	0.000100408	0.00104913	19.4786	65.738	24.3482	99.2854	245.617	154.327	0.12936	0.414325	0.142342	0.769336	1.71872	1.04705	0.100228	0.324388	0.112854	0.578319	1.32257	0.804282
TraesCS2A03G1215100	18.8877	62.4493	1.66781	0.000597547	0.0046619	15.5829	28.9061	12.1741	68.736	63.4221	55.1898	0.143466	0.252564	0.0986644	0.738368	0.615241	0.519088	0.111157	0.19774	0.0782245	0.55504	0.473434	0.398734
TraesCS2A03G1218200	17.2025	165.631	3.32839	2.08543e-15	2.52567e-13	23.3743	11.1894	17.0438	218.21	149.907	128.776	0.218999	0.099493	0.140569	2.38541	1.47989	1.23259	0.169679	0.0778961	0.111448	1.79314	1.13878	0.946807
TraesCS2A03G1218900	13.4012	51.3755	1.95182	0.00170698	0.0109449	20.7772	12.1219	7.30447	79.6465	43.8189	30.661	0.105256	0.0582792	0.0325741	0.470778	0.233899	0.158683	0.0815522	0.0456286	0.0258259	0.353889	0.179987	0.121891
TraesCS2A03G1219600	628.748	291.388	-1.10567	7.08007e-05	0.00077965	797.324	458.301	630.619	226.938	272.139	375.087	6.12189	3.33951	4.26226	2.03303	2.20163	2.94214	4.74321	2.6146	3.37926	1.52826	1.69417	2.25998
TraesCS2A03G1220600	11.0607	49.3684	2.12606	1.64161e-05	0.000222314	10.3886	13.0543	9.7393	61.0987	46.1252	40.8814	0.0870575	0.103821	0.0718454	0.597405	0.407278	0.34999	0.0674517	0.0812848	0.0569615	0.449076	0.313404	0.268842
TraesCS2A03G1223400	13.038	81.1275	2.68014	0.00014919	0.00146207	10.3886	5.59472	23.1308	32.7314	126.844	83.8068	0.0607484	0.0310483	0.119067	0.223321	0.781542	0.500655	0.0470675	0.0243087	0.0944003	0.167873	0.601403	0.384574
TraesCS2A03G1231800	712.233	323.586	-1.14063	0.00443423	0.0235432	641.495	1056.94	438.268	174.568	449.721	346.47	24.2213	37.8733	14.5669	7.69051	17.8916	13.3644	18.7665	29.6522	11.5491	5.78104	13.7678	10.2658
TraesCS2A03G1232000	613.323	229.033	-1.42393	0.00582164	0.0292101	488.264	1086.31	265.396	117.833	350.551	218.715	10.1701	21.4736	4.86615	2.86368	7.69352	4.65404	7.87972	16.8123	3.85805	2.15266	5.92023	3.57496
TraesCS2A03G1232200	809.802	326.554	-1.3126	0.00529925	0.0271422	599.941	1375.37	454.095	163.657	498.152	317.853	23.4425	51.003	15.6194	7.46136	20.5098	12.6883	18.1631	39.9318	12.3836	5.60879	15.7825	9.74639
TraesCS2A03G1242200	97.0673	30.1764	-1.67576	7.8543e-07	1.60194e-05	101.289	87.6506	102.263	28.3672	25.3689	36.7932	1.02832	0.844505	0.913913	0.336024	0.271375	0.381606	0.796735	0.661189	0.724581	0.252593	0.208826	0.293127
TraesCS2A03G1243300	339.517	147.001	-1.2106	1.13338e-05	0.00016235	225.952	376.245	416.355	154.929	142.988	143.085	1.14466	1.8089	1.85673	0.91576	0.763248	0.74052	0.88688	1.41624	1.47208	0.688387	0.587326	0.568824
TraesCS2A03G1251200	148.087	42.1366	-1.81429	0.00142387	0.00946499	93.4973	182.761	168.003	13.0926	43.8189	69.4983	0.513383	0.952372	0.812047	0.0838793	0.253517	0.38985	0.397767	0.745642	0.643819	0.063053	0.195084	0.29946
TraesCS2A03G1251900	42.9973	135.832	1.63389	9.46337e-06	0.000138688	38.9572	55.9472	34.0875	180.023	113.007	114.468	0.409529	0.558157	0.315438	2.20806	1.25171	1.22931	0.317301	0.436998	0.25009	1.65983	0.963203	0.944284
TraesCS2A03G1255000	934.256	4026.65	2.11184	1.98387e-32	2.06272e-29	1041.46	717.989	1043.32	4382.74	3661.19	4036.01	3.52796	2.30824	3.11116	17.3227	13.068	13.9674	2.73344	1.80719	2.46664	13.0217	10.0559	10.729
TraesCS2A03G1266100	563.987	211.025	-1.41478	2.72832e-10	1.27586e-08	597.344	483.477	611.141	160.384	220.248	252.442	4.30757	3.30876	3.87946	1.34945	1.67349	1.85974	3.33748	2.59053	3.07577	1.0144	1.28776	1.42854
TraesCS2A03G1275900	102.521	762.602	2.89598	3.43399e-22	1.06845e-19	107.782	101.171	98.6104	1120.51	576.565	590.736	0.647542	0.576848	0.521516	7.85461	3.64985	3.62575	0.501712	0.451632	0.413476	5.9044	2.80859	2.78509
TraesCS2A03G1278900	112.608	243.716	1.1152	0.0106475	0.04682	179.203	112.361	46.2617	248.759	260.607	221.781	0.829856	0.493801	0.188582	1.34407	1.27159	1.04921	0.642968	0.386612	0.149514	1.01035	0.978499	0.805943
TraesCS2A03G1283300	27.0918	59.0541	1.11808	0.0106603	0.0468668	27.27	28.4398	25.5657	79.6465	57.6565	39.8593	0.529705	0.524271	0.437146	1.8051	1.18005	0.790968	0.410412	0.410468	0.346584	1.35692	0.908057	0.607576
TraesCS2A03G1284000	45.0038	128.257	1.48006	9.71915e-05	0.00102156	42.8529	62.9406	29.2179	136.381	144.141	104.247	0.282916	0.394356	0.169804	1.05055	1.00269	0.703109	0.219201	0.308753	0.134626	0.789711	0.771581	0.540088
TraesCS2A03G1289500	7.12022	34.5611	2.32077	0.000540857	0.0043001	6.49287	5.12849	9.7393	52.3703	28.8282	22.4847	0.0952786	0.0714216	0.125808	0.896666	0.445739	0.337076	0.0738213	0.0559182	0.0997448	0.674034	0.343	0.258922
TraesCS2A03G1293400	19.1744	64.5828	1.73986	0.00103821	0.00732428	7.79144	20.514	29.2179	62.1897	78.4128	53.1458	0.0585739	0.146358	0.193356	0.545497	0.621122	0.408165	0.0453828	0.114588	0.153299	0.410056	0.477959	0.313529
TraesCS2A03G1294300	41.8845	621.05	3.89733	2.74031e-05	0.000345182	88.303	25.1762	12.1741	255.305	945.566	662.278	0.584509	0.158157	0.0709373	1.9718	6.59494	4.47854	0.452874	0.123826	0.0562415	1.48222	5.07486	3.44016
TraesCS2A03G1308700	34.8746	71.4375	1.03296	0.00339399	0.0190411	31.1658	34.5008	38.9572	72.0092	83.0253	59.278	0.107086	0.112503	0.117832	0.288689	0.300586	0.20808	0.0829697	0.0880823	0.0934215	0.217011	0.231304	0.159835
TraesCS2A03G1338100	53.8981	19.4132	-1.47748	0.00269721	0.0158416	44.1515	61.5419	56.001	10.9105	20.7563	26.5729	0.226631	0.299796	0.253041	0.0653438	0.112261	0.139346	0.175593	0.23472	0.20062	0.0491197	0.0863856	0.107037
TraesCS2A03G1346600	18.6835	64.1109	1.81781	0.000769712	0.00574001	28.5686	11.6557	15.8264	41.4598	86.4847	64.3881	0.355565	0.137673	0.173394	0.602067	1.13416	0.818685	0.27549	0.107788	0.137472	0.452581	0.872744	0.628867
TraesCS2A03G1353400	3376.65	7706.07	1.19028	3.25266e-11	1.83546e-09	3449.01	3486.44	3194.49	5771.64	8276.01	9070.55	120.731	115.821	98.4342	235.727	305.244	324.368	93.5415	90.6797	78.042	177.199	234.888	249.16
TraesCS2A03G1360500	173.881	392.919	1.17341	5.76794e-05	0.000653985	205.175	187.423	129.046	436.419	470.477	271.861	0.52645	0.456391	0.291473	1.30654	1.27196	0.712625	0.407891	0.357323	0.23109	0.982145	0.978788	0.547397
TraesCS2A03G1365200	19.8595	239.739	3.62107	1.97807e-13	1.69884e-11	20.7772	14.453	24.3482	336.043	277.904	105.27	0.0333323	0.0220049	0.034385	0.629015	0.469762	0.172529	0.0258257	0.0172283	0.0272616	0.472838	0.361486	0.132527
TraesCS2A03G1367400	161.346	366.819	1.18366	0.000895239	0.00648078	225.952	175.301	82.784	423.327	364.389	312.742	1.79361	1.32062	0.578469	3.9208	3.04776	2.53618	1.38968	1.03395	0.45863	2.94731	2.34528	1.94814
TraesCS2B03G0010800	81.0485	201.464	1.32523	0.00290066	0.0167999	127.26	55.0148	60.8706	283.672	196.032	124.688	0.749822	0.307628	0.315715	1.95016	1.21701	0.750536	0.580958	0.240851	0.250309	1.46596	0.936503	0.576518
TraesCS2B03G0014500	82.78	1691.22	4.36563	4.78067e-23	1.61118e-20	151.933	55.0148	41.392	2407.94	1413.74	1251.99	0.337597	0.116013	0.0809627	6.2428	3.30993	2.84203	0.261569	0.0908302	0.06419	4.69279	2.54702	2.18308
TraesCS2B03G0019200	222.958	569.47	1.35369	2.80614e-06	4.84936e-05	303.866	223.789	141.22	665.539	533.899	508.973	1.58806	1.10995	0.649681	4.0583	2.93999	2.71743	1.23042	0.869012	0.51509	3.05067	2.26235	2.08737
TraesCS2B03G0027800	12.2246	33.9374	1.4903	0.00730249	0.0348426	18.18	11.1894	7.30447	32.7314	32.2876	36.7932	0.124679	0.0728261	0.044097	0.261909	0.233312	0.257779	0.0966005	0.0570179	0.0349616	0.19688	0.179536	0.198011
TraesCS2B03G0030700	44.5941	129.388	1.51717	3.6901e-05	0.000446688	28.5686	54.0823	51.1313	161.475	106.088	120.6	0.153196	0.275229	0.24136	1.0103	0.599414	0.660672	0.118695	0.215485	0.191359	0.759454	0.461254	0.50749
TraesCS2B03G0041700	323.782	2317.22	2.84019	2.85595e-06	4.91697e-05	571.372	280.669	119.306	2602.15	2505.75	1843.75	3.44096	1.60411	0.632478	18.2843	15.9001	11.3434	2.66603	1.25591	0.50145	13.7445	12.2353	8.71333
TraesCS2B03G0042000	484.415	3070.36	2.66863	5.69246e-17	8.90173e-15	750.575	296.054	406.616	3691.01	3021.2	2498.87	4.39417	1.64488	2.0955	25.2124	18.6365	14.9454	3.40458	1.28783	1.66139	18.9525	14.341	11.4802
TraesCS2B03G0042100	69.5008	302.744	2.15186	8.30968e-11	4.33149e-09	93.4973	41.9604	73.0447	321.859	258.301	328.073	0.975747	0.415584	0.671041	3.91914	2.84032	3.49776	0.756004	0.325374	0.532024	2.94607	2.18565	2.68677
TraesCS2B03G0042300	439.534	2050.73	2.22677	1.10722e-09	4.51084e-08	553.192	210.268	555.14	2772.35	1842.7	1537.14	3.32353	1.19889	2.93594	19.4339	11.6649	9.43447	2.57505	0.938645	2.32772	14.6087	8.97626	7.24701
TraesCS2B03G0042400	117.595	575.002	2.30546	7.83755e-08	2.05145e-06	154.53	42.4266	155.829	602.258	544.277	578.471	1.50083	0.391055	1.33225	6.82477	5.56983	5.73959	1.16284	0.306169	1.05626	5.13026	4.28603	4.40882
TraesCS2B03G0047600	107.425	10.7586	-3.32097	6.78695e-08	1.80941e-06	40.2558	140.8	141.22	13.0926	6.91878	12.2644	0.213034	0.70714	0.657866	0.0808411	0.0385792	0.0663052	0.165058	0.553642	0.521579	0.0607692	0.029687	0.0509318
TraesCS2B03G0060700	123.333	365.637	1.57849	5.00324e-08	1.37746e-06	150.635	98.8401	120.524	486.607	315.958	294.346	1.03305	0.643298	0.7276	3.89371	2.28313	2.06223	0.800404	0.503658	0.576866	2.92695	1.75689	1.58408
TraesCS2B03G0070100	46.1184	142.123	1.6256	0.00442972	0.0235218	72.7201	46.1564	19.4786	238.939	93.4035	94.0271	0.216321	0.130304	0.0510062	0.829314	0.292759	0.285744	0.167604	0.102019	0.0404395	0.623405	0.225281	0.219492
TraesCS2B03G0073400	341.883	970.531	1.50126	3.13799e-06	5.34404e-05	402.558	442.915	180.177	1093.23	1026.29	792.076	2.41278	2.51936	0.950628	7.64518	6.48128	4.84995	1.86941	1.97249	0.75369	5.74697	4.9874	3.72545
TraesCS2B03G0077300	1793.17	843.316	-1.08761	0.00145746	0.00964365	1601.14	1154.84	2623.52	522.612	1079.33	928.007	10.6968	7.32201	15.4288	4.07373	7.59772	6.33371	8.28786	5.73263	12.2325	3.06227	5.84651	4.86519
TraesCS2B03G0085300	18.2092	67.2441	1.92101	1.72922e-06	3.19495e-05	19.4786	14.453	20.696	72.0092	62.269	67.4542	0.112791	0.0794248	0.105493	0.48651	0.37992	0.399031	0.0873899	0.0621842	0.0836387	0.365715	0.292352	0.306513
TraesCS2B03G0098400	11.1984	51.2558	2.25903	0.000357737	0.00305174	19.4786	5.59472	8.52188	69.8271	46.1252	37.8153	0.104786	0.0285631	0.0403555	0.438285	0.261449	0.207823	0.0811877	0.0223629	0.0319953	0.329464	0.201187	0.159638
TraesCS2B03G0100100	75.1761	220.51	1.56229	7.73163e-05	0.000839994	106.483	60.6095	58.4358	318.586	193.726	149.217	0.269111	0.145369	0.130003	0.939431	0.515872	0.385257	0.208506	0.113814	0.10307	0.706181	0.396968	0.295932
TraesCS2B03G0102400	192.396	393.794	1.03723	6.695e-06	0.000102852	209.07	175.767	192.351	438.601	447.414	295.368	2.43664	1.9441	1.9734	5.96425	5.4943	3.51676	1.8879	1.5221	1.56458	4.4834	4.22791	2.70138
TraesCS2B03G0106500	857.904	2153.85	1.33018	2.52491e-14	2.53623e-12	944.063	760.416	869.232	2058.81	2587.62	1815.13	7.5896	5.80163	6.15142	19.3117	21.9191	14.9076	5.88038	4.54227	4.87706	14.5168	16.8669	11.4511
TraesCS2B03G0108700	38.7646	169.473	2.15406	3.60739e-12	2.45523e-10	36.3601	31.2372	48.6965	188.751	141.835	177.834	0.148103	0.120752	0.174606	0.897051	0.608733	0.740007	0.11475	0.0945402	0.138434	0.674324	0.468425	0.56843
TraesCS2B03G0115300	2364.6	4761.73	1.01097	1.7882e-07	4.28571e-06	2241.34	1902.67	2949.79	5551.25	4285.03	4448.91	10.2707	8.27442	11.8989	29.6805	20.6895	20.827	7.95768	6.4783	9.43382	22.3111	15.9207	15.9981
TraesCS2B03G0127000	102.841	252.477	1.28361	0.000326656	0.00282632	109.08	136.138	63.3054	334.952	219.095	203.385	0.91183	1.08001	0.465834	3.26691	1.92976	1.73687	0.706481	0.845576	0.369329	2.45577	1.48497	1.33416
TraesCS2B03G0145100	100.658	222.693	1.15058	0.0004093	0.00341118	119.469	89.9818	92.5233	280.399	245.617	142.063	1.81659	1.29849	1.23844	4.97469	3.93517	2.2068	1.40748	1.01662	0.981877	3.73953	3.02814	1.69514
TraesCS2B03G0162900	634.754	296.427	-1.1025	2.62575e-06	4.5876e-05	524.624	775.801	603.836	364.41	283.67	241.2	1.69787	2.38281	1.72028	1.37605	0.967329	0.797472	1.3155	1.86557	1.36389	1.03439	0.744368	0.612572
TraesCS2B03G0178200	51.0929	288.155	2.51061	6.6263e-07	1.37471e-05	93.4973	35.4332	24.3482	414.598	235.238	214.627	0.709768	0.255275	0.162707	3.67225	1.88161	1.6645	0.549924	0.199863	0.129	2.76047	1.44791	1.27857
TraesCS2B03G0178300	58.7137	325.349	2.4699	1.35312e-10	6.74735e-09	80.5116	61.5419	34.0875	414.598	209.87	351.58	0.550277	0.399186	0.205088	3.30627	1.51139	2.45487	0.426352	0.312535	0.162601	2.48536	1.16303	1.88569
TraesCS2B03G0178600	73.2556	298.172	2.02262	1.39654e-05	0.000193413	102.587	80.6572	36.5224	324.041	415.127	155.349	0.985902	0.735638	0.308973	3.63352	4.20362	1.52521	0.763871	0.575954	0.244964	2.73136	3.23473	1.17158
TraesCS2B03G0190700	1001.75	2007.48	1.00125	0.00312574	0.0178268	1123.27	1376.77	505.226	2518.14	1939.56	1564.73	3.89541	4.53119	1.54233	10.1891	7.08725	5.5436	3.01814	3.54761	1.22281	7.65929	5.4537	4.25827
TraesCS2B03G0210000	2911.43	617.376	-2.23702	9.24057e-15	1.00684e-12	1933.58	2463.08	4337.64	629.535	523.521	699.071	7.28979	8.81277	14.3956	2.76924	2.07966	2.6925	5.64809	6.89979	11.4133	2.08167	1.60031	2.06823
TraesCS2B03G0239800	15.6436	260.971	4.02923	5.38961e-12	3.57125e-10	18.18	21.4464	7.30447	482.243	154.519	146.151	0.184199	0.206219	0.0651483	5.70093	1.6496	1.51278	0.142716	0.161455	0.0516518	4.28545	1.26938	1.16203
TraesCS2B03G0241100	368.82	1573.68	2.09037	2.73409e-11	1.57651e-09	429.828	448.976	227.656	2177.73	1361.85	1181.47	3.01127	2.9851	1.40396	17.8011	10.0528	8.45588	2.33311	2.33713	1.11311	13.3813	7.7357	6.49531
TraesCS2B03G0241200	94.5331	527.201	2.46663	2.05171e-11	1.20799e-09	67.5258	123.55	92.5233	804.102	393.217	384.285	0.485208	0.842523	0.585235	6.74149	2.9771	2.82093	0.375936	0.659637	0.463995	5.06766	2.29091	2.16687
TraesCS2B03G0241900	12.8613	60.8775	2.28442	0.000101994	0.00106353	15.5829	8.39208	14.6089	98.1943	41.5127	42.9254	0.123406	0.0630721	0.101842	0.90732	0.346395	0.347282	0.095614	0.0493811	0.0807439	0.682043	0.266554	0.266762
TraesCS2B03G0246300	477.783	210.797	-1.18174	6.34632e-12	4.14062e-10	420.738	498.863	513.748	205.117	198.338	228.936	3.15593	3.55122	3.39225	1.79517	1.56757	1.75433	2.4452	2.78036	2.68949	1.34945	1.20626	1.34757
TraesCS2B03G0246400	39.5164	9.92973	-1.98674	0.000741314	0.00556005	46.7486	27.9736	43.8268	9.81943	13.8376	6.1322	0.112238	0.0637381	0.0926257	0.027507	0.0350052	0.0150407	0.0869611	0.0499025	0.0734368	0.0206773	0.0269368	0.0115534
TraesCS2B03G0248600	318.197	1352.5	2.08769	2.86446e-15	3.38117e-13	349.316	317.967	287.309	1801.32	1380.3	875.883	2.24589	1.94013	1.62608	13.5129	9.35072	5.75303	1.7401	1.51899	1.28921	10.1578	7.19546	4.41914
TraesCS2B03G0251800	374.412	133.433	-1.49186	6.93515e-06	0.000106008	241.535	431.26	450.442	170.203	136.069	94.0271	2.05831	3.48779	3.37903	1.69233	1.22178	0.818587	1.59477	2.7307	2.67901	1.27215	0.940173	0.628791
TraesCS2B03G0251900	84.7907	23.3444	-1.86617	6.81087e-05	0.000753699	83.1087	90.9142	80.3492	10.9105	34.5939	24.5288	0.647983	0.672713	0.551468	0.0992539	0.284197	0.195377	0.502054	0.526688	0.437222	0.0746103	0.218692	0.150078
TraesCS2B03G0257200	370.232	179.87	-1.04137	4.35134e-05	0.000514745	307.762	368.319	434.616	132.017	196.032	211.561	12.312	13.9836	15.3053	6.16213	8.26314	8.64632	9.5393	10.9482	12.1346	4.63215	6.35856	6.6416
TraesCS2B03G0262900	394.892	190.56	-1.05337	1.20954e-05	0.000171501	289.582	431.26	463.834	204.026	168.357	199.297	4.04903	5.72269	5.70906	3.32853	2.48036	2.84683	3.13717	4.48047	4.52634	2.5021	1.90866	2.18677
TraesCS2B03G0273200	70.7571	146.199	1.04769	0.000245513	0.00221893	59.7344	68.5353	84.0014	169.112	149.907	119.578	0.293755	0.319858	0.363639	0.97034	0.776759	0.60075	0.2276	0.250427	0.288305	0.729416	0.597723	0.461461
TraesCS2B03G0279100	1218.74	496.636	-1.29244	2.42281e-12	1.70848e-10	1284.29	992.597	1379.33	429.873	505.071	554.965	10.5778	7.75868	10.0005	4.13106	4.38318	4.6696	8.19565	6.07451	7.92877	3.10536	3.3729	3.58692
TraesCS2B03G0298900	393.775	934.934	1.2456	0.000231938	0.0021158	373.989	455.504	351.832	1481.64	751.841	571.317	2.5338	2.92877	2.09831	11.7123	5.36712	3.95431	1.96317	2.29302	1.66361	8.80429	4.13005	3.03747
TraesCS2B03G0305600	5385.8	2213.29	-1.28259	5.85242e-10	2.53768e-08	4759.27	4527.06	6871.07	1801.32	2285.5	2553.04	20.4081	18.423	25.9364	9.0124	10.3264	11.1841	15.8121	14.4239	20.5632	6.77473	7.94624	8.59099
TraesCS2B03G0317100	97.3572	326.249	1.74034	0.000143728	0.0014165	77.9144	111.894	102.263	124.379	467.017	387.351	0.434685	0.592443	0.502222	0.809642	2.74533	2.20771	0.336792	0.463842	0.398179	0.608617	2.11255	1.69584
TraesCS2B03G0320400	18.223	152.867	3.10118	3.38745e-12	2.31846e-10	15.5829	13.5206	25.5657	97.1033	204.104	157.393	0.118832	0.0978498	0.171618	0.863982	1.63998	1.22617	0.09207	0.0766097	0.136065	0.649465	1.26198	0.941873
TraesCS2B03G0324800	789.687	2596.12	1.72022	4.85033e-20	1.14782e-17	944.063	659.245	765.752	2362.12	3085.77	2340.46	9.77141	6.47566	6.97696	28.5263	33.653	24.7479	7.57084	5.06999	5.53157	21.4435	25.8963	19.0099
TraesCS2B03G0327500	16.0338	52.1352	1.6332	0.00442925	0.0235206	10.3886	27.9736	9.7393	58.9166	48.4314	49.0576	0.0779243	0.199134	0.0643081	0.515633	0.382778	0.375927	0.0603753	0.155908	0.0509856	0.387607	0.294551	0.288765
TraesCS2B03G0328100	117.19	277.483	1.24887	0.000107129	0.00110786	127.26	102.57	121.741	401.506	230.626	200.319	0.592584	0.453271	0.499019	2.1814	1.13154	0.952927	0.459131	0.35488	0.395639	1.63979	0.870728	0.731984
TraesCS2B03G0341300	16.6735	51.5437	1.63483	0.00320992	0.0182155	20.7772	15.8517	13.3915	81.8286	38.0533	34.7492	0.200058	0.144852	0.113506	0.919307	0.386068	0.341817	0.155004	0.113409	0.0899918	0.691054	0.297083	0.262564
TraesCS2B03G0341400	164.975	405.029	1.30352	0.000163887	0.00158325	228.549	120.287	146.089	562.981	369.001	283.103	2.21972	1.1087	1.24899	6.37967	3.77615	2.80895	1.71982	0.868039	0.990241	4.79568	2.90578	2.15767
TraesCS2B03G0367700	235.061	517.608	1.14866	4.40825e-09	1.565e-07	251.923	193.95	259.309	549.888	551.196	451.739	1.11881	0.817449	1.01374	2.84938	2.57928	2.04955	0.866851	0.640007	0.803731	2.14191	1.98478	1.57434
TraesCS2B03G0384300	436.796	968.268	1.15603	8.35488e-09	2.78124e-07	515.534	331.021	463.834	1050.68	891.369	962.756	2.96985	1.80973	2.35213	7.06211	5.41051	5.66597	2.30102	1.41689	1.86485	5.30867	4.16344	4.35227
TraesCS2B03G0391900	82.8764	8.77429	-3.2327	2.44886e-06	4.32834e-05	133.753	28.4398	86.4363	7.63734	11.5313	7.15424	0.605751	0.122236	0.344594	0.040357	0.0550265	0.0331005	0.469333	0.0957021	0.273206	0.0303368	0.0423434	0.0254259
TraesCS2B03G0395600	68.6682	151.134	1.14066	0.00168168	0.0108224	70.123	65.2717	70.6099	222.574	124.538	106.292	0.327737	0.289515	0.290504	1.21374	0.613297	0.50751	0.253929	0.22667	0.230322	0.912384	0.471937	0.38984
TraesCS2B03G0409800	18.6069	63.1012	1.75936	0.00150459	0.00988856	10.3886	18.6491	26.7831	37.0956	62.269	89.939	0.0682281	0.116237	0.154842	0.284261	0.430906	0.603442	0.0528628	0.0910057	0.122764	0.213682	0.331586	0.46353
TraesCS2B03G0433600	42.7213	121.547	1.53031	5.64725e-05	0.000642388	38.9572	30.771	58.4358	148.383	122.232	94.0271	0.361637	0.271086	0.477514	1.60715	1.19556	0.891702	0.280195	0.212242	0.378589	1.20811	0.919997	0.684954
TraesCS2B03G0434200	49.4294	132.853	1.4468	0.000319349	0.00277193	67.5258	34.5008	46.2617	153.838	156.826	87.8949	0.530176	0.257075	0.319737	1.40929	1.29739	0.70501	0.410778	0.201272	0.253499	1.05938	0.998353	0.541548
TraesCS2B03G0442000	22.9096	77.7699	1.80243	4.9287e-05	0.000573671	23.3743	14.9193	30.4353	96.0122	74.9534	62.3441	0.368192	0.22303	0.422022	1.76461	1.24403	1.00326	0.285273	0.174617	0.334593	1.32648	0.957291	0.770643
TraesCS2B03G0448200	216.352	98.3022	-1.1348	0.000164749	0.0015908	185.696	196.748	266.613	70.9181	100.322	123.666	2.95743	2.97373	3.73779	1.31782	1.6835	2.01207	2.2914	2.32823	2.96345	0.99062	1.29547	1.54556
TraesCS2B03G0449700	329.541	737.03	1.1666	0.00301091	0.0173048	501.249	165.977	321.397	971.033	731.084	508.973	1.61342	0.507016	0.910661	3.64682	2.4795	1.67367	1.25007	0.396959	0.722003	2.74136	1.908	1.28561
TraesCS2B03G0471400	338.968	1180.99	1.80142	2.13508e-06	3.82888e-05	384.378	318.433	314.092	1902.79	1086.25	553.942	1.17674	0.925172	0.846453	6.79674	3.50394	1.73248	0.911735	0.724346	0.671097	5.10919	2.69631	1.33079
TraesCS2B03G0479900	62.3878	9.26016	-2.74779	0.00236124	0.0142438	7.79144	56.4134	122.959	8.72838	5.76565	13.2864	0.0983074	0.67551	1.36568	0.128496	0.0766514	0.171261	0.0761681	0.528878	1.08276	0.0965919	0.0589839	0.131553
TraesCS2B03G0483000	710.576	334.283	-1.08378	2.43485e-10	1.15018e-08	714.215	614.021	803.492	353.5	299.814	349.536	9.4615	7.7196	9.36988	5.46395	4.18491	4.73046	7.33072	6.04391	7.42876	4.10731	3.22032	3.63366
TraesCS2B03G0484900	177.178	1047.64	2.55427	3.87202e-20	9.25271e-18	145.44	220.525	165.568	731.002	1383.76	1028.17	0.983382	1.41507	0.985453	5.76691	9.85827	7.10202	0.761919	1.1079	0.781301	4.33506	7.58602	5.45536
TraesCS2B03G0486200	35.2984	138.625	1.99138	0.00126988	0.00863578	61.033	20.514	24.3482	213.845	149.907	52.1237	0.292577	0.0933269	0.102746	1.19609	0.757183	0.255266	0.226687	0.0730685	0.0814606	0.899113	0.582659	0.19608
TraesCS2B03G0491100	37.139	95.7536	1.36171	0.00098213	0.00699785	33.7629	38.6968	38.9572	138.563	85.3316	63.3661	0.39395	0.428507	0.400139	1.88641	1.0491	0.755335	0.305231	0.335491	0.317244	1.41804	0.807288	0.580205
TraesCS2B03G0501200	16.7558	91.3723	2.48605	9.68141e-07	1.92361e-05	25.9715	12.1219	12.1741	89.4659	59.9627	124.688	0.124857	0.0553055	0.0515201	0.501836	0.30374	0.612383	0.0967387	0.0433004	0.0408469	0.377236	0.23373	0.470397
TraesCS2B03G0506900	33.876	188.963	2.50468	1.09357e-11	6.73481e-10	44.1515	27.0412	30.4353	250.941	136.069	179.878	0.704277	0.409359	0.427364	4.67043	2.28698	2.93128	0.54567	0.3205	0.338829	3.51082	1.75985	2.25164
TraesCS2B03G0508700	216.241	96.8916	-1.153	3.08259e-06	5.26714e-05	225.952	206.072	216.699	96.0122	76.1066	118.556	1.03399	0.894955	0.872932	0.512642	0.366966	0.554249	0.801131	0.700688	0.69209	0.385359	0.282384	0.425742
TraesCS2B03G0510000	130.46	48.4288	-1.4235	0.000722804	0.00545092	174.009	83.4546	133.915	48.0061	64.5753	32.7051	2.46727	1.12299	1.67147	0.794199	0.964751	0.473742	1.91163	0.879226	1.3252	0.597009	0.742384	0.363901
TraesCS2B03G0510200	95.7519	38.7115	-1.2913	0.00465047	0.0244483	136.35	55.9472	94.9581	37.0956	29.9814	49.0576	1.36639	0.53208	0.837667	0.433738	0.316572	0.502232	1.05867	0.416582	0.664131	0.326046	0.243605	0.385786
TraesCS2B03G0510600	84.6713	20.297	-2.05092	9.04175e-06	0.000133269	123.364	62.4744	68.1751	16.3657	23.0626	21.4627	3.11697	1.49805	1.51632	0.482464	0.61398	0.553998	2.41501	1.17287	1.20219	0.362674	0.472463	0.425549
TraesCS2B03G0510800	208.645	78.5503	-1.40038	9.55802e-05	0.00100736	285.686	123.55	216.699	74.1913	80.7191	80.7407	3.14763	1.29187	2.10171	0.953749	0.937074	0.908798	2.43877	1.01144	1.66631	0.716944	0.721087	0.698086
TraesCS2B03G0513400	65.0295	267.109	2.06078	5.0735e-09	1.77221e-07	94.7959	44.2915	56.001	334.952	245.617	220.759	0.592843	0.262877	0.308296	2.4441	1.6185	1.41043	0.459332	0.205814	0.244427	1.83726	1.24545	1.08341
TraesCS2B03G0513700	830.697	1702.44	1.03293	4.57818e-11	2.50393e-09	847.969	900.284	743.839	1820.96	1856.54	1429.83	5.0464	5.08466	3.89675	12.6441	11.6415	8.69292	3.90992	3.98094	3.08948	9.50474	8.95824	6.6774
TraesCS2B03G0514300	116.976	266.843	1.20162	1.22032e-05	0.000172703	138.947	95.1103	116.872	339.316	227.167	234.046	0.48269	0.313564	0.357395	1.37534	0.831507	0.830615	0.373986	0.245499	0.283355	1.03386	0.639852	0.63803
TraesCS2B03G0516200	642.209	1543.78	1.26463	2.0812e-15	2.52367e-13	693.438	663.441	569.749	1796.96	1377.99	1456.4	3.55401	3.22696	2.57049	10.7457	7.4415	7.62557	2.75363	2.52649	2.03797	8.07768	5.7263	5.85752
TraesCS2B03G0518300	1375.25	677.469	-1.02272	1.63501e-09	6.40992e-08	1183	1526.89	1415.85	584.802	668.815	778.79	5.74754	7.04023	6.05531	3.31507	3.42379	3.86544	4.45317	5.51201	4.80086	2.49198	2.63463	2.9692
TraesCS2B03G0518800	14.2278	70.9672	2.35856	0.000327796	0.00283517	18.18	7.45963	17.0438	89.4659	96.8629	26.5729	0.103605	0.0403446	0.0855017	0.594884	0.581632	0.154706	0.0802729	0.0315871	0.0677887	0.447181	0.447571	0.118836
TraesCS2B03G0522600	67.336	156.168	1.19415	0.000296121	0.00259683	67.5258	85.7857	48.6965	165.839	181.041	121.622	0.370172	0.446303	0.234992	1.06074	1.04572	0.681125	0.286807	0.349424	0.18631	0.797369	0.80469	0.523201
TraesCS2B03G0532800	195.326	568.366	1.54193	6.29641e-06	9.76183e-05	280.492	193.484	112.002	685.178	592.709	427.21	3.07695	2.01431	1.08155	8.76981	6.85085	4.78765	2.384	1.57706	0.857491	6.59237	5.27179	3.6776
TraesCS2B03G0535200	1198.49	3416.2	1.50826	8.72595e-28	5.33025e-25	1160.92	1347.4	1087.15	3261.14	3809.94	3177.5	6.00493	6.61423	4.9501	19.6816	20.7647	16.7908	4.65258	5.17849	3.92461	14.7949	15.9786	12.8977
TraesCS2B03G0535900	2141.61	702.982	-1.60787	1.52664e-09	6.03348e-08	1592.05	2558.65	2274.13	464.786	824.488	819.671	6.65143	10.145	8.36362	2.26568	3.62949	3.49847	5.15349	7.9428	6.63096	1.70314	2.79292	2.68733
TraesCS2B03G0540600	69.5108	347.673	2.32094	0.000283997	0.00251033	66.2272	74.1301	68.1751	675.359	303.273	64.3881	0.542809	0.576614	0.491878	6.4585	2.61907	0.539134	0.420565	0.451449	0.389978	4.85493	2.0154	0.414132
TraesCS2B03G0544400	233.892	470.308	1.01223	7.39526e-07	1.51877e-05	238.938	210.734	252.004	498.609	536.205	376.109	2.49616	2.08932	2.31749	6.07764	5.90232	4.01404	1.93401	1.63579	1.83738	4.56863	4.54188	3.08336
TraesCS2B03G0545400	194.247	624.419	1.69123	6.58553e-05	0.000732329	348.018	120.287	114.437	748.459	634.221	490.576	2.09335	0.686656	0.605939	5.25287	4.01963	3.01459	1.62192	0.537604	0.480409	3.94864	3.09314	2.31564
TraesCS2B03G0546300	232.047	548.431	1.23575	1.14729e-12	8.59903e-11	251.923	249.431	194.786	533.522	591.555	520.215	1.91531	1.79971	1.30362	4.73273	4.73883	4.04051	1.48398	1.40905	1.03355	3.55765	3.64657	3.10368
TraesCS2B03G0550300	193.52	419.018	1.10329	1.17266e-06	2.26998e-05	192.189	234.978	153.394	442.965	454.333	359.756	1.21019	1.40421	0.850264	3.25447	3.01441	2.31426	0.937646	1.0994	0.674119	2.44643	2.31961	1.77768
TraesCS2B03G0554200	259.415	592.08	1.19793	4.58838e-08	1.27691e-06	316.852	219.127	242.265	697.18	501.611	577.449	3.54525	2.32684	2.38618	9.10169	5.91373	6.60063	2.74684	1.82176	1.89184	6.84185	4.55067	5.07022
TraesCS2B03G0558400	686.381	1646.37	1.26373	7.12078e-05	0.000783205	984.319	578.121	496.704	2291.2	1176.19	1471.73	5.12032	2.85405	2.27447	13.9063	6.44679	7.82114	3.9672	2.23452	1.80328	10.4535	4.96086	6.00775
TraesCS2B03G0558600	1075.88	489.688	-1.13284	5.21757e-06	8.29925e-05	1176.51	699.806	1351.33	484.425	498.152	486.488	12.5113	7.06262	12.65	6.01064	5.58178	5.28518	9.69367	5.52954	10.0293	4.51827	4.29522	4.05977
TraesCS2B03G0558900	63.4447	542.163	3.11154	1.23668e-20	3.16409e-18	89.6016	50.8187	49.9139	722.274	518.908	385.307	1.39398	0.750317	0.683571	13.1108	8.50618	6.1239	1.08005	0.587447	0.541958	9.85554	6.54558	4.70402
TraesCS2B03G0560500	2990.47	6937.69	1.21409	1.22677e-05	0.000173415	4098.3	3064.04	1809.07	7059.08	8104.19	5649.8	22.8014	16.1783	8.86003	45.8239	47.5084	32.1123	17.6664	12.6665	7.02454	34.4464	36.5581	24.6668
TraesCS2B03G0563200	41.0542	101.372	1.30495	0.000292715	0.0025732	48.0472	41.028	34.0875	132.017	93.4035	78.6966	0.344998	0.279582	0.21546	1.10602	0.706667	0.577278	0.267303	0.218893	0.170824	0.831411	0.543786	0.443432
TraesCS2B03G0572400	17.7631	300.321	4.11097	6.19823e-15	6.95512e-13	32.4643	13.5206	7.30447	204.026	232.932	464.003	0.3153	0.124622	0.0624495	2.31201	2.3837	4.60384	0.244293	0.0975703	0.0495121	1.73797	1.83427	3.5364
TraesCS2B03G0574700	211.924	71.2161	-1.57742	0.00535083	0.0273519	149.336	296.52	189.916	19.6389	115.313	78.6966	1.10617	2.08445	1.23834	0.169731	0.899992	0.595517	0.857054	1.63198	0.981801	0.127589	0.692552	0.457442
TraesCS2B03G0577700	22.8721	79.8575	1.79032	0.00254761	0.015141	10.3886	26.5749	31.6527	128.744	66.8815	43.9475	0.118877	0.288597	0.31884	1.71891	0.806397	0.513753	0.0921049	0.225952	0.252787	1.29212	0.62053	0.394635
TraesCS2B03G0580900	2327.77	5661.05	1.28175	2.44716e-07	5.67439e-06	2878.94	2627.65	1476.72	6620.48	5387.42	4975.26	30.9748	26.8303	13.9861	83.1098	61.0745	54.6855	23.9991	21.0062	11.0886	62.4746	46.9974	42.0063
TraesCS2B03G0581100	35.7168	105.365	1.58619	0.000503823	0.00405751	36.3601	23.3113	47.4791	116.742	63.4221	135.931	0.185036	0.112585	0.212694	0.693179	0.340075	0.70669	0.143365	0.088146	0.168631	0.521071	0.261691	0.542838
TraesCS2B03G0582300	20.755	59.0683	1.47298	0.000856128	0.0062467	18.18	27.0412	17.0438	48.0061	57.6565	71.5424	0.0725853	0.102461	0.059902	0.223634	0.242552	0.291809	0.0562387	0.0802202	0.0474924	0.168108	0.186646	0.224151
TraesCS2B03G0582500	13.7063	77.9773	2.54836	5.70528e-07	1.20215e-05	14.2843	9.79076	17.0438	114.56	61.1159	58.2559	0.106276	0.0691311	0.111626	0.99448	0.479108	0.442789	0.0823421	0.0541249	0.0885005	0.747562	0.368678	0.340125
TraesCS2B03G0592800	9.56076	67.5662	2.84966	1.25493e-08	4.01743e-07	12.9857	8.39208	7.30447	87.2838	62.269	53.1458	0.137081	0.0840742	0.067877	1.07506	0.692608	0.573141	0.10621	0.0658243	0.0538152	0.808135	0.532968	0.440254
TraesCS2B03G0594200	24.8804	64.1228	1.34843	0.000288203	0.00254245	25.9715	27.9736	20.696	61.0987	66.8815	64.3881	0.157064	0.16055	0.110176	0.43112	0.426176	0.397802	0.121692	0.125699	0.0873515	0.324078	0.327946	0.305568
TraesCS2B03G0596900	330.038	107.521	-1.6118	1.9756e-06	3.58233e-05	341.525	198.146	450.442	93.8301	106.088	122.644	1.7923	0.986859	2.08089	0.574536	0.586621	0.65753	1.38866	0.772642	1.6498	0.431885	0.45141	0.505076
TraesCS2B03G0608800	91.9812	217.941	1.24931	4.86412e-06	7.80367e-05	90.9001	87.6506	97.393	220.392	162.591	270.839	0.290825	0.266136	0.274294	0.822715	0.54811	0.885236	0.22533	0.208366	0.21747	0.618444	0.421775	0.679987
TraesCS2B03G0609000	185.571	541.779	1.55296	1.33621e-11	8.09648e-10	184.397	158.051	214.265	648.082	550.043	427.21	1.91448	1.55731	1.95825	7.85079	6.01722	4.53126	1.48333	1.21926	1.55257	5.90153	4.6303	3.48065
TraesCS2B03G0612400	161.413	325.554	1.01544	2.92444e-06	5.01973e-05	175.307	154.321	154.611	396.05	297.507	283.103	0.395905	0.330748	0.307365	1.04359	0.707934	0.653156	0.306745	0.258953	0.243689	0.784476	0.544761	0.501717
TraesCS2B03G0679100	878.113	2724.19	1.63277	4.25726e-10	1.90604e-08	1031.07	948.305	654.968	3624.46	2616.45	1931.64	6.89289	6.01649	3.85439	28.2712	18.4302	13.1923	5.34057	4.7105	3.05589	21.2518	14.1822	10.1336
TraesCS2B03G0695000	4535.37	9252.28	1.0282	4.77264e-06	7.67075e-05	5228.06	5390.51	2987.53	9546.67	9903.08	8307.09	46.3141	45.3194	23.2974	98.6761	92.4372	75.1801	35.8839	35.482	18.471	74.176	71.1312	57.749
TraesCS2B03G0698600	2531.05	5353.39	1.0807	8.6386e-06	0.000128099	3293.18	2593.15	1706.81	5484.7	6162.32	4413.14	43.398	32.4312	19.7998	84.3322	85.5661	59.4132	33.6245	25.3914	15.698	63.3935	65.8439	45.6378
TraesCS2B03G0702300	655.752	1314.6	1.00081	4.21824e-09	1.50685e-07	709.021	718.922	539.314	1275.43	1481.77	1186.58	13.8256	13.3042	9.25738	29.0182	30.4445	23.6376	10.712	10.4162	7.33956	21.8133	23.4273	18.157
TraesCS2B03G0714000	882.089	270.671	-1.70499	6.36184e-14	5.97292e-12	685.647	972.083	988.539	222.574	258.301	331.139	2.91162	3.91759	3.6953	1.1028	1.15575	1.43657	2.25591	3.0672	2.92976	0.828986	0.88936	1.10349
TraesCS2B03G0714900	44.0175	91.8955	1.07452	0.0037198	0.020466	59.7344	38.2306	34.0875	96.0122	106.088	73.5865	0.671347	0.40777	0.337241	1.25903	1.2563	0.844893	0.520156	0.319255	0.267376	0.946428	0.966731	0.648998
TraesCS2B03G0715000	13.103	49.8908	1.92075	0.000220623	0.00202892	15.5829	13.9868	9.7393	67.645	47.2783	34.7492	0.325249	0.277056	0.178944	1.64737	1.03976	0.740958	0.252001	0.216916	0.141873	1.23835	0.800105	0.569161
TraesCS2B03G0720300	121.746	254.683	1.05857	8.65009e-05	0.000922751	114.274	132.875	118.089	318.586	259.454	186.01	0.540353	0.596281	0.49154	1.75769	1.29268	0.898557	0.418662	0.466847	0.38971	1.32127	0.994731	0.69022
TraesCS2B03G0743300	26.7242	72.4552	1.48338	0.000913042	0.00658673	31.1658	14.9193	34.0875	76.3734	71.494	69.4983	0.292542	0.132904	0.281662	0.83645	0.707106	0.666448	0.22666	0.104055	0.223311	0.628769	0.544124	0.511927
TraesCS2B03G0751400	2036.78	728.745	-1.48273	3.11925e-11	1.76528e-09	1614.13	2122.26	2373.95	576.073	687.265	922.897	5.00383	6.24374	6.47827	2.08367	2.24488	2.9228	3.87694	4.88842	5.13619	1.56632	1.72745	2.24512
TraesCS2B03G0766000	20.96	50.7219	1.27486	0.00261266	0.0154562	15.5829	20.514	26.7831	52.3703	50.7377	49.0576	0.224743	0.280782	0.340032	0.881273	0.771032	0.722812	0.17413	0.219833	0.269589	0.662463	0.593316	0.555223
TraesCS2B03G0768100	464.546	1275.91	1.45908	9.71043e-08	2.48575e-06	662.272	439.186	292.179	1243.79	1269.6	1314.34	2.80292	1.76402	1.08854	6.14199	5.66164	5.68278	2.17169	1.3811	0.863031	4.61701	4.35668	4.36518
TraesCS2B03G0773300	13.3621	350.884	4.72759	4.22869e-05	0.000502181	15.5829	7.45963	17.0438	733.184	292.895	26.5729	0.0598003	0.0271677	0.0575762	3.28288	1.18432	0.104178	0.0463329	0.0212705	0.0456483	2.46778	0.911348	0.0800233
TraesCS2B03G0791900	613.339	173.111	-1.82585	1.212e-06	2.33642e-05	366.198	782.329	691.49	110.196	155.672	253.464	9.11541	18.4812	15.1519	3.20046	4.08297	6.44552	7.06257	14.4695	12.013	2.40582	3.14188	4.95108
TraesCS2B03G0795200	118.929	47.43	-1.33611	0.000164776	0.00159088	122.066	142.199	92.5233	37.0956	62.269	42.9254	0.593909	0.656604	0.396277	0.210589	0.319228	0.213364	0.460158	0.514076	0.314182	0.158302	0.245649	0.163894
TraesCS2B03G0806500	152.387	772.211	2.35634	1.38385e-19	3.06e-17	150.635	104.435	202.09	800.829	837.172	678.631	0.652875	0.429568	0.771033	4.04979	3.82317	3.00483	0.505844	0.336322	0.611301	3.04427	2.94196	2.30814
TraesCS2B03G0806600	33.3951	338.997	3.30353	5.97013e-14	5.63221e-12	18.18	50.3525	31.6527	224.756	495.846	296.39	0.17323	0.455335	0.265499	2.49878	4.97828	2.88519	0.134218	0.356496	0.210496	1.87836	3.83083	2.21623
TraesCS2B03G0811700	185.957	452.406	1.26862	3.4512e-11	1.93807e-09	172.71	219.593	165.568	451.694	485.468	420.056	2.36247	2.85067	1.99364	7.20907	6.99699	5.86997	1.83043	2.23188	1.58062	5.41914	5.38425	4.50897
TraesCS2B03G0815100	1712.01	4255.03	1.31389	1.35788e-06	2.58298e-05	2451.71	1605.68	1078.63	4644.59	4426.86	3693.63	56.8191	35.3157	22.0049	125.592	108.1	87.4501	44.0232	27.6497	17.4462	94.4087	83.1839	67.1741
TraesCS2B03G0816500	17.2843	72.1994	2.11467	3.44694e-05	0.000420893	18.18	9.32454	24.3482	86.1928	77.2597	53.1458	0.168764	0.0821474	0.198964	0.933563	0.755687	0.504005	0.130758	0.0643157	0.157746	0.70177	0.581508	0.387148
TraesCS2B03G0816700	58.095	174.285	1.59241	1.22662e-05	0.000173415	54.5401	50.3525	69.3925	231.302	182.194	109.358	0.631993	0.55373	0.707832	3.12725	2.22451	1.29457	0.489664	0.433532	0.561194	2.35079	1.71178	0.994415
TraesCS2B03G0818000	1466.46	654.572	-1.1655	1.35014e-11	8.17074e-10	1245.33	1691.94	1462.11	567.345	667.662	728.71	4.4331	5.71593	4.58168	2.35644	2.50428	2.65007	3.43474	4.47518	3.63251	1.77136	1.92706	2.03563
TraesCS2B03G0818100	90.6481	1073.57	3.56821	6.88211e-30	5.46854e-27	125.962	89.9818	56.001	1133.6	1322.64	764.481	1.04429	0.707974	0.408695	10.9655	11.5539	6.47485	0.809108	0.554295	0.324027	8.24289	8.89079	4.9736
TraesCS2B03G0825000	13.537	40.7184	1.61404	0.010518	0.0463933	18.18	10.257	12.1741	67.645	29.9814	24.5288	0.114406	0.0612567	0.0674392	0.496679	0.198796	0.157692	0.0886409	0.0479598	0.0534681	0.373359	0.152975	0.12113
TraesCS2B03G0834800	26.1416	110.881	2.13211	1.95967e-08	5.99656e-07	36.3601	17.7166	24.3482	115.651	110.7	106.292	0.16519	0.076387	0.097375	0.613048	0.529921	0.49333	0.127988	0.0598058	0.0772022	0.460836	0.407779	0.378948
TraesCS2B03G0839300	2350.54	1081.96	-1.11875	2.72223e-08	8.04049e-07	1893.32	2098.95	3059.36	1044.13	1027.44	1174.32	15.3804	16.1818	21.8774	9.89661	8.79433	9.74563	11.9167	12.6692	17.3451	7.4394	6.76731	7.48603
TraesCS2B03G0841800	8.5742	162.233	4.30832	6.02988e-15	6.78178e-13	10.3886	5.59472	9.7393	250.941	149.907	85.8509	0.105256	0.0537962	0.0868644	2.96655	1.60036	0.888623	0.0815522	0.0421187	0.068869	2.22999	1.23149	0.682589
TraesCS2B03G0857500	204.557	76.888	-1.40913	0.00355419	0.0197472	115.573	132.875	365.224	63.2808	96.8629	70.5204	2.50564	2.73392	6.97016	1.60074	2.2127	1.56192	1.94136	2.14047	5.52618	1.2033	1.70269	1.19977
TraesCS2B03G0872500	298.433	124.561	-1.26084	2.43739e-06	4.31014e-05	280.492	322.629	292.179	91.648	116.466	165.57	1.11503	1.21717	1.02244	0.425085	0.487831	0.672399	0.863919	0.952958	0.810623	0.319542	0.37539	0.516498
TraesCS2B03G0874900	190.9	93.4988	-1.03276	0.000704849	0.00534314	158.426	221.924	192.351	76.3734	78.4128	125.71	1.05075	1.39687	1.12302	0.591018	0.547977	0.851771	0.814113	1.09365	0.89037	0.444275	0.421673	0.654282
TraesCS2B03G0880200	864.79	1757.47	1.02047	8.03133e-09	2.68727e-07	815.504	969.285	809.579	1936.61	1940.72	1395.08	2.37199	2.67559	2.07285	6.57228	5.94775	4.14539	1.83781	2.0948	1.64343	4.94046	4.57684	3.18425
TraesCS2B03G0886100	121.983	255.234	1.07439	0.00188858	0.0118809	137.649	89.5155	138.785	351.317	246.77	167.614	0.644531	0.397787	0.572052	1.91937	1.21749	0.801791	0.499379	0.31144	0.453542	1.44281	0.936872	0.61589
TraesCS2B03G0887900	194.176	443.906	1.187	8.68837e-08	2.25183e-06	210.369	216.329	155.829	517.157	440.496	374.064	1.42526	1.39094	0.929355	4.0881	3.14454	2.58905	1.10428	1.08901	0.736825	3.07307	2.41975	1.98876
TraesCS2B03G0888200	99.9672	351.012	1.82183	9.28685e-18	1.6473e-15	119.469	92.7791	87.6537	386.231	327.489	339.315	0.732602	0.539939	0.473157	2.76342	2.11599	2.12568	0.567616	0.422735	0.375135	2.0773	1.62827	1.63282
TraesCS2B03G0889000	79.0926	203.395	1.34638	7.17987e-05	0.000788516	74.0187	101.171	62.088	250.941	220.248	138.997	0.846995	1.0987	0.625416	3.35041	2.65555	1.62489	0.656247	0.860203	0.495851	2.51854	2.04347	1.24815
TraesCS2B03G0889300	3244.47	6575.84	1.01855	1.16657e-05	0.000166423	3511.34	3960.13	2261.95	7375.48	7180.54	5171.49	20.3793	21.8125	11.5563	49.9451	43.9113	30.6628	15.7898	17.0777	9.16227	37.5443	33.7901	23.5534
TraesCS2B03G0893300	1154.99	2451.15	1.0855	2.48752e-11	1.44114e-09	1306.36	1162.77	995.843	2402.49	2815.94	2135.03	15.5672	13.1498	10.4462	33.4036	35.3567	25.9914	12.0614	10.2954	8.28209	25.1099	27.2073	19.9651
TraesCS2B03G0898900	709.321	4134.42	2.54688	9.48475e-16	1.21654e-13	1067.43	373.914	686.62	4412.2	4160.49	3830.58	13.4345	4.46617	7.60714	64.7925	55.1736	49.2525	10.409	3.4967	6.0312	48.7053	42.4565	37.833
TraesCS2B03G0904700	782.112	323.28	-1.27404	0.000108749	0.00112141	551.894	701.205	1093.24	204.026	371.308	394.505	2.57702	3.10734	4.49364	1.11157	1.82684	1.8819	1.99666	2.43283	3.56271	0.835577	1.40577	1.44557
TraesCS2B03G0911800	49.9726	132.536	1.41053	5.37508e-07	1.1413e-05	57.1372	48.9538	43.8268	118.924	149.907	128.776	0.481619	0.391608	0.325197	1.16961	1.3314	1.10892	0.373156	0.306602	0.257827	0.87921	1.02453	0.85181
TraesCS2B03G0914500	23.5962	85.3182	1.84986	5.72737e-06	8.99518e-05	28.5686	25.1762	17.0438	80.7375	66.8815	108.336	0.0927562	0.0775757	0.0487126	0.305856	0.228804	0.35934	0.071867	0.0607364	0.038621	0.229915	0.176067	0.276024
TraesCS2B03G0919300	212.165	551.384	1.37921	8.64786e-06	0.000128159	244.132	200.011	192.351	721.183	610.006	322.963	1.34343	1.04454	0.931765	4.63044	3.53694	1.81561	1.04088	0.817803	0.738735	3.48076	2.7217	1.39465
TraesCS2B03G0934500	398.878	187.908	-1.08344	1.76444e-05	0.000236491	363.601	359.461	473.573	137.472	198.338	227.914	2.58502	2.42533	2.96379	1.14036	1.48576	1.65535	2.00286	1.89887	2.3498	0.857219	1.14331	1.27155
TraesCS2B03G0942600	38.2346	110.721	1.56727	0.00131242	0.00887205	51.9429	17.7166	45.0442	92.7391	92.2504	147.173	0.149871	0.0485126	0.114407	0.312207	0.280456	0.433812	0.11612	0.037982	0.090706	0.234689	0.215813	0.333229
TraesCS2B03G0944400	91.3815	370.339	2.03559	1.45185e-05	0.000200111	163.62	38.6968	71.8273	337.134	334.408	439.475	1.04531	0.23462	0.403943	2.51303	2.25106	2.86829	0.809901	0.183691	0.32026	1.88907	1.73221	2.20325
TraesCS2B03G0945900	24.0303	98.7322	2.05734	3.89395e-08	1.10185e-06	31.1658	21.4464	19.4786	117.833	94.5566	83.8068	0.322247	0.210449	0.177292	1.42156	1.03016	0.88526	0.249675	0.164767	0.140563	1.0686	0.79272	0.680005
TraesCS2B03G0950700	35.327	77.6662	1.1323	0.00987196	0.0441617	35.0615	36.8319	34.0875	113.469	71.494	48.0356	0.244612	0.243867	0.209346	0.923659	0.525558	0.342367	0.189524	0.190931	0.165977	0.694325	0.404422	0.262986
TraesCS2B03G0952200	821.1	1856.38	1.17671	1.55739e-16	2.28548e-14	773.95	814.032	875.319	2030.44	1954.55	1584.15	3.90706	3.89995	3.88978	11.9595	10.3965	8.16987	3.02717	3.0534	3.08395	8.99013	8.00022	6.27562
TraesCS2B03G0954100	170.229	672.203	1.99031	2.40325e-17	4.04973e-15	205.175	143.598	161.916	612.078	838.325	566.207	0.825058	0.548012	0.573155	2.8718	3.55203	2.32604	0.639251	0.429055	0.454417	2.15877	2.73332	1.78673
TraesCS2B03G0959700	116.5	311.587	1.4229	6.10754e-05	0.000686252	127.26	105.367	116.872	484.425	221.401	228.936	0.444541	0.349306	0.359376	1.97439	0.814895	0.816983	0.344428	0.273482	0.284926	1.48417	0.627069	0.627559
TraesCS2B03G0964400	30.4967	100.425	1.75569	4.04755e-05	0.00048383	40.2558	19.5815	31.6527	124.379	72.6472	104.247	0.247306	0.114165	0.171175	0.891543	0.47025	0.654264	0.191612	0.0893836	0.135713	0.670184	0.361862	0.502568
TraesCS2B03G0970100	44.6289	14.4322	-1.61115	0.00427542	0.0228552	67.5258	29.8385	36.5224	17.4568	11.5313	14.3085	0.276614	0.116001	0.1317	0.0834362	0.049772	0.0598795	0.214319	0.0908208	0.104416	0.06272	0.0383	0.045996
TraesCS2B03G0976700	1583.95	4325.06	1.45166	3.78124e-20	9.05792e-18	1859.56	1303.57	1588.72	4671.87	4255.05	4048.28	10.3345	6.87533	7.77227	30.2939	24.9164	22.9842	8.00708	5.38291	6.16212	22.7723	19.1734	17.6551
TraesCS2B03G0991100	361.973	154.777	-1.22432	1.80085e-08	5.54356e-07	370.093	372.515	343.31	136.381	133.763	194.186	3.33424	3.185	2.72266	1.43359	1.26977	1.78725	2.58335	2.49364	2.15862	1.07765	0.977098	1.37286
TraesCS2B03G0996800	132.233	294.898	1.13927	1.27136e-06	2.43738e-05	110.379	164.578	121.741	319.677	295.201	269.817	0.31505	0.445808	0.305882	1.06462	0.887802	0.786765	0.244099	0.349037	0.242514	0.800285	0.683171	0.604347
TraesCS2B03G0998400	2933.91	1373.91	-1.09439	1.93367e-09	7.47289e-08	2345.22	2822.54	3633.98	1259.07	1392.98	1469.69	9.24632	10.561	12.6121	5.7919	5.78673	5.91956	7.164	8.26854	9.99933	4.35384	4.45294	4.54707
TraesCS2B03G1001100	31.1286	163.816	2.39745	7.88955e-05	0.00085487	51.9429	31.7034	9.7393	253.123	154.519	83.8068	0.479534	0.277766	0.0791484	2.72654	1.50307	0.790411	0.37154	0.217472	0.0627515	2.04957	1.15663	0.607148
TraesCS2B03G1003200	23.7609	69.5275	1.57448	0.00216834	0.0132952	38.9572	17.7166	14.6089	91.648	57.6565	59.278	0.382786	0.165207	0.12636	1.0507	0.596925	0.595035	0.29658	0.129346	0.100182	0.789822	0.459339	0.457071
TraesCS2B03G1006400	22.864	140.496	2.5833	8.07561e-09	2.70116e-07	20.7772	30.771	17.0438	207.299	113.007	101.181	0.13992	0.19666	0.101037	1.62884	0.801865	0.696105	0.108409	0.153971	0.0801057	1.22442	0.617042	0.534708
TraesCS2B03G1010300	152.218	386.538	1.32796	7.1068e-07	1.46445e-05	137.649	207.005	112.002	401.506	357.47	400.637	1.29086	1.84233	0.9246	4.39325	3.53224	3.8383	1.00015	1.44242	0.733055	3.30245	2.71809	2.94836
TraesCS2B03G1012300	137.777	1188.76	3.09897	8.51593e-18	1.5216e-15	161.023	190.221	62.088	1170.69	1428.73	966.844	1.03002	1.15477	0.349614	8.73755	9.62968	6.31825	0.798057	0.904109	0.277186	6.56812	7.41012	4.85331
TraesCS2B03G1018400	311.264	739.837	1.25522	2.21325e-06	3.95746e-05	367.496	236.377	329.919	956.849	552.349	710.314	2.26318	1.38151	1.78853	6.87539	3.58413	4.46887	1.7535	1.08162	1.418	5.16831	2.75802	3.43273
TraesCS2B03G1021700	183.352	394.079	1.09233	1.45659e-06	2.75147e-05	185.696	221.924	142.437	398.232	432.424	351.58	1.26149	1.43076	0.851779	3.1565	3.09524	2.43998	0.977396	1.12019	0.675319	2.37277	2.38181	1.87425
TraesCS2B03G1026400	2606.65	928.135	-1.48969	2.14886e-13	1.83907e-11	2007.59	2595.95	3216.4	810.649	909.819	1063.94	20.3	24.9114	28.6294	9.56401	9.69346	10.9905	15.7283	19.5039	22.6984	7.18938	7.4592	8.44226
TraesCS2B03G1029300	88.4931	328.003	1.89864	8.07821e-16	1.05552e-13	90.9001	82.0559	92.5233	317.495	270.985	395.527	0.523053	0.448097	0.468656	2.1316	1.64297	2.32508	0.405259	0.350829	0.371567	1.60235	1.26428	1.78599
TraesCS2B03G1029600	1556.4	3280.19	1.07388	3.18947e-13	2.65525e-11	1590.75	1722.24	1356.2	3253.5	3677.33	2909.73	5.95279	6.11636	4.46748	14.2055	14.4995	11.1238	4.61219	4.78868	3.54197	10.6784	11.1575	8.54463
TraesCS2B03G1041100	152.186	396.552	1.39456	1.04009e-05	0.0001508	158.426	96.0427	202.09	364.41	336.714	488.532	0.281087	0.161718	0.315632	0.754382	0.629475	0.885499	0.217785	0.126614	0.250244	0.567078	0.484387	0.680189
TraesCS2B03G1043700	744.165	1528.75	1.03711	5.95791e-09	2.04676e-07	816.803	797.248	618.445	1402	1803.49	1380.77	3.9418	3.65133	2.62724	7.89425	9.17055	6.80736	3.05408	2.85874	2.08297	5.9342	7.05681	5.22902
TraesCS2B03G1044000	313.07	148.248	-1.08609	4.8154e-07	1.0394e-05	263.61	362.724	312.875	152.747	159.132	132.864	2.43363	3.17797	2.54264	1.64532	1.54794	1.25309	1.88557	2.48813	2.01589	1.23681	1.19115	0.962551
TraesCS2B03G1056300	293.65	662.346	1.17995	3.83533e-08	1.08747e-06	337.629	243.837	299.483	737.548	724.165	525.326	2.19737	1.50606	1.71577	5.60069	4.96598	3.4928	1.70251	1.17915	1.36032	4.2101	3.82137	2.68296
TraesCS2B03G1058000	50.3414	547.54	3.4687	3.50567e-10	1.59966e-08	102.587	16.7842	31.6527	437.51	486.621	718.49	0.716212	0.111206	0.194527	3.56388	3.57966	5.12448	0.554918	0.0870667	0.154228	2.67901	2.75458	3.93633
TraesCS2B03G1058100	156.833	478.499	1.61993	9.74741e-16	1.24532e-13	189.592	138.469	142.437	427.691	513.143	494.664	0.978161	0.677993	0.646898	2.57459	2.78954	2.60725	0.757874	0.530822	0.512883	1.93535	2.14657	2.00274
TraesCS2B03G1059500	12079.4	4758.7	-1.34395	0.000259693	0.00232835	5300.78	13532.2	17405.3	3604.82	4577.92	6093.37	55.0913	133.473	159.238	43.7134	50.1321	64.6966	42.6845	104.5	126.25	32.8599	38.5771	49.6962
TraesCS2B03G1060400	37.368	179.477	2.26172	0.000276171	0.00245135	58.4358	41.4942	12.1741	292.401	168.357	77.6746	0.295737	0.199294	0.0542357	1.7266	0.89776	0.401593	0.229135	0.156033	0.0429999	1.29791	0.690834	0.30848
TraesCS2B03G1068400	615.072	235.256	-1.38133	3.84144e-10	1.73737e-08	729.798	459.233	656.185	241.122	221.401	243.244	2.34533	1.4006	1.8563	0.904116	0.749693	0.79859	1.81715	1.09658	1.47174	0.679634	0.576895	0.613431
TraesCS2B03G1075800	356.897	153.724	-1.21828	1.08125e-05	0.000156049	235.042	404.685	430.964	144.018	155.672	161.481	2.06584	3.37559	3.33438	1.47692	1.44167	1.44996	1.6006	2.64285	2.64361	1.11022	1.10938	1.11377
TraesCS2B03G1077800	254.908	622.514	1.28503	1.07486e-14	1.15189e-12	279.193	267.614	217.917	670.994	618.077	578.471	1.56629	1.42481	1.07617	4.39211	3.65354	3.31535	1.21355	1.11553	0.853222	3.3016	2.81143	2.54666
TraesCS2B03G1080200	71.9345	177.633	1.29077	0.000355971	0.00303853	44.1515	87.6506	84.0014	230.211	145.294	157.393	0.329462	0.62072	0.551783	2.00435	1.14238	1.19985	0.255266	0.485981	0.437473	1.50669	0.879074	0.921655
TraesCS2B03G1082100	63.7237	211.682	1.73007	1.30067e-08	4.15026e-07	83.1087	66.6704	41.392	228.029	217.941	189.076	1.12765	0.858501	0.494384	3.60997	3.1158	2.62086	0.873695	0.672147	0.391965	2.71366	2.39764	2.0132
TraesCS2B03G1082700	27.8103	181.606	2.72347	2.2603e-10	1.07868e-08	38.9572	23.7776	20.696	219.301	220.248	105.27	0.16412	0.0950651	0.0767505	1.07795	0.977659	0.45306	0.127159	0.0744294	0.0608504	0.810309	0.752317	0.348015
TraesCS2B03G1092800	247.484	120.02	-1.03866	7.69613e-05	0.000836556	222.056	217.262	303.136	109.105	103.782	147.173	1.41864	1.31726	1.70478	0.813278	0.698606	0.960544	1.09915	1.03133	1.3516	0.611351	0.537584	0.737834
TraesCS2B03G1093500	25.9872	68.9197	1.36609	0.00114795	0.00794577	18.18	35.4332	24.3482	78.5554	66.8815	61.322	0.0542885	0.100416	0.0640033	0.273701	0.210437	0.187073	0.0420624	0.0786191	0.050744	0.205744	0.161933	0.143698
TraesCS2B03G1098200	46.8227	117.987	1.3157	0.00529214	0.0271143	49.3458	64.3393	26.7831	176.75	93.4035	83.8068	0.298064	0.368821	0.14241	1.24568	0.594464	0.517153	0.230938	0.288762	0.112908	0.936389	0.457445	0.397247
TraesCS2B03G1101400	95.6518	30.6436	-1.63841	4.25803e-06	6.94879e-05	111.677	93.7116	81.5666	24.0031	31.1345	36.7932	1.06012	0.844238	0.681593	0.265855	0.311413	0.356812	0.821377	0.66098	0.54039	0.199846	0.239635	0.274082
TraesCS2B03G1106400	72.4672	196.415	1.44034	0.00243132	0.0145855	109.08	71.7989	36.5224	301.129	142.988	145.129	0.720149	0.449858	0.212255	2.31962	0.994671	0.978838	0.557967	0.352208	0.168283	1.74368	0.765408	0.751887
TraesCS2B03G1110300	115.701	21.7655	-2.40466	2.04864e-05	0.000269737	83.1087	64.3393	199.656	13.0926	27.6751	24.5288	1.45207	1.06683	3.07074	0.266902	0.509486	0.437821	1.12505	0.835257	2.43459	0.200633	0.392054	0.336309
TraesCS2B03G1114800	42.3955	405.556	3.27385	2.04094e-19	4.44261e-17	41.5544	34.5008	51.1313	594.621	356.317	265.729	0.1266	0.0997536	0.137128	2.11371	1.14382	0.827062	0.0980893	0.0781002	0.10872	1.5889	0.880181	0.635301
TraesCS2B03G1118100	5384.77	2426.13	-1.15019	4.92886e-14	4.70436e-12	4867.05	5443.66	5843.58	2032.62	2442.33	2803.44	20.3678	21.6198	21.5268	9.92481	10.7693	11.9853	15.7809	16.9268	17.0672	7.4606	8.28704	9.20645
TraesCS2B03G1120500	16.6218	52.7047	1.70497	0.00908141	0.0413386	20.7772	8.39208	20.696	40.3688	28.8282	88.917	0.274882	0.105369	0.241029	0.623151	0.401867	1.20178	0.212977	0.0824963	0.191096	0.468429	0.30924	0.92314
TraesCS2B03G1127300	92.4513	197.163	1.10777	0.00657318	0.0320993	153.232	55.9472	68.1751	189.842	215.635	186.01	1.14682	0.397381	0.449154	1.65778	1.70048	1.42222	0.888552	0.311122	0.356105	1.24618	1.30853	1.09246
TraesCS2B03G1138600	371.317	160.261	-1.21492	0.00708741	0.0340575	129.857	488.606	495.487	166.93	162.591	151.261	0.820255	2.92902	2.75509	1.23028	1.08214	0.976091	0.635529	2.29322	2.18433	0.924817	0.832715	0.749777
TraesCS2B03G1144900	8220.51	1768.08	-2.21708	0.00158733	0.010325	2051.75	10843.5	11766.3	1555.83	1704.33	2044.07	5.6856	28.517	28.7021	5.03041	4.97632	5.78667	4.40517	22.3268	22.756	3.78141	3.82932	4.44499
TraesCS2B03G1146200	13.7075	52.8344	2.00162	0.00119145	0.00819536	15.5829	6.06095	19.4786	58.9166	66.8815	32.7051	0.076334	0.0281768	0.0839942	0.33674	0.345207	0.163669	0.0591431	0.0220605	0.0665935	0.253131	0.26564	0.125721
TraesCS2B03G1146400	52.849	225.059	2.10883	1.01636e-09	4.17198e-08	77.9144	42.8929	37.7398	271.671	196.032	207.473	0.330866	0.172862	0.141077	1.34606	0.877132	0.900071	0.256353	0.135339	0.111851	1.01185	0.674961	0.691383
TraesCS2B03G1156600	18.3075	59.4134	1.66946	0.00141229	0.00940589	23.3743	24.2438	7.30447	64.3718	57.6565	56.2119	0.278209	0.27385	0.0765319	0.893953	0.723075	0.683504	0.215555	0.214406	0.0606771	0.671995	0.556413	0.525028
TraesCS2B03G1160400	762.834	2196.92	1.52547	5.03707e-06	8.04942e-05	1033.66	855.526	399.311	2430.85	2591.08	1568.82	7.93048	6.22923	2.69683	21.7604	20.9462	12.2963	6.1445	4.87706	2.13814	16.3575	16.1183	9.44531
TraesCS2B03G1162300	461.543	145.79	-1.66455	8.84416e-11	4.58564e-09	333.733	503.059	547.835	121.106	156.826	159.437	1.61986	2.31728	2.34073	0.685856	0.802046	0.790587	1.25506	1.81427	1.85581	0.515566	0.617181	0.607283
TraesCS2B03G1163500	117.376	756.509	2.70037	2.33618e-11	1.36235e-09	199.98	71.7989	80.3492	993.945	558.115	717.468	1.34046	0.456737	0.474101	7.7735	3.9418	4.91305	1.03858	0.357594	0.375883	5.84343	3.03325	3.77392
TraesCS2B03G1172200	189.023	72.8004	-1.38253	0.00651637	0.0318873	87.0044	275.54	204.525	113.469	59.9627	44.9695	0.93112	2.79853	1.92678	1.41687	0.67616	0.491658	0.721427	2.19106	1.52762	1.06507	0.520311	0.377663
TraesCS2B03G1172700	27.4056	197.476	2.87986	7.48827e-12	4.80863e-10	40.2558	20.0478	21.9134	175.659	276.751	140.019	0.248518	0.117456	0.119086	1.26528	1.80021	0.883072	0.19255	0.0919601	0.0944155	0.951124	1.38527	0.678325
TraesCS2B03G1173500	564.001	213.663	-1.39621	1.73452e-10	8.46358e-09	535.012	460.632	696.36	193.115	208.716	239.156	0.636789	0.520316	0.729604	0.268186	0.261753	0.2908	0.493381	0.407371	0.578455	0.201599	0.201421	0.223376
TraesCS2B03G1175100	159.3	499.62	1.64918	5.1227e-05	0.000591951	158.426	163.646	155.829	328.405	298.661	871.795	0.613104	0.601025	0.530856	1.48288	1.21784	3.4467	0.47503	0.470561	0.420881	1.1147	0.937136	2.64755
TraesCS2B03G1175900	403.567	95.8616	-2.07167	7.43639e-13	5.75458e-11	412.946	331.487	466.269	63.2808	121.079	103.225	2.91528	2.22093	2.89765	0.52125	0.900654	0.744483	2.25875	1.73883	2.29735	0.39183	0.693061	0.571869
TraesCS2B03G1177400	129.752	420.123	1.6775	3.177e-14	3.13328e-12	127.26	158.517	103.48	414.598	454.333	391.439	0.487812	0.576656	0.349171	1.85427	1.83501	1.53287	0.377954	0.451482	0.276835	1.39388	1.41205	1.17746
TraesCS2B03G1178800	1926.43	840.24	-1.19768	1.17113e-05	0.000166951	1153.13	2195	2431.17	712.454	892.522	915.743	5.50168	9.93872	10.2106	3.96607	4.48682	4.46344	4.26267	7.78133	8.09535	2.98134	3.45264	3.42856
TraesCS2B03G1186800	300.095	669.567	1.15654	3.69464e-07	8.23035e-06	323.345	309.108	267.831	552.07	874.072	582.559	3.01547	2.73578	2.19873	6.00719	8.58896	5.55023	2.33637	2.14193	1.74323	4.51567	6.60928	4.26336
TraesCS2B03G1189400	478.656	223.626	-1.10046	0.00594512	0.0296743	199.98	622.413	613.576	250.941	223.707	196.231	1.85299	5.47326	5.00468	2.71297	2.18409	1.85752	1.43569	4.28518	3.96788	2.03937	1.68067	1.42684
TraesCS2B03G1194600	50.652	11.3893	-2.16081	0.00439511	0.0233762	15.5829	81.5897	54.7835	6.54629	9.22504	18.3966	0.216683	1.0767	0.670578	0.106209	0.13516	0.261334	0.167885	0.842979	0.531657	0.0798382	0.104007	0.200742
TraesCS2B03G1213800	52.7185	174.968	1.75195	0.000545597	0.0043308	96.0944	27.9736	34.0875	144.018	149.907	230.98	1.22317	0.337924	0.381951	2.13892	2.01055	3.00362	0.947709	0.264571	0.302824	1.60785	1.54714	2.30721
TraesCS2B03G1218600	216.939	82.3139	-1.3977	2.90093e-08	8.50407e-07	244.132	222.856	183.829	68.736	84.1785	94.0271	10.2548	8.88403	6.79736	3.3688	3.72571	4.03495	7.94539	6.95558	5.38918	2.53237	2.86696	3.09942
TraesCS2B03G1219700	147.814	57.1304	-1.37421	5.51667e-06	8.70905e-05	155.829	168.308	119.306	53.4613	48.4314	69.4983	0.417585	0.428038	0.281438	0.167157	0.13675	0.190262	0.323542	0.335124	0.223133	0.125654	0.10523	0.146148
TraesCS2B03G1223500	1467.29	4249.51	1.53445	5.01797e-12	3.3454e-10	1850.47	1435.05	1116.37	5151.93	4124.74	3471.85	20.1895	14.859	10.7219	65.5843	47.4181	38.6977	15.6427	11.6336	8.5007	49.3005	36.4886	29.7253
TraesCS2B03G1235300	50.3697	19.0447	-1.41275	0.00264203	0.0155871	57.1372	55.0148	38.9572	17.4568	25.3689	14.3085	0.683293	0.624378	0.410107	0.243578	0.319663	0.174808	0.529412	0.488845	0.325147	0.183101	0.245983	0.134278
TraesCS2B03G1260100	3098.96	29018.9	3.2275	4.28888e-31	3.81071e-28	4470.99	2702.72	2123.17	34656	30485.3	21915.5	131.027	75.1689	54.7725	1185.01	941.349	656.128	101.519	58.8521	43.4255	890.788	724.376	504
TraesCS2B03G1268800	54.7295	112.459	1.05131	0.00737345	0.0351143	46.7486	41.9604	75.4796	137.472	122.232	77.6746	0.508948	0.433536	0.723362	1.74625	1.40214	0.863901	0.39433	0.339429	0.573506	1.31267	1.07896	0.663599
TraesCS2B03G1271700	5768.55	2552.89	-1.1756	1.62783e-07	3.93443e-06	5705.93	4363.42	7236.3	1992.25	2645.28	3021.13	30.9264	22.4445	34.5255	12.5989	15.107	16.7283	23.9616	17.5725	27.373	9.47077	11.6249	12.8497
TraesCS2B03G1273900	17.8241	52.4848	1.59492	0.000686744	0.0052282	23.3743	13.0543	17.0438	58.9166	57.6565	40.8814	0.0884878	0.0469008	0.0567978	0.260237	0.229983	0.158107	0.0685599	0.0367201	0.0450312	0.195623	0.176974	0.121448
TraesCS2B03G1279300	29.9556	91.6333	1.65249	2.36399e-05	0.000304489	33.7629	19.5815	36.5224	96.0122	99.1691	79.7187	0.110726	0.0609451	0.105437	0.367388	0.342682	0.267087	0.0857903	0.0477158	0.0835939	0.27617	0.263697	0.205161
TraesCS2B03G1283700	241.406	117.253	-1.04414	0.00022859	0.00208935	193.487	275.074	255.657	99.2854	99.1691	153.305	0.973839	1.31391	1.1327	0.583051	0.525914	0.788264	0.754525	1.0287	0.898039	0.438286	0.404695	0.605499
TraesCS2B03G1291000	181.334	63.5377	-1.52403	1.65027e-06	3.07162e-05	168.815	230.316	144.872	61.0987	78.4128	51.1017	2.54389	3.29378	1.92174	1.07426	1.24503	0.786693	1.971	2.5788	1.52362	0.807531	0.958061	0.604292
TraesCS2B03G1298100	28.6973	70.1261	1.31695	0.00334037	0.0188126	36.3601	20.514	29.2179	96.0122	53.044	61.322	0.171448	0.0917991	0.121277	0.528228	0.26354	0.295396	0.132837	0.0718724	0.0961525	0.397075	0.202797	0.226906
TraesCS2B03G1306100	80.2445	30.8802	-1.39017	0.00111045	0.00773454	77.9144	94.644	68.1751	32.7314	41.5127	18.3966	0.503834	0.580822	0.388076	0.246957	0.282848	0.121531	0.390368	0.454744	0.30768	0.18564	0.217654	0.0933533
TraesCS2B03G1313200	69.8278	18.2253	-1.92798	0.000981669	0.0069956	72.7201	34.5008	102.263	10.9105	25.3689	18.3966	0.833081	0.375096	1.03127	0.145836	0.306222	0.215304	0.645467	0.293674	0.817624	0.109626	0.235641	0.165384
TraesCS2B03G1314400	18.5624	59.9358	1.63222	0.00304016	0.0174332	9.09001	30.771	15.8264	70.9181	58.8096	50.0797	0.0672826	0.216152	0.10312	0.612467	0.458659	0.378687	0.0521302	0.169233	0.0817567	0.460398	0.352942	0.290886
TraesCS2B03G1320000	9.08762	46.4906	2.3674	0.00130046	0.00880694	5.19429	7.45963	14.6089	65.4629	57.6565	16.3525	0.0118634	0.0161689	0.0293713	0.174448	0.138751	0.0381548	0.00919171	0.0126592	0.0232866	0.131134	0.10677	0.0293083
TraesCS2B03G1321200	8.27601	51.3636	2.64313	9.62515e-06	0.000140785	5.19429	7.45963	12.1741	60.0076	63.4221	30.661	0.0359898	0.0490513	0.0742526	0.485116	0.463017	0.21703	0.0278847	0.0384038	0.05887	0.364668	0.356295	0.16671
TraesCS2B03G1336500	11.2312	57.9539	2.38926	6.98286e-05	0.00077029	7.79144	8.85831	17.0438	88.3749	50.7377	34.7492	0.0375287	0.0404928	0.0722659	0.496663	0.257502	0.17099	0.0290771	0.0317031	0.0572949	0.373348	0.19815	0.131345
TraesCS2B03G1339000	374.613	112.912	-1.7317	6.155e-07	1.28622e-05	233.743	439.652	450.442	78.5554	113.007	147.173	1.05104	1.87616	1.78296	0.412138	0.535411	0.676065	0.814339	1.4689	1.41359	0.309809	0.412003	0.519314
TraesCS2B03G1343300	511.48	241.46	-1.08163	0.00343572	0.019237	319.449	388.367	826.623	193.115	285.976	245.288	1.07564	1.24104	2.45015	0.758696	1.0146	0.843764	0.833397	0.971651	1.94256	0.57032	0.780747	0.648131
TraesCS2B03G1351400	7703.23	3222.93	-1.25697	5.51804e-05	0.000630626	4772.26	5970.97	12366.5	2975.29	3417.88	3275.62	113.736	135.052	259.443	82.7353	85.8291	79.7534	88.1222	105.736	205.696	62.1931	66.0463	61.262
TraesCS2B03G1365200	120.938	40.1617	-1.58643	0.00193205	0.0120945	59.7344	99.7725	203.308	37.0956	32.2876	51.1017	0.575716	0.91259	1.72488	0.417151	0.327886	0.503153	0.446061	0.714495	1.36755	0.313577	0.252311	0.386493
TraesCS2B03G1371300	2150.18	4709.84	1.13065	3.76562e-14	3.66935e-12	2116.67	2247.21	2086.64	5456.33	4793.56	3879.64	3.71045	3.7385	3.2199	11.1599	8.85388	6.94775	2.87483	2.92699	2.55285	8.38902	6.81314	5.33686
TraesCS2B03G1373900	1253.56	3180.47	1.344	1.19633e-15	1.50676e-13	1059.64	1158.57	1542.46	3047.3	3435.17	3058.95	12.672	13.149	16.2377	42.5196	43.2852	37.3715	9.81818	10.2947	12.8738	31.9625	33.3084	28.7066
TraesCS2B03G1381600	10155.8	4854.19	-1.0647	1.46316e-05	0.000201385	10596.4	7426.53	12444.4	3854.67	4297.71	6410.2	24.2233	16.1118	25.0422	10.2814	10.3518	14.9702	18.7681	12.6144	19.8543	7.72863	7.96583	11.4993
TraesCS2B03G1382600	17.2708	128.763	2.8292	1.82402e-07	4.36513e-06	12.9857	30.3047	8.52188	177.841	116.466	91.9831	0.138094	0.305843	0.0797746	2.20661	1.305	0.9993	0.106994	0.239454	0.063248	1.65873	1.00421	0.767604
TraesCS2B03G1392900	27.8073	69.8266	1.31233	0.00582405	0.0292207	25.9715	33.1021	24.3482	105.832	57.6565	45.9915	0.140089	0.16945	0.11561	0.666053	0.327686	0.253434	0.10854	0.132668	0.0916596	0.50068	0.252157	0.194673
TraesCS2B03G1399900	89.1508	247.471	1.48839	0.000249998	0.00225259	150.635	55.9472	60.8706	248.759	224.86	268.795	0.398161	0.140344	0.141633	0.767185	0.626255	0.725833	0.308493	0.10988	0.112291	0.576702	0.481908	0.557543
TraesCS2B03G1405800	255.839	51.4997	-2.31687	0.000160859	0.00155799	231.146	443.848	92.5233	19.6389	71.494	63.3661	4.24453	7.73496	1.4956	0.420772	1.3833	1.18872	3.28864	6.05594	1.18576	0.316299	1.06446	0.913109
TraesCS2B03G1406000	451.213	132.167	-1.77558	0.000182467	0.00173139	294.776	783.727	275.135	72.0092	175.276	149.217	5.27836	13.3184	4.33685	1.50446	3.30698	2.72964	4.08965	10.4274	3.43841	1.13092	2.54475	2.09675
TraesCS2B03G1424200	532.149	242.799	-1.13006	6.01623e-05	0.000677735	484.368	408.415	703.664	290.219	258.301	179.878	3.73607	2.98966	4.77779	2.61187	2.09928	1.41742	2.89469	2.3407	3.78799	1.96338	1.61541	1.08878
TraesCS2B03G1432400	1555.87	712.815	-1.1262	0.0015815	0.010295	831.087	1390.75	2445.78	698.271	882.144	558.031	6.53543	10.3791	16.9304	6.40676	7.30921	4.48297	5.06361	8.1261	13.423	4.81603	5.6245	3.44356
TraesCS2B03G1437200	2308.55	8090.61	1.80993	3.54871e-10	1.6162e-08	1834.88	1646.71	3444.06	9792.15	8203.36	6276.31	6.1211	5.21338	10.1138	38.1141	28.8348	21.3898	4.7426	4.08172	8.01854	28.6508	22.1886	16.4304
TraesCS2B03G1441000	34.1609	94.0596	1.47529	0.00988384	0.0441991	44.1515	24.2438	34.0875	168.021	69.1878	44.9695	0.1679	0.0874958	0.11411	0.745516	0.277229	0.174705	0.130088	0.0685032	0.0904702	0.560413	0.21333	0.134198
TraesCS2B03G1447000	587.968	142.993	-2.03916	4.1336e-09	1.47878e-07	358.406	511.917	893.58	115.651	157.979	155.349	1.81203	2.45624	3.97691	0.682224	0.841574	0.80238	1.40395	1.92307	3.15303	0.512836	0.647598	0.616342
TraesCS2B03G1473400	38.1129	81.9295	1.10346	0.00941516	0.0425329	41.5544	38.6968	34.0875	122.197	62.269	61.322	0.28931	0.255684	0.208912	0.992649	0.456796	0.436158	0.224156	0.200183	0.165633	0.746186	0.351508	0.335032
TraesCS2B03G1483900	38.0014	80.696	1.11218	0.00590486	0.029533	51.9429	27.9736	34.0875	96.0122	62.269	83.8068	0.257322	0.131517	0.148651	0.554964	0.325032	0.424142	0.199372	0.102968	0.117856	0.417173	0.250115	0.325801
TraesCS2B03G1485200	27.9657	212.596	2.93804	2.37839e-09	8.99592e-08	38.9572	24.2438	20.696	108.014	344.786	184.988	0.27834	0.164388	0.130166	0.900439	2.59562	1.35025	0.215657	0.128704	0.1032	0.676871	1.99735	1.03718
TraesCS2B03G1488800	52.4619	253.579	2.24289	6.84113e-12	4.43385e-10	31.1658	69.0016	57.2184	248.759	287.129	224.847	0.147162	0.309213	0.237834	1.37051	1.42856	1.08464	0.11402	0.242092	0.188563	1.03023	1.09929	0.833159
TraesCS2B03G1504100	93.201	346.39	1.90739	0.000301531	0.00263741	161.023	38.2306	80.3492	314.222	200.645	524.303	0.501798	0.113066	0.220417	1.14252	0.658828	1.66919	0.388791	0.0885231	0.174754	0.858847	0.506974	1.28217
TraesCS2B03G1507800	55.9638	149.381	1.44364	0.000269186	0.00240003	75.3173	31.7034	60.8706	183.296	136.069	128.776	0.524737	0.209621	0.373316	1.49	0.998873	0.916566	0.406563	0.164118	0.295977	1.12005	0.768642	0.704053
TraesCS2B03G1519700	139.149	45.3038	-1.62459	0.00108153	0.00756817	62.3315	194.417	160.698	58.9166	29.9814	47.0136	0.379	1.12188	0.86013	0.41798	0.192082	0.292035	0.293647	0.878352	0.681941	0.3142	0.147808	0.224324
TraesCS2B03G1526400	1038.98	421.289	-1.30276	0.000999091	0.00709593	418.141	1132	1566.81	377.503	442.802	443.563	2.57822	6.62406	8.50424	2.71584	2.8768	2.79405	1.99759	5.18618	6.74245	2.04153	2.21373	2.14622
TraesCS2B03G1527600	85.9952	18.8472	-2.19023	0.0110428	0.0481491	10.3886	110.03	137.568	25.0941	6.91878	24.5288	0.0617149	0.620331	0.719401	0.173937	0.0433078	0.148864	0.0478164	0.485677	0.570366	0.130751	0.0333257	0.114349
TraesCS2B03G1527800	319.801	92.4515	-1.79171	0.000115278	0.00117891	123.364	401.421	434.616	93.8301	68.0346	115.49	1.00621	3.10726	3.1205	0.892948	0.584696	0.962324	0.779603	2.43277	2.47404	0.671239	0.449929	0.739202
TraesCS2B03G1538000	978.686	432.253	-1.18039	0.00290865	0.0168342	376.586	1346.93	1212.54	427.691	425.505	443.563	1.53953	5.22574	4.36356	2.04004	1.83286	1.8525	1.19282	4.0914	3.45958	1.53352	1.4104	1.42298
TraesCS2B03G1542000	1517.36	512.281	-1.56762	1.1532e-12	8.6367e-11	1360.91	1859.31	1331.85	417.871	475.089	643.881	9.32675	12.0931	8.03488	3.34143	3.43069	4.50806	7.22632	9.46803	6.37033	2.51179	2.63995	3.46283
TraesCS2B03G1543700	77.1514	254.088	1.71692	8.69379e-11	4.51007e-09	94.7959	80.6572	56.001	280.399	255.995	225.87	0.216753	0.175025	0.112718	0.748065	0.616751	0.527611	0.167939	0.137032	0.0893665	0.562329	0.474595	0.40528
TraesCS2B03G1545500	20.96	83.631	2.00332	0.000393826	0.00330678	35.0615	20.514	7.30447	96.0122	58.8096	96.0712	0.355598	0.197451	0.0652138	1.13617	0.628464	0.995412	0.275515	0.154591	0.0517037	0.854071	0.483609	0.764618
TraesCS2B03G1546100	20.0615	56.4486	1.50914	0.00157963	0.0102842	24.6729	17.2504	18.2612	77.4644	53.044	38.8373	0.292973	0.194396	0.190879	1.07324	0.663662	0.471126	0.226994	0.152199	0.151335	0.806767	0.510694	0.361892
TraesCS2B03G1551500	144.536	299.676	1.0616	2.70781e-05	0.000341573	158.426	119.354	155.829	364.41	297.507	237.112	0.772309	0.552183	0.668704	2.07273	1.52815	1.18086	0.598381	0.432321	0.530172	1.55809	1.17592	0.90707
TraesCS2B03G1551600	55.4351	160.509	1.5293	7.22659e-07	1.486e-05	44.1515	56.4134	65.7403	177.841	181.041	122.644	0.240857	0.292063	0.315694	1.13196	1.04063	0.683504	0.186615	0.228665	0.250293	0.850909	0.800771	0.525028
TraesCS2B03G1552900	1029.94	379.911	-1.4412	1.93124e-13	1.66301e-11	1036.26	1159.97	893.58	445.148	392.064	302.522	3.90098	4.14413	2.96115	1.95522	1.55512	1.16344	3.02246	3.24457	2.3477	1.46976	1.19668	0.893685
TraesCS2B03G1553000	1390.21	654.971	-1.08726	0.00113946	0.00789776	1141.45	1937.17	1092.02	975.397	550.043	439.475	1.86563	3.00483	1.57117	1.86011	0.947264	0.733813	1.44548	2.35258	1.24568	1.39827	0.728928	0.563673
TraesCS2B03G1576900	101.722	25.9549	-1.96497	0.00866638	0.0398446	33.7629	40.0955	231.308	26.1851	23.0626	28.617	0.148375	0.167224	0.894818	0.134265	0.106791	0.128477	0.11496	0.130925	0.709443	0.100929	0.0821764	0.0986888
TraesCS2D03G0006000	25.8693	86.6087	1.75435	6.14939e-05	0.000690268	31.1658	23.3113	23.1308	123.288	77.2597	59.278	1.2772	0.906626	0.834436	5.89508	3.33608	2.48173	0.989566	0.709826	0.66157	4.4314	2.56714	1.90632
TraesCS2D03G0012200	97.9559	1225.46	3.64518	2.91013e-27	1.693e-24	129.857	100.705	63.3054	1788.23	992.845	895.302	0.785319	0.577978	0.33701	12.618	6.32651	5.53134	0.608461	0.452517	0.267193	9.48508	4.86831	4.24885
TraesCS2D03G0012800	100.219	264.233	1.39307	0.00414825	0.0222999	122.066	128.679	49.9139	439.692	183.348	169.658	0.603225	0.603493	0.217134	2.53525	0.954693	0.856524	0.467376	0.472494	0.172151	1.90578	0.734645	0.657932
TraesCS2D03G0016700	18.379	46.7769	1.39089	0.0057817	0.029053	25.9715	12.1219	17.0438	39.2777	43.8189	57.2339	0.130847	0.0579588	0.0755885	0.230888	0.232613	0.294579	0.10138	0.0453778	0.0599291	0.173561	0.178997	0.226279
TraesCS2D03G0028500	2095.04	11294.1	2.43075	1.24203e-15	1.56029e-13	3102.29	2008.04	1174.8	13237.7	10882.1	9762.47	17.6197	10.8236	5.87359	87.7235	65.1227	56.6445	13.6517	8.4741	4.65678	65.9428	50.1125	43.511
TraesCS2D03G0028600	149.222	454.831	1.62072	1.76541e-07	4.23836e-06	223.355	102.57	121.741	490.972	419.739	453.783	1.68414	0.733981	0.808059	4.31944	3.33478	3.49553	1.30487	0.574656	0.640657	3.24697	2.56614	2.68506
TraesCS2D03G0031600	11.0631	382.8	5.17151	1.26585e-16	1.88597e-14	12.9857	5.59472	14.6089	757.187	186.807	204.407	0.0558501	0.0228358	0.0553093	3.79969	0.846553	0.898119	0.0432724	0.0178789	0.0438511	2.85627	0.65143	0.689883
TraesCS2D03G0031700	19.4221	184.161	3.27067	9.78323e-05	0.00102715	33.7629	7.45963	17.0438	434.237	69.1878	49.0576	0.165069	0.0346118	0.0733524	2.47708	0.356418	0.245027	0.127895	0.0270987	0.0581563	1.86205	0.274267	0.188216
TraesCS2D03G0041500	63.112	205.817	1.71331	5.46768e-08	1.49104e-06	45.4501	55.0148	88.8711	229.12	206.41	181.922	0.309173	0.355163	0.532169	1.81852	1.47946	1.26425	0.239546	0.278068	0.421922	1.367	1.13845	0.971125
TraesCS2D03G0049800	254.125	544.964	1.1053	0.00075685	0.00565834	202.577	179.964	379.833	586.984	641.14	406.77	1.25445	1.05761	2.0705	4.24106	4.18328	2.5733	0.971938	0.828037	1.64156	3.18805	3.21907	1.97666
TraesCS2D03G0052100	1454.93	248.973	-2.54645	2.25376e-10	1.07713e-08	860.954	949.704	2554.13	193.115	304.426	249.376	4.74031	4.96245	12.3792	1.2406	1.76609	1.40269	3.67277	3.88526	9.81464	0.932572	1.35902	1.07747
TraesCS2D03G0061200	24.5133	121.916	2.36668	3.8496e-07	8.5297e-06	40.2558	12.5881	20.696	129.835	115.313	120.6	0.283797	0.0842211	0.128436	1.06797	0.856566	0.868575	0.219884	0.0659394	0.101829	0.802802	0.659135	0.667189
TraesCS2D03G0063800	153.258	348.336	1.18233	0.00113962	0.00789776	199.98	169.707	90.0885	464.786	339.02	241.2	2.81179	2.26452	1.11503	7.62494	5.02256	3.46461	2.17856	1.77296	0.884035	5.73176	3.8649	2.66131
TraesCS2D03G0067000	139.81	446.54	1.67596	4.49337e-10	1.9962e-08	154.53	137.071	127.828	400.415	601.934	337.271	1.40222	1.18039	1.02106	4.23934	5.75511	3.12652	1.08643	0.924167	0.809529	3.18676	4.4286	2.40161
TraesCS2D03G0069200	178.273	419.626	1.22933	0.000547558	0.00434173	192.189	223.323	119.306	595.712	394.37	268.795	0.665125	0.73348	0.363463	2.40546	1.43808	0.950335	0.515335	0.574265	0.288166	1.80821	1.10661	0.729993
TraesCS2D03G0086500	26.2775	57.7102	1.17633	0.00988223	0.0441955	33.7629	15.8517	29.2179	52.3703	55.3502	65.4102	0.262634	0.117022	0.20007	0.475316	0.453663	0.5198	0.203487	0.0916201	0.158622	0.357301	0.349097	0.399281
TraesCS2D03G0092700	7760.22	19326.9	1.31635	7.36554e-19	1.50288e-16	8831.6	8094.16	6354.89	18859.9	20906.2	18214.7	41.6825	36.2549	26.4024	103.858	103.967	87.8247	32.2954	28.3851	20.9328	78.0712	80.0031	67.4619
TraesCS2D03G0106900	71.857	161.639	1.16461	6.98154e-05	0.000770231	83.1087	76.4612	56.001	185.478	170.663	128.776	0.167803	0.146513	0.0995339	0.436952	0.363076	0.265626	0.130013	0.114709	0.0789139	0.328462	0.27939	0.204039
TraesCS2D03G0107400	7.88975	67.8656	3.08766	0.000987735	0.00702958	7.79144	9.79076	6.08706	163.657	27.6751	12.2644	0.0532166	0.0634638	0.0365981	1.30422	0.199169	0.0855769	0.0412319	0.0496878	0.0290162	0.980398	0.153262	0.0657352
TraesCS2D03G0111800	244.501	572.302	1.22279	1.00905e-08	3.30387e-07	236.34	263.418	233.743	677.541	601.934	437.431	2.55645	2.70412	2.22567	8.5511	6.86043	4.83381	1.98072	2.11714	1.76458	6.42796	5.27916	3.71305
TraesCS2D03G0112500	18.9881	88.0153	2.26259	6.37127e-06	9.856e-05	31.1658	11.1894	14.6089	111.287	76.1066	76.6526	0.263583	0.0898108	0.108763	1.09817	0.678211	0.662288	0.204222	0.0703156	0.0862307	0.825508	0.521889	0.508731
TraesCS2D03G0118000	12.5481	570.352	5.46657	4.1561e-43	9.67145e-40	12.9857	14.9193	9.7393	504.064	826.794	380.197	0.0629994	0.0686907	0.0415929	2.85327	4.2264	1.88434	0.0488116	0.0537801	0.0329763	2.14484	3.25225	1.44744
TraesCS2D03G0128400	923.418	1866.99	1.01775	2.35848e-07	5.50402e-06	1137.55	812.167	820.536	2212.65	1593.63	1794.69	7.75386	5.2538	4.92342	17.5973	11.4456	12.4973	6.00765	4.11336	3.90345	13.2281	8.80745	9.59974
TraesCS2D03G0128700	103.13	338.179	1.71162	0.00392776	0.0213731	162.322	120.287	26.7831	490.972	362.083	161.481	1.97634	1.3899	0.287056	6.97475	4.64511	2.00858	1.53126	1.08819	0.227588	5.243	3.57445	1.54287
TraesCS2D03G0143400	62.2734	243.656	1.95738	0.00352707	0.0196277	35.0615	96.9752	54.7835	509.519	149.907	71.5424	0.243937	0.640307	0.33552	4.13613	1.09893	0.5085	0.189001	0.501316	0.266012	3.10918	0.84564	0.390601
TraesCS2D03G0146700	4110.04	1573.42	-1.38534	2.88827e-22	9.10605e-20	3572.38	4309.33	4448.42	1600.57	1388.37	1731.33	13.4532	15.4013	14.7467	7.03279	5.50903	6.6608	10.4234	12.0582	11.6917	5.28663	4.23925	5.11644
TraesCS2D03G0149300	128.613	534.709	2.0567	6.35864e-15	7.12693e-13	127.26	125.881	132.698	728.82	462.405	412.902	0.80385	0.754613	0.73785	5.37143	3.07757	2.66447	0.622819	0.59081	0.584993	4.03777	2.36822	2.04669
TraesCS2D03G0165100	1206.2	101.939	-3.564	0.000528291	0.00421736	924.584	1311.03	1382.98	13.0926	57.6565	235.068	9.52093	12.8123	12.5363	0.157306	0.625582	2.4729	7.37676	10.0311	9.93923	0.118249	0.481391	1.89954
TraesCS2D03G0170200	725.676	1937.4	1.41449	8.31054e-08	2.16136e-06	638.898	874.641	663.49	2688.34	1766.59	1357.26	4.74993	6.17116	4.34222	23.3199	13.8387	10.3086	3.68022	4.83159	3.44266	17.5299	10.649	7.91848
TraesCS2D03G0170400	27.0462	82.5622	1.57097	0.00388053	0.0211727	24.6729	44.2915	12.1741	109.105	77.2597	61.322	0.733729	1.25002	0.318695	3.7857	2.42087	1.863	0.56849	0.97868	0.252672	2.84576	1.86288	1.43105
TraesCS2D03G0170500	20.9519	286.326	3.75759	2.37905e-14	2.39711e-12	25.9715	24.71	12.1741	469.151	237.545	152.283	0.217825	0.196682	0.0898815	4.59103	2.09923	1.3048	0.16877	0.153989	0.0712611	3.45113	1.61537	1.00227
TraesCS2D03G0171200	254.879	614.617	1.27208	9.3721e-05	0.000990261	353.212	231.248	180.177	796.465	636.528	410.858	2.50939	1.55917	1.12682	6.60217	4.7649	2.98198	1.94426	1.22072	0.89338	4.96293	3.66663	2.29059
TraesCS2D03G0172700	73.2812	19.7674	-1.90838	0.000251498	0.0022636	44.1515	106.3	69.3925	15.2747	27.6751	16.3525	0.338482	0.773397	0.4683	0.136631	0.223554	0.128072	0.262254	0.605517	0.371284	0.102707	0.172027	0.0983779
TraesCS2D03G0174200	680.484	218.728	-1.63972	2.05606e-08	6.25821e-07	490.861	829.884	720.708	146.2	260.607	249.376	3.69016	5.92086	4.76944	1.2824	2.06432	1.91524	2.85911	4.63562	3.78138	0.963992	1.58851	1.47117
TraesCS2D03G0176100	56.1306	508.956	3.20074	5.66603e-17	8.87459e-15	68.8244	38.6968	60.8706	773.553	423.199	330.117	0.575321	0.30699	0.447917	7.54475	3.72748	2.81914	0.445756	0.240352	0.355124	5.67148	2.86833	2.1655
TraesCS2D03G0189400	373.629	139.344	-1.42607	5.14408e-08	1.41146e-06	341.525	405.617	373.746	97.1033	179.888	141.041	1.40359	1.58203	1.35212	0.465628	0.778976	0.592165	1.08749	1.23862	1.07201	0.350018	0.599429	0.454867
TraesCS2D03G0189800	131.164	301.619	1.20581	0.00348436	0.0194491	111.677	101.637	180.177	470.242	262.914	171.702	1.15	0.99327	1.63325	5.6499	2.85265	1.80629	0.891014	0.777662	1.2949	4.2471	2.19514	1.38749
TraesCS2D03G0195700	298.667	141.108	-1.08544	2.4269e-05	0.000311484	212.966	332.42	350.615	150.565	133.763	138.997	3.08916	4.57613	4.47695	2.54824	2.04442	2.05976	2.39347	3.58279	3.54948	1.91554	1.5732	1.58219
TraesCS2D03G0196500	48.2511	114.668	1.26452	0.000826105	0.00607252	53.2415	39.163	52.3487	149.474	74.9534	119.578	0.524675	0.366266	0.454117	1.71866	0.778278	1.20385	0.406515	0.286761	0.360039	1.29194	0.598891	0.924727
TraesCS2D03G0205000	7.23475	31.2534	2.13283	0.000248332	0.00223985	9.09001	6.52717	6.08706	30.5493	34.5939	28.617	0.0940851	0.0641154	0.0554608	0.368931	0.377276	0.302594	0.0728967	0.050198	0.0439712	0.27733	0.290317	0.232435
TraesCS2D03G0208400	1268.95	605.418	-1.06547	7.92466e-06	0.000119011	1406.36	924.994	1475.5	469.151	638.834	708.27	9.93542	6.20171	9.176	3.86715	4.75535	5.11176	7.69791	4.85551	7.27505	2.90698	3.65928	3.92656
TraesCS2D03G0224000	57.2708	124.848	1.14357	4.54621e-05	0.000535206	59.7344	47.5551	64.5228	130.926	129.151	114.468	0.489592	0.369904	0.465528	1.25205	1.11535	0.958461	0.379334	0.289609	0.369086	0.941182	0.858269	0.736234
TraesCS2D03G0227600	8915.37	3894.61	-1.19468	2.0779e-09	7.95477e-08	7784.95	8244.29	10716.9	3011.29	3987.52	4685	33.7703	33.9401	40.9232	15.2412	18.2258	20.762	26.1651	26.5728	32.4453	11.457	14.0249	15.9482
TraesCS2D03G0237600	33.6806	79.2217	1.20461	0.00652492	0.0319211	28.5686	45.6902	26.7831	80.7375	103.782	53.1458	0.275342	0.417915	0.22723	0.907917	1.05392	0.523279	0.213334	0.327199	0.180156	0.682492	0.811001	0.401953
TraesCS2D03G0237800	11.7106	46.0789	1.98272	7.89242e-05	0.000854991	12.9857	11.1894	10.9567	48.0061	56.5034	33.7271	0.105151	0.0859875	0.0780994	0.453555	0.482085	0.279001	0.0814703	0.0673223	0.0619199	0.340942	0.370969	0.214313
TraesCS2D03G0240300	8.95176	30.3605	1.75385	0.00197295	0.0122993	7.79144	9.32454	9.7393	37.0956	25.3689	28.617	0.0188003	0.0213528	0.0206869	0.104438	0.0644987	0.0705425	0.0145664	0.0167178	0.0164013	0.0785069	0.0496323	0.0541867
TraesCS2D03G0240900	1044.73	2561.23	1.29333	1.36179e-06	2.58992e-05	1333.63	1127.34	673.229	3188.04	2415.81	2079.84	30.6958	24.625	13.6404	85.6155	58.5878	48.9048	23.7829	19.2796	10.8145	64.3582	45.0838	37.5659
TraesCS2D03G0245100	495.074	993.257	1.00512	4.25076e-07	9.29631e-06	553.192	487.673	444.355	1239.43	906.36	833.98	1.66673	1.39444	1.17853	4.35711	2.87736	2.567	1.29137	1.09175	0.934381	3.27529	2.21415	1.97182
TraesCS2D03G0250400	117.62	340.285	1.54584	2.13005e-05	0.000278953	124.663	69.934	158.264	451.694	313.651	255.509	0.577556	0.307486	0.645445	2.44167	1.53111	1.20932	0.447488	0.240741	0.511731	1.83543	1.1782	0.928933
TraesCS2D03G0262800	829.719	2346.35	1.49592	4.52285e-14	4.34656e-12	651.884	1019.17	818.101	2716.71	2087.16	2235.19	5.03202	7.46621	5.55905	24.4682	16.9759	17.6265	3.89878	5.84553	4.40741	18.393	13.0631	13.5397
TraesCS2D03G0266400	33.2796	73.5437	1.1513	0.0018305	0.0115865	33.7629	30.771	35.305	89.4659	74.9534	56.2119	0.239868	0.20747	0.220796	0.741614	0.561084	0.407983	0.185849	0.162435	0.175054	0.55748	0.431759	0.313389
TraesCS2D03G0281900	12.8733	337.612	4.71372	0.000279487	0.00247539	19.4786	13.0543	6.08706	731.002	267.526	14.3085	0.130913	0.0832646	0.0360125	5.73231	1.8945	0.0982423	0.101431	0.0651904	0.028552	4.30904	1.45783	0.075464
TraesCS2D03G0284700	214.284	55.1739	-1.95557	0.00569076	0.0287111	62.3315	130.077	450.442	94.9212	27.6751	42.9254	0.271322	0.537352	1.72599	0.482089	0.126932	0.190885	0.210219	0.42071	1.36842	0.362392	0.0976749	0.146627
TraesCS2D03G0285000	42.9928	224.693	2.36904	9.92683e-13	7.53267e-11	33.7629	48.9538	46.2617	176.75	302.12	195.209	0.101211	0.139269	0.122076	0.618208	0.95427	0.597817	0.0784179	0.109038	0.0967863	0.464714	0.734319	0.459208
TraesCS2D03G0286400	35.8726	235.861	2.70266	5.40892e-10	2.35897e-08	46.7486	43.8253	17.0438	279.308	279.057	149.217	0.373444	0.332248	0.119851	2.60332	2.34884	1.21774	0.289342	0.260127	0.0950223	1.95694	1.80745	0.935399
TraesCS2D03G0297700	32.5041	9.43726	-1.80649	0.00249614	0.0148848	25.9715	44.7578	26.7831	10.9105	9.22504	8.17627	0.141911	0.232096	0.128825	0.0695584	0.0531117	0.045641	0.109952	0.181715	0.102137	0.0522879	0.0408699	0.0350588
TraesCS2D03G0312800	1260.69	575.488	-1.12893	3.41047e-11	1.91787e-09	1231.05	1065.79	1485.24	529.158	570.799	626.507	6.01577	4.94277	6.38904	3.01709	2.93902	3.12768	4.66098	3.86985	5.06545	2.26798	2.2616	2.40251
TraesCS2D03G0318300	1566.7	690.046	-1.18275	1.25415e-13	1.11737e-11	1490.76	1598.69	1610.64	579.346	671.121	819.671	9.69599	9.868	9.22153	4.39652	4.59926	5.44633	7.5124	7.72597	7.31114	3.30492	3.53917	4.18356
TraesCS2D03G0331000	255.435	541.093	1.09052	2.50197e-05	0.000319483	238.938	186.491	340.875	598.985	559.268	465.026	1.45371	1.07679	1.82562	4.25203	3.58522	2.89035	1.12633	0.843052	1.44741	3.1963	2.75886	2.2202
TraesCS2D03G0331100	102.158	202.84	1.00838	0.000217011	0.00200111	106.483	74.5963	125.393	213.845	190.266	204.407	0.841289	0.559323	0.87209	1.97129	1.58391	1.64984	0.651826	0.437911	0.691423	1.48185	1.21883	1.26731
TraesCS2D03G0331600	17.8656	103.527	2.58594	6.98258e-07	1.44129e-05	31.1658	10.257	12.1741	133.108	95.7098	81.7627	0.257322	0.0803712	0.0884828	1.2823	0.832644	0.689661	0.199372	0.0629251	0.0701522	0.963921	0.640727	0.529758
TraesCS2D03G0340800	6.34198	23.8188	1.90209	0.00275683	0.0161159	5.19429	6.52717	7.30447	21.821	23.0626	26.5729	0.0559456	0.0667184	0.0692548	0.274221	0.261729	0.292388	0.0433464	0.0522359	0.0549076	0.206135	0.201402	0.224595
TraesCS2D03G0340900	24.4667	69.5136	1.55286	0.00383868	0.0209807	36.3601	10.257	26.7831	78.5554	64.5753	65.4102	0.372516	0.0997289	0.241547	0.939039	0.697092	0.684615	0.288623	0.0780809	0.191507	0.705887	0.536418	0.525882
TraesCS2D03G0341200	28.3898	98.6208	1.78557	1.51429e-05	0.000207516	20.7772	30.3047	34.0875	90.557	133.763	71.5424	0.390784	0.540931	0.564375	1.98728	2.65088	1.37466	0.302778	0.423512	0.447456	1.49386	2.03988	1.05593
TraesCS2D03G0350100	887.789	382.811	-1.2165	9.25753e-07	1.85409e-05	640.197	1147.85	875.319	317.495	404.748	426.188	6.24178	10.6209	7.51248	3.61176	4.15799	4.24499	4.8361	8.31543	5.95615	2.715	3.19961	3.26076
TraesCS2D03G0368400	1091.21	4717.79	2.11302	5.15442e-10	2.26516e-08	1616.72	914.271	742.621	6784.14	4273.5	3095.74	4.79231	2.57196	1.93775	23.4634	13.3474	9.37463	3.71305	2.01367	1.53632	17.6377	10.2709	7.20105
TraesCS2D03G0375700	107.502	51.1384	-1.07562	0.00554613	0.0281349	67.5258	113.759	141.22	41.4598	58.8096	53.1458	0.730414	1.1678	1.34467	0.523256	0.670272	0.587285	0.565921	0.914305	1.0661	0.393337	0.51578	0.451118
TraesCS2D03G0379800	412.987	1731.21	2.06893	1.02294e-14	1.09866e-12	432.425	380.441	426.094	1077.96	2318.94	1796.74	3.30758	2.76165	2.86898	9.62028	18.6893	14.0399	2.5627	2.16218	2.27462	7.23168	14.3816	10.7847
TraesCS2D03G0380300	8.69505	130.542	3.91356	1.47333e-08	4.64806e-07	10.3886	8.39208	7.30447	244.395	108.394	38.8373	0.0693577	0.0531727	0.0429288	1.90378	0.762514	0.264892	0.053738	0.0416306	0.0340354	1.4311	0.586761	0.203474
TraesCS2D03G0387900	32.8392	127.624	1.95789	5.89252e-06	9.22639e-05	33.7629	33.1021	31.6527	199.662	92.2504	90.961	0.302554	0.281514	0.249687	2.08759	0.871033	0.83272	0.234417	0.220406	0.19796	1.56926	0.670267	0.639647
TraesCS2D03G0388800	111.45	47.7597	-1.21894	0.00425931	0.0227841	109.08	97.4414	127.828	76.3734	31.1345	35.7712	1.20182	1.01887	1.23978	0.9818	0.361443	0.402632	0.931165	0.797705	0.982936	0.738031	0.278133	0.309279
TraesCS2D03G0394500	19.9355	161.819	3.08749	3.97017e-11	2.20221e-09	28.5686	9.32454	21.9134	207.299	145.294	132.864	0.141736	0.0439036	0.0957026	1.19999	0.759528	0.673413	0.109816	0.0343735	0.0758763	0.902043	0.584463	0.517277
TraesCS2D03G0398400	32.4043	314.796	3.32287	9.61469e-16	1.23159e-13	49.3458	18.6491	29.2179	433.146	253.689	257.553	0.588024	0.210903	0.30649	6.02235	3.18529	3.13539	0.455598	0.165123	0.242995	4.52707	2.45111	2.40843
TraesCS2D03G0399700	404.083	165.024	-1.28876	1.13353e-11	6.95026e-10	449.306	391.63	371.311	157.111	149.907	188.054	1.54805	1.28056	1.12616	0.631589	0.544209	0.661919	1.19942	1.00259	0.892858	0.474773	0.418774	0.508448
TraesCS2D03G0401300	2524.28	919.951	-1.45677	5.93995e-08	1.60861e-06	1485.57	2951.22	3136.05	840.107	920.197	999.549	6.64732	12.5324	12.3526	4.38607	4.33849	4.56919	5.15031	9.81204	9.79359	3.29706	3.33851	3.50979
TraesCS2D03G0402700	114.034	260.05	1.18918	5.97968e-05	0.000674394	150.635	118.422	73.0447	240.031	255.995	284.125	0.703702	0.52502	0.300382	1.30833	1.26008	1.35599	0.545224	0.411054	0.238153	0.983487	0.969643	1.04159
TraesCS2D03G0403400	80.0016	394.234	2.27775	3.61861e-29	2.50829e-26	76.6158	92.7791	70.6099	413.507	392.064	377.131	0.522588	0.600582	0.423963	3.29087	2.81774	2.62793	0.404898	0.470214	0.336133	2.47379	2.16828	2.01862
TraesCS2D03G0405900	389.722	952.187	1.29464	1.07242e-16	1.62251e-14	446.709	354.799	367.658	928.482	885.604	1042.47	2.16927	1.63512	1.57164	5.26076	4.53138	5.17171	1.68074	1.28019	1.24605	3.95457	3.48694	3.97261
TraesCS2D03G0411500	217.561	642.082	1.56084	8.82647e-12	5.54055e-10	254.52	222.856	175.307	789.919	600.781	535.546	1.32536	1.10133	0.803585	4.79932	3.29632	2.84897	1.02688	0.862263	0.63711	3.6077	2.53655	2.18841
TraesCS2D03G0412100	11.9818	39.0563	1.73889	0.0015162	0.00995238	16.8815	9.32454	9.7393	44.733	43.8189	28.617	0.119178	0.0624734	0.0605252	0.36847	0.325951	0.206391	0.0923387	0.0489124	0.0479865	0.276983	0.250822	0.158538
TraesCS2D03G0420300	786.739	2117.78	1.42787	2.17423e-05	0.000283788	1050.55	909.142	400.529	2572.69	2212.86	1567.8	8.19091	6.72713	2.74898	23.4041	18.1791	12.4879	6.34627	5.26688	2.17949	17.5931	13.989	9.59246
TraesCS2D03G0422600	1027.17	2206.2	1.10057	4.81058e-14	4.60497e-12	947.959	1113.35	1020.19	2371.94	2374.29	1872.37	4.21554	4.69868	3.99362	12.3071	11.125	8.5062	3.26618	3.67875	3.16628	9.25136	8.56082	6.53397
TraesCS2D03G0423300	1924.33	651.604	-1.56209	3.67356e-10	1.66762e-08	1372.59	1868.17	2532.22	528.067	656.131	770.614	5.64334	7.28941	9.16469	2.53321	2.84242	3.23677	4.37243	5.7071	7.26608	1.90424	2.18727	2.4863
TraesCS2D03G0431500	167.542	365.938	1.12337	3.86542e-09	1.39252e-07	163.62	173.436	165.568	411.325	374.767	311.72	1.53299	1.54214	1.36553	4.49651	3.69971	2.98366	1.18775	1.20739	1.08264	3.38008	2.84696	2.29187
TraesCS2D03G0434000	301.908	689.881	1.19568	1.67826e-12	1.22043e-10	342.823	285.331	277.57	684.087	770.291	615.265	2.35269	1.85833	1.67683	5.47762	5.56995	4.31356	1.82285	1.45495	1.32944	4.11759	4.28613	3.31343
TraesCS2D03G0438600	3826.55	7737.5	1.0157	9.48713e-06	0.000138974	4809.92	4088.81	2580.91	8494.9	8129.56	6588.03	32.4132	26.1494	15.3101	66.7927	57.7237	45.3545	25.1135	20.4732	12.1384	50.2089	44.4189	34.8387
TraesCS2D03G0441500	94.0703	655.249	2.82708	1.07123e-34	1.47462e-31	99.9902	69.0016	113.219	664.448	703.409	597.89	1.5556	1.01878	1.55054	12.0611	11.5306	9.5026	1.20527	0.797634	1.22932	9.0665	8.87289	7.29935
TraesCS2D03G0442000	1116.22	488.739	-1.18873	1.10022e-06	2.14805e-05	1208.97	750.625	1389.07	441.874	487.774	536.568	10.7573	6.33854	10.88	4.58745	4.57307	4.87743	8.33467	4.96264	8.62607	3.44844	3.51901	3.74656
TraesCS2D03G0442200	275.288	615.335	1.16257	2.71602e-06	4.71748e-05	322.046	261.553	242.265	809.558	477.396	559.053	2.04964	1.5798	1.35729	6.01167	3.20142	3.63491	1.58805	1.23687	1.07611	4.51904	2.46352	2.79213
TraesCS2D03G0457200	64.4688	462.284	2.86535	2.15412e-15	2.60241e-13	85.7059	41.9604	65.7403	412.416	327.489	646.948	0.858871	0.39906	0.579923	4.82214	3.45794	6.62319	0.665449	0.312436	0.459783	3.62486	2.66091	5.08755
TraesCS2D03G0467500	4185.74	10236.9	1.29012	5.41529e-07	1.14884e-05	5411.16	4551.77	2594.31	11767	10306.7	8637.21	54.9913	43.9001	23.2085	139.526	110.364	89.6722	42.6069	34.3707	18.4005	104.883	84.9257	68.881
TraesCS2D03G0467600	257.992	699.586	1.44166	5.96805e-14	5.63221e-12	232.445	245.702	295.831	620.806	648.059	829.892	1.16295	1.16662	1.30288	3.62396	3.41632	4.24173	0.901045	0.913382	1.03297	2.72417	2.62889	3.25825
TraesCS2D03G0468300	69.3704	141.416	1.02887	0.00284242	0.0165253	83.1087	69.0016	56.001	194.207	117.619	112.424	0.328437	0.258788	0.194815	0.89548	0.489764	0.453883	0.254471	0.202613	0.154456	0.673143	0.376877	0.348647
TraesCS2D03G0476000	57.519	22.2353	-1.35281	0.0103437	0.045817	57.1372	32.6359	82.784	19.6389	18.4501	28.617	0.574866	0.311619	0.733189	0.230542	0.195591	0.294138	0.445403	0.243976	0.581297	0.173301	0.150509	0.22594
TraesCS2D03G0477200	14.7124	46.7856	1.66914	0.00579511	0.0291078	19.4786	14.9193	9.7393	72.0092	43.8189	24.5288	0.124679	0.0906281	0.0548762	0.537786	0.295529	0.160396	0.0966005	0.0709556	0.0435077	0.40426	0.227412	0.123207
TraesCS2D03G0477300	15.5793	63.3585	2.05521	0.000358711	0.00305925	23.3743	11.1894	12.1741	98.1943	53.044	38.8373	0.163527	0.0742918	0.074974	0.801539	0.391013	0.277576	0.1267	0.0581653	0.059442	0.602526	0.300888	0.213217
TraesCS2D03G0478300	16.445	45.8518	1.51518	0.00937765	0.0424022	25.9715	11.1894	12.1741	56.7345	27.6751	53.1458	0.28772	0.117642	0.118723	0.733345	0.323048	0.601483	0.222924	0.0921058	0.0941273	0.551264	0.248588	0.462025
TraesCS2D03G0481000	178.484	79.9455	-1.14759	0.000130523	0.00130625	215.563	132.408	187.481	72.0092	73.8003	94.0271	1.15287	0.672048	0.882641	0.449344	0.415878	0.513734	0.893234	0.526167	0.699788	0.337777	0.320021	0.394621
TraesCS2D03G0481200	480.375	235.303	-1.02449	0.000974382	0.00695481	537.609	302.115	601.402	224.756	186.807	294.346	2.83907	1.51413	2.79573	1.38487	1.03946	1.58799	2.1997	1.18546	2.21655	1.04102	0.79987	1.2198
TraesCS2D03G0482200	12.4549	87.7343	2.83577	2.36734e-08	7.10827e-07	5.19429	10.257	21.9134	85.1017	92.2504	85.8509	0.076334	0.143051	0.28348	1.45921	1.42844	1.28889	0.0591431	0.111999	0.224753	1.0969	1.0992	0.990053
TraesCS2D03G0493500	96.5705	201.275	1.05839	0.000163503	0.00158047	76.6158	97.4414	115.654	163.657	194.879	245.288	0.257548	0.310859	0.342233	0.641891	0.690251	0.842357	0.199547	0.243381	0.271334	0.482517	0.531154	0.64705
TraesCS2D03G0495200	298.526	1320.24	2.15323	1.48227e-16	2.1917e-14	363.601	203.275	328.701	1603.84	1304.19	1052.7	4.10937	2.18029	3.27019	21.1494	15.5308	12.1544	3.18392	1.70702	2.59272	15.8983	11.9511	9.33632
TraesCS2D03G0497000	199.108	443.375	1.16437	1.81709e-08	5.58476e-07	202.577	168.308	226.439	516.066	400.136	413.924	0.452223	0.356572	0.444973	1.34417	0.94118	0.94398	0.35038	0.279171	0.35279	1.01043	0.724246	0.725111
TraesCS2D03G0510100	1184.53	242.203	-2.29042	0.0039662	0.0215428	229.848	1604.75	1718.99	267.307	273.292	186.01	1.40434	9.30508	9.2454	1.90559	1.75939	1.16104	1.08807	7.28524	7.33007	1.43245	1.35386	0.891848
TraesCS2D03G0577900	76.2511	213.455	1.47639	5.87351e-08	1.59194e-06	72.7201	82.9884	73.0447	264.034	208.716	167.614	0.403474	0.436977	0.356756	1.70925	1.22017	0.950059	0.312609	0.342123	0.282848	1.28487	0.938932	0.72978
TraesCS2D03G0578400	1602.74	3476.42	1.11518	2.71977e-17	4.52558e-15	1599.84	1757.21	1451.16	3452.08	3836.46	3140.71	11.1384	11.6105	8.8937	28.0423	28.1437	22.3386	8.63	9.09022	7.05123	21.0797	21.6568	17.1592
TraesCS2D03G0580700	429.728	1335.04	1.63547	1.873e-07	4.4725e-06	568.775	439.186	281.222	1846.05	1200.41	958.668	3.29161	2.4121	1.43264	12.4652	7.31981	5.66782	2.55032	1.88851	1.13585	9.37022	5.63265	4.35369
TraesCS2D03G0587200	99.2025	338.515	1.764	2.48872e-07	5.75847e-06	114.274	115.158	68.1751	429.873	369.001	216.671	0.75692	0.723895	0.39751	3.32222	2.57533	1.46616	0.586458	0.56676	0.31516	2.49735	1.98174	1.12622
TraesCS2D03G0588300	5512.23	11251.5	1.0292	4.60514e-07	9.98642e-06	6427.94	6057.22	4051.55	12642	11805.7	9306.64	54.9634	49.1536	30.4961	126.126	106.365	81.2972	42.5853	38.4839	24.1783	94.8101	81.8487	62.4478
TraesCS2D03G0592200	620.892	304.238	-1.03206	2.30479e-09	8.7412e-08	586.955	659.711	616.011	262.943	357.47	292.302	3.68906	3.93501	3.40817	1.92823	2.36731	1.87682	2.85827	3.08084	2.70211	1.44947	1.82166	1.44167
TraesCS2D03G0593200	1578.89	445.226	-1.82625	2.60637e-15	3.10653e-13	1336.23	1648.58	1751.86	314.222	462.405	559.053	5.54131	6.48815	6.39515	1.52039	2.02049	2.36845	4.29338	5.07977	5.07029	1.14289	1.55478	1.81931
TraesCS2D03G0594600	31.7929	100.026	1.66887	0.00012155	0.00123209	41.5544	27.0412	26.7831	144.018	69.1878	86.8729	0.867331	0.535642	0.492097	3.5073	1.5216	1.85239	0.672003	0.41937	0.390151	2.63648	1.17089	1.4229
TraesCS2D03G0595100	1062.09	450.566	-1.23738	4.12483e-11	2.28281e-09	989.513	1109.62	1087.15	349.135	467.017	535.546	4.1967	4.46623	4.05879	1.72769	2.087	2.3204	3.25158	3.49675	3.21795	1.29873	1.60597	1.7824
TraesCS2D03G0604500	52.0933	245.579	2.24762	1.02547e-05	0.000148989	53.2415	37.2981	65.7403	449.512	144.141	143.085	0.415757	0.276412	0.4519	4.0956	1.18599	1.14147	0.322126	0.216412	0.358282	3.07871	0.912629	0.876809
TraesCS2D03G0623300	1589.93	572.31	-1.47447	5.31336e-10	2.32248e-08	1199.88	1719.44	1850.47	427.691	597.321	691.917	3.54108	4.81578	4.80729	1.4727	1.85741	2.08609	2.74361	3.77042	3.81138	1.10705	1.4293	1.60241
TraesCS2D03G0628500	2539.64	1214.94	-1.06293	1.16434e-17	2.03211e-15	2477.68	2455.62	2685.61	1113.96	1162.35	1368.5	32.3971	30.4721	30.9119	16.9949	16.0141	18.2805	25.1011	23.8576	24.508	12.7752	12.323	14.042
TraesCS2D03G0631100	10.042	50.7454	2.4071	7.4674e-05	0.000814613	10.3886	5.12849	14.6089	50.1882	34.5939	67.4542	0.0570426	0.0267247	0.0706128	0.321537	0.200145	0.378384	0.0441963	0.0209236	0.0559842	0.241703	0.154014	0.290653
TraesCS2D03G0640500	27.0889	287.378	3.37616	1.01309e-13	9.21935e-12	33.7629	37.7644	9.7393	378.594	216.788	266.751	0.140825	0.149486	0.0357592	1.84246	0.952748	1.13665	0.10911	0.117038	0.0283511	1.385	0.733148	0.873106
TraesCS2D03G0642800	11.7861	173.713	3.89701	2.33517e-05	0.000301254	10.3886	7.92585	17.0438	363.319	147.601	10.2203	0.0520269	0.0376703	0.0751379	2.12298	0.778867	0.0522899	0.0403102	0.0294932	0.0595719	1.59587	0.599345	0.0401661
TraesCS2D03G0652400	12.0497	41.2518	1.81127	0.00253725	0.0150978	15.5829	8.39208	12.1741	34.9135	62.269	26.5729	0.217584	0.111206	0.149636	0.568799	0.916122	0.379051	0.168583	0.0870667	0.118637	0.427573	0.704964	0.291165
TraesCS2D03G0656100	90.7127	39.8299	-1.17791	0.000211148	0.00195461	101.289	78.3261	92.5233	37.0956	41.5127	40.8814	0.403924	0.296432	0.324796	0.172603	0.17443	0.16655	0.312958	0.232086	0.25751	0.129748	0.134226	0.127934
TraesCS2D03G0659300	643.292	199.739	-1.68888	3.12933e-06	5.33209e-05	397.363	809.37	723.143	115.651	226.013	257.553	4.15984	8.04113	6.664	1.41262	2.49303	2.75446	3.22303	6.29565	5.28345	1.06188	1.9184	2.11581
TraesCS2D03G0662700	152.377	67.2121	-1.18523	0.000147921	0.00145211	140.246	178.099	138.785	50.1882	64.5753	86.8729	0.71624	0.863196	0.623925	0.299059	0.347486	0.453245	0.554939	0.675823	0.494669	0.224806	0.267394	0.348157
TraesCS2D03G0670500	1263.24	3010.28	1.25163	3.2256e-15	3.77554e-13	1285.59	1342.73	1161.41	3313.51	3281.81	2435.51	4.59587	4.55551	3.65489	13.8211	12.3618	8.89481	3.56086	3.56665	2.89772	10.3895	9.51253	6.83248
TraesCS2D03G0673600	27.8983	555.05	4.34497	3.37495e-46	9.42441e-43	31.1658	23.3113	29.2179	442.965	735.697	486.488	0.148133	0.105153	0.122249	2.45658	3.68449	2.36226	0.114773	0.0823278	0.0969232	1.84664	2.83524	1.81455
TraesCS2D03G0673900	39.2651	312.352	2.9698	8.95976e-12	5.60622e-10	36.3601	52.2174	29.2179	165.839	472.783	298.434	0.392038	0.534318	0.277316	2.08631	5.37117	3.28725	0.303749	0.418334	0.219865	1.5683	4.13316	2.52508
TraesCS2D03G0677900	242.946	602.54	1.30643	1.46268e-06	2.76192e-05	294.776	280.669	153.394	586.984	686.112	534.524	4.02672	3.63859	1.84454	9.35561	9.87546	7.45945	3.11988	2.84877	1.46242	7.03272	7.59926	5.72992
TraesCS2D03G0678000	8.14015	27.3358	1.72316	0.00512796	0.0264213	7.79144	9.32454	7.30447	34.9135	27.6751	19.4186	0.043565	0.0494798	0.0359526	0.227772	0.163047	0.110922	0.0337539	0.0387393	0.0285044	0.171219	0.125466	0.0852042
TraesCS2D03G0681400	1891.17	4832.93	1.35358	1.45334e-06	2.7464e-05	2584.16	1969.34	1120.02	5291.58	5274.41	3932.79	28.5341	20.637	10.8866	68.1737	61.3652	44.3635	22.1081	16.1573	8.63126	51.247	47.2211	34.0775
TraesCS2D03G0682200	194.302	71.2488	-1.4508	1.7446e-07	4.19252e-06	158.426	200.478	224.004	58.9166	85.3316	69.4983	1.37093	1.6464	1.70634	0.594859	0.778041	0.614391	1.06219	1.28902	1.35285	0.447162	0.59871	0.471939
TraesCS2D03G0682500	8.62831	36.4925	2.14037	0.0005961	0.00465302	12.9857	5.59472	7.30447	49.0972	27.6751	32.7051	0.138826	0.0567627	0.0687408	0.612417	0.311743	0.35719	0.107562	0.0444413	0.0545	0.460361	0.239889	0.274373
TraesCS2D03G0684200	45.4748	808.797	4.14091	1.64452e-52	5.95291e-49	48.0472	49.42	38.9572	750.641	1057.42	618.331	0.45869	0.44775	0.327387	8.36124	10.6366	6.0305	0.355391	0.350557	0.259563	6.28524	8.18495	4.63228
TraesCS2D03G0688700	144.268	323.916	1.16161	1.28401e-06	2.45922e-05	148.037	155.72	129.046	391.686	328.642	251.42	1.21432	1.21224	0.931813	3.74877	2.84047	2.1069	0.940852	0.949099	0.738773	2.81799	2.18576	1.6184
TraesCS2D03G0693300	9.95095	76.0632	2.8682	2.80089e-06	4.84166e-05	5.19429	14.9193	9.7393	67.645	117.619	42.9254	0.0411675	0.112216	0.0679481	0.625534	0.982223	0.347555	0.0318964	0.0878577	0.0538716	0.470221	0.755829	0.266972
TraesCS2D03G0695300	18.3767	61.3242	1.73444	0.000364175	0.00309779	23.3743	19.5815	12.1741	82.9196	43.8189	57.2339	0.0937696	0.0745504	0.0429915	0.388121	0.18522	0.234562	0.0726522	0.0583679	0.0340851	0.291755	0.142528	0.180177
TraesCS2D03G0697300	35.9717	94.3473	1.41435	1.90371e-05	0.000253076	41.5544	29.8385	36.5224	105.832	93.4035	83.8068	0.157905	0.107606	0.122168	0.469225	0.373977	0.325341	0.122344	0.084248	0.0968592	0.352722	0.287778	0.249908
TraesCS2D03G0703400	41.8412	379.125	3.1985	1.42709e-18	2.82343e-16	49.3458	33.5683	42.6094	560.799	315.958	260.619	0.496971	0.320842	0.377754	6.58985	3.35284	2.68144	0.385051	0.251198	0.299496	4.95366	2.58004	2.05973
TraesCS2D03G0716700	361.284	149.53	-1.26992	6.93723e-08	1.84595e-06	303.866	325.893	454.095	135.29	148.754	164.547	0.951945	0.968912	1.25227	0.494518	0.491022	0.526625	0.737562	0.758592	0.992841	0.371735	0.377845	0.404523
TraesCS2D03G0718300	301.03	780.064	1.36987	7.29036e-15	8.09694e-13	327.241	322.629	253.222	800.829	855.622	683.741	1.77461	1.66043	1.20881	5.06714	4.88902	3.78799	1.37496	1.3	0.958387	3.80903	3.76214	2.90971
TraesCS2D03G0724100	39.294	1027.49	4.70044	2.44395e-21	6.82464e-19	49.3458	46.6227	21.9134	1731.49	960.557	390.417	0.376585	0.337669	0.147212	15.4177	7.72394	3.04384	0.291776	0.264371	0.116715	11.5897	5.94364	2.3381
TraesCS2D03G0724400	35.2936	84.8425	1.26294	0.00200226	0.0124524	36.3601	35.4332	34.0875	88.3749	113.007	53.1458	0.319578	0.295559	0.263736	0.906291	1.04655	0.477201	0.247607	0.231402	0.209099	0.68127	0.805329	0.366558
TraesCS2D03G0727000	26.4422	174.102	2.76827	3.71594e-07	8.2635e-06	44.1515	8.39208	26.7831	159.293	154.519	208.495	0.223558	0.0403269	0.119379	0.941083	0.824386	1.0785	0.173211	0.0315732	0.0946474	0.707423	0.634372	0.828442
TraesCS2D03G0727700	17.9197	105.495	2.59899	1.09725e-05	0.000158009	33.7629	10.257	9.7393	152.747	73.8003	89.939	0.198816	0.0573208	0.0504848	1.04947	0.457903	0.541054	0.154042	0.0448782	0.0400261	0.7889	0.35236	0.415606
TraesCS2D03G0740600	95.3728	358.865	1.92119	2.36375e-09	8.94401e-08	98.6916	77.8599	109.567	513.884	292.895	269.817	0.489634	0.366595	0.478513	2.9747	1.53111	1.36755	0.379366	0.287018	0.379381	2.23612	1.1782	1.05047
TraesCS2D03G0741900	200.336	764.21	1.93284	3.39562e-29	2.38759e-26	224.653	198.613	177.742	835.743	786.434	670.454	1.32677	1.11319	0.924047	5.75893	4.89382	4.04512	1.02797	0.871551	0.732616	4.32905	3.76583	3.10723
TraesCS2D03G0743200	373.548	835.18	1.15925	9.13887e-06	0.000134518	454.501	405.617	260.526	930.664	943.26	631.617	3.79929	3.21785	1.91708	9.07712	8.30812	5.3939	2.94367	2.51935	1.51993	6.82337	6.39317	4.14328
TraesCS2D03G0747200	347.923	1118.95	1.6928	9.48572e-11	4.88202e-09	433.724	232.647	377.398	1348.54	1060.88	947.426	2.68086	1.36471	2.05344	9.72547	6.90925	5.98256	2.07712	1.06847	1.62804	7.31075	5.31673	4.59546
TraesCS2D03G0747300	1405.48	3113.88	1.14772	7.61841e-12	4.88075e-10	1647.89	1410.8	1157.76	3238.23	3378.67	2724.74	17.1975	13.9729	10.636	39.4306	37.1524	29.0499	13.3246	10.9398	8.43258	29.6404	28.5891	22.3145
TraesCS2D03G0750200	37.2132	83.0483	1.15667	0.00392912	0.0213781	49.3458	39.163	23.1308	98.1943	69.1878	81.7627	0.523651	0.394411	0.216075	1.21581	0.773614	0.886396	0.405722	0.308797	0.171312	0.913937	0.595303	0.680878
TraesCS2D03G0754100	192.132	902.776	2.24427	2.01357e-13	1.7263e-11	250.625	115.158	210.612	1067.04	934.035	707.248	2.85493	1.24494	2.11192	14.1821	11.2109	8.23047	2.21199	0.974699	1.6744	10.6609	8.62685	6.32217
TraesCS2D03G0766500	64.5963	161.05	1.316	1.92386e-07	4.58164e-06	74.0187	66.2042	53.5661	165.839	166.051	151.261	0.480491	0.407859	0.306095	1.25608	1.13576	1.00312	0.372282	0.319326	0.242682	0.944212	0.87398	0.770537
TraesCS2D03G0776400	41.1348	83.1396	1.00861	0.00225254	0.0137108	41.5544	42.8929	38.9572	85.1017	96.8629	67.4542	0.432769	0.423941	0.357149	1.03411	1.06292	0.717679	0.335307	0.331917	0.28316	0.77735	0.817927	0.551279
TraesCS2D03G0778200	183.118	47.1175	-1.9478	8.3797e-09	2.7876e-07	202.577	130.077	216.699	39.2777	43.8189	58.2559	1.89799	1.15661	1.78724	0.429375	0.432582	0.557602	1.47055	0.905543	1.41698	0.322766	0.332875	0.428317
TraesCS2D03G0788000	112.25	46.1418	-1.26995	0.00480288	0.0250863	163.62	70.8665	102.263	50.1882	29.9814	58.2559	0.968585	0.398128	0.532892	0.346649	0.187006	0.352307	0.750455	0.311707	0.422495	0.26058	0.143903	0.270622
TraesCS2D03G0794500	10.67	68.2713	2.7094	5.22103e-07	1.11367e-05	7.79144	8.39208	15.8264	52.3703	55.3502	97.0932	0.0524	0.0535629	0.093695	0.410947	0.392226	0.667089	0.0405993	0.0419361	0.0742846	0.308914	0.301821	0.512419
TraesCS2D03G0794800	262.048	831.388	1.66485	1.98285e-10	9.57962e-09	318.151	273.209	194.786	1016.86	867.153	610.154	1.88336	1.53489	1.01503	7.0234	5.40879	3.68996	1.45922	1.20171	0.804753	5.27957	4.16211	2.83441
TraesCS2D03G0795800	13.4956	90.5371	2.7468	2.04447e-09	7.85451e-08	10.3886	13.0543	17.0438	91.648	117.619	62.3441	0.087348	0.104168	0.126149	0.899096	1.04202	0.535516	0.0676767	0.081556	0.100015	0.675861	0.801847	0.411352
TraesCS2D03G0813600	36.2681	106.853	1.56741	0.000395657	0.00331902	54.5401	33.5683	20.696	139.654	89.9441	90.961	0.474813	0.277343	0.158604	1.41856	0.825055	0.80899	0.367883	0.217141	0.125747	1.06635	0.634887	0.621419
TraesCS2D03G0816000	267.233	64.8733	-2.04414	1.33728e-05	0.000186555	138.947	323.095	339.658	31.6404	76.1066	86.8729	0.789609	1.7425	1.69912	0.209793	0.455709	0.504344	0.611785	1.36426	1.34712	0.157704	0.350672	0.387408
TraesCS2D03G0818600	116.444	32.0503	-1.84782	0.000147848	0.00145168	161.023	69.0016	119.306	32.7314	18.4501	44.9695	0.662849	0.269567	0.432327	0.157209	0.0800255	0.189115	0.513572	0.211052	0.342763	0.118176	0.0615803	0.145267
TraesCS2D03G0821700	16.7708	245.305	3.90685	2.27481e-08	6.85782e-07	23.3743	7.45963	19.4786	465.877	208.716	61.322	0.134962	0.0408761	0.0990035	3.13856	1.26979	0.361717	0.104568	0.0320031	0.0784933	2.35929	0.977113	0.27785
TraesCS2D03G0825100	3516.48	7665.53	1.12503	3.00562e-14	2.97929e-12	3772.36	3126.05	3651.02	8994.6	6923.39	7078.61	22.6235	17.792	19.2745	62.9385	43.7492	43.3687	17.5286	13.9299	15.2815	47.3116	33.6654	33.3133
TraesCS2D03G0835900	11.1966	213.286	4.24756	1.50618e-17	2.59625e-15	7.79144	11.1894	14.6089	327.314	196.032	116.512	0.0591028	0.0805526	0.0975508	2.89696	1.56683	0.902904	0.0457926	0.0630672	0.0773416	2.17768	1.20569	0.693558
TraesCS2D03G0836200	343.752	160.611	-1.09885	0.000628979	0.0048619	318.151	373.448	339.658	89.4659	187.96	204.407	2.20135	2.45226	2.0688	0.722272	1.37033	1.44488	1.70559	1.91995	1.64022	0.54294	1.05448	1.10987
TraesCS2D03G0839600	350.453	173.383	-1.01206	1.17199e-05	0.000167024	337.629	293.723	420.007	175.659	198.338	146.151	2.70352	2.23207	2.96052	1.64114	1.6734	1.19556	2.09467	1.74756	2.3472	1.23367	1.2877	0.918361
TraesCS2D03G0844200	679.854	1376.25	1.01395	7.6103e-17	1.18251e-14	694.737	726.381	618.445	1324.53	1454.1	1350.11	7.26539	7.20915	5.69327	16.1617	16.0227	14.4241	5.62918	5.64426	4.51382	12.149	12.3296	11.0797
TraesCS2D03G0850600	25.0481	76.4745	1.64502	0.00821906	0.0382323	49.3458	11.1894	14.6089	93.8301	59.9627	75.6305	0.348611	0.0750206	0.0908515	0.773429	0.446351	0.545845	0.270102	0.058736	0.0720302	0.581396	0.343471	0.419287
TraesCS2D03G0850700	35.8383	89.1754	1.3438	0.00134824	0.0090674	46.7486	24.2438	36.5224	117.833	76.1066	73.5865	0.377936	0.186007	0.259914	1.11148	0.648298	0.607754	0.292823	0.145631	0.206069	0.835516	0.498871	0.466841
TraesCS2D03G0853200	1026.16	2423.51	1.24156	1.7449e-06	3.22016e-05	1177.81	803.775	1096.89	3369.16	1809.26	2092.1	6.72736	4.35698	5.51512	22.4532	10.8887	12.2077	5.21232	3.41122	4.37257	16.8784	8.37893	9.37727
TraesCS2D03G0854700	47.2339	130.929	1.47161	0.000789723	0.00586062	64.9287	47.5551	29.2179	172.386	140.682	79.7187	0.497767	0.345993	0.197179	1.54198	1.1364	0.624353	0.385667	0.270889	0.15633	1.15912	0.874469	0.479592
TraesCS2D03G0857800	89.5726	180.862	1.00338	0.00571171	0.0287886	62.3315	111.428	94.9581	186.569	119.925	236.09	0.398466	0.67602	0.534365	1.39159	0.80779	1.54185	0.308729	0.529277	0.423662	1.04607	0.621602	1.18436
TraesCS2D03G0861600	241.189	1347.31	2.48701	6.11865e-29	4.04063e-26	279.193	213.066	231.308	1399.81	1637.44	1004.66	1.89921	1.3755	1.3851	11.1103	11.7365	6.98179	1.4715	1.07692	1.09815	8.35172	9.03131	5.36301
TraesCS2D03G0862600	67.5717	221.567	1.69313	0.000634121	0.00489545	41.5544	110.03	51.1313	120.015	332.101	212.583	0.160016	0.402102	0.173322	0.539224	1.34747	0.836287	0.123979	0.314818	0.137416	0.405341	1.03689	0.642387
TraesCS2D03G0869000	444.124	899.192	1.01351	0.000103312	0.00107498	476.576	553.877	301.918	1044.13	942.107	711.336	3.12183	3.44327	1.74096	7.98031	6.5025	4.76028	2.41878	2.69584	1.38029	5.99889	5.00373	3.65657
TraesCS2D03G0869100	100.326	208.219	1.04262	0.00962632	0.0432942	67.5258	132.408	101.045	315.313	149.907	159.437	0.373831	0.695668	0.492428	2.03673	0.874441	0.901729	0.289642	0.54466	0.390414	1.53104	0.67289	0.692656
TraesCS2D03G0872700	3213.62	1064.73	-1.59357	3.49202e-14	3.41637e-12	2472.48	3158.22	4010.16	902.297	1047.04	1244.84	17.3216	20.998	24.7308	7.37549	7.72898	8.90939	13.4207	16.44	19.6074	5.54424	5.94751	6.84368
TraesCS2D03G0875000	1437.78	3241.3	1.17093	7.86487e-19	1.59809e-16	1366.1	1546.01	1401.24	3239.32	3630.05	2854.54	5.29083	5.68243	4.77723	14.638	14.8135	11.2943	4.0993	4.44895	3.78755	11.0036	11.3991	8.67561
TraesCS2D03G0877800	62.2409	142.373	1.18201	0.000328813	0.00284246	66.2272	71.7989	48.6965	177.841	142.988	106.292	0.618772	0.636638	0.40051	1.93871	1.40766	1.01455	0.479421	0.498444	0.317538	1.45735	1.08321	0.779319
TraesCS2D03G0883400	200.436	706.667	1.82743	2.81309e-09	1.04899e-07	288.283	138.936	174.09	832.47	537.358	750.173	0.508978	0.232795	0.270567	1.71488	0.999647	1.35307	0.394353	0.182262	0.214515	1.2891	0.769237	1.03935
TraesCS2D03G0887300	512.765	239.251	-1.10256	1.53511e-09	6.05959e-08	505.145	557.141	476.008	198.571	260.607	258.575	4.7638	4.98636	3.95161	2.18494	2.58957	2.49118	3.69097	3.90398	3.13297	1.64245	1.9927	1.91358
TraesCS2D03G0887800	922.06	2622.87	1.50981	4.54548e-29	3.08512e-26	970.034	870.912	925.233	2723.26	2880.52	2264.83	10.2507	8.73418	8.60677	33.577	32.0731	24.4502	7.9422	6.83826	6.82374	25.2403	24.6805	18.7813
TraesCS2D03G0890400	143.821	62.0696	-1.21155	0.000158937	0.00154182	111.677	134.74	185.047	73.1002	59.9627	53.1458	0.54706	0.626392	0.797945	0.417807	0.309496	0.265962	0.423859	0.490421	0.632638	0.31407	0.23816	0.204297
TraesCS2D03G0896000	346.412	734.343	1.09121	5.81767e-12	3.82893e-10	385.676	305.379	348.18	773.553	761.066	668.41	2.41048	1.81134	1.91561	5.64103	5.01195	4.26781	1.86763	1.41816	1.51876	4.24042	3.85674	3.27828
TraesCS2D03G0898500	12.0359	422.335	5.1926	8.49842e-36	1.25849e-32	19.4786	9.32454	7.30447	324.041	356.317	586.648	0.126935	0.0576678	0.0419021	2.46384	2.44661	3.90556	0.0983489	0.0451499	0.0332214	1.8521	1.88269	3.00002
TraesCS2D03G0898600	278.41	685.832	1.30766	2.97848e-15	3.50307e-13	288.283	249.898	297.049	598.985	728.778	729.732	1.08321	0.891123	0.982526	2.62602	2.88532	2.80117	0.839268	0.697688	0.77898	1.97401	2.22028	2.1517
TraesCS2D03G0900400	35.1556	118.41	1.77276	0.000275207	0.00244502	36.3601	22.8451	46.2617	175.659	114.16	65.4102	0.106186	0.0633168	0.118929	0.598551	0.351286	0.195151	0.0822727	0.0495727	0.0942909	0.449938	0.270318	0.149904
TraesCS2D03G0901700	19.2195	430.092	4.54489	2.80501e-15	3.315e-13	38.9572	6.52717	12.1741	344.771	306.732	638.771	0.174009	0.0276688	0.0478678	1.79681	1.4436	2.91481	0.134821	0.0216627	0.0379512	1.35068	1.11086	2.23899
TraesCS2D03G0901800	495.214	1489.02	1.59297	3.45737e-08	9.92393e-07	709.021	324.96	451.66	1818.78	1350.31	1297.98	2.46818	1.07356	1.38404	7.38726	4.95285	4.61601	1.91233	0.840526	1.09732	5.55309	3.81126	3.54575
TraesCS2D03G0903000	120.869	28.2612	-2.09019	4.223e-11	2.32791e-09	127.26	106.3	129.046	26.1851	29.9814	28.617	0.628586	0.498294	0.561097	0.150909	0.156037	0.144403	0.487025	0.39013	0.444856	0.11344	0.120072	0.110922
TraesCS2D03G0905500	618.214	237.143	-1.37836	1.20739e-06	2.32844e-05	854.461	406.084	594.097	220.392	246.77	244.266	3.0193	1.36179	1.84796	0.908648	0.918775	0.881775	2.33934	1.06619	1.46513	0.683041	0.707005	0.677328
TraesCS2D03G0908800	13470.5	6506.72	-1.04989	4.16152e-11	2.29532e-09	10811.9	14099.6	15500.1	5913.48	6646.64	6960.05	27.6434	34.2119	34.8855	17.6408	17.9058	18.1795	21.418	26.7856	27.6584	13.2608	13.7787	13.9644
TraesCS2D03G0911800	1261.15	2889.77	1.19631	5.67366e-10	2.46454e-08	1392.07	1261.61	1129.76	3688.83	2544.96	2435.51	3.06952	2.64007	2.19289	9.49041	5.9128	5.4863	2.37825	2.06699	1.7386	7.13405	4.54995	4.21426
TraesCS2D03G0916400	95.8073	220.262	1.18156	0.000634207	0.00489573	83.1087	136.138	68.1751	224.756	266.373	169.658	1.28899	2.00384	0.930785	4.06724	4.35307	2.68817	0.9987	1.56887	0.737958	3.05739	3.34972	2.06489
TraesCS2D03G0917100	94.0608	236.328	1.32461	7.26087e-05	0.000795214	70.123	98.8401	113.219	180.023	328.642	200.319	0.333457	0.44606	0.473938	0.998836	1.64667	0.973154	0.258361	0.349234	0.375754	0.750837	1.26712	0.747521
TraesCS2D03G0923000	38.448	83.6719	1.14477	0.00849636	0.0392569	49.3458	27.0412	38.9572	117.833	65.7284	67.4542	0.274238	0.142621	0.190584	0.764069	0.384888	0.382973	0.212478	0.111663	0.151102	0.57436	0.296175	0.294178
TraesCS2D03G0929000	263.397	85.7274	-1.61602	2.74705e-13	2.31653e-11	241.535	244.303	304.353	87.2838	83.0253	86.8729	1.47574	1.41658	1.63693	0.622232	0.534497	0.542246	1.1434	1.10908	1.29782	0.467739	0.4113	0.416522
TraesCS2D03G0932100	114.044	734.112	2.69061	5.84119e-17	9.11972e-15	162.322	106.766	73.0447	867.383	810.65	524.303	1.1132	0.694883	0.44097	6.94058	5.85781	3.67334	0.862504	0.544045	0.349616	5.21732	4.50763	2.82165
TraesCS2D03G0938700	59.8397	307.972	2.37411	2.4135e-12	1.70438e-10	64.9287	51.2849	63.3054	430.964	290.589	202.363	0.18289	0.137096	0.15697	1.41639	0.862454	0.582324	0.141702	0.107337	0.124451	1.06471	0.663666	0.447308
TraesCS2D03G0941800	10059	4326.73	-1.21717	6.26062e-11	3.34365e-09	7897.92	10432.3	11846.6	3674.65	4332.31	4973.22	38.5201	48.2876	50.8618	20.9111	22.2637	24.7795	29.8452	37.8058	40.325	15.7192	17.1321	19.0342
TraesCS2D03G0953300	390.183	861.004	1.14614	4.69773e-10	2.08226e-08	459.695	352.934	357.919	1000.49	803.731	778.79	2.97071	2.16454	2.03609	7.54381	5.47274	5.14152	2.30169	1.69468	1.61428	5.67077	4.21132	3.94942
TraesCS2D03G0957700	407.661	184.636	-1.14465	1.79171e-07	4.29307e-06	337.629	409.347	476.008	189.842	208.716	155.349	1.20103	1.38194	1.49057	0.787944	0.782304	0.564554	0.930555	1.08196	1.18177	0.592307	0.60199	0.433658
TraesCS2D03G0969800	109.179	32.9059	-1.74397	0.000176766	0.00168732	61.033	155.72	110.785	36.0046	39.2064	23.5068	3.10752	7.52445	4.96536	2.13892	2.10335	1.22271	2.40769	5.89112	3.93671	1.60785	1.61854	0.939217
TraesCS2D03G0977800	728.13	1917.26	1.39592	1.33829e-05	0.000186669	960.944	838.742	384.702	2188.64	2097.54	1465.6	7.45769	6.17754	2.62817	19.8184	17.1522	11.6199	5.77818	4.83659	2.0837	14.8977	13.1988	8.92572
TraesCS2D03G0979100	381.321	148.55	-1.3619	4.8897e-10	2.15756e-08	389.572	419.604	334.788	121.106	148.754	175.79	2.42431	2.47811	1.83397	0.879335	0.975375	1.11757	1.87834	1.94019	1.45403	0.661006	0.750559	0.858453
TraesCS2D03G0981200	300.844	1102.2	1.88055	3.21379e-09	1.18039e-07	446.709	185.558	270.265	1331.08	898.288	1077.22	3.0698	1.21017	1.63492	10.6727	6.50436	7.56262	2.37847	0.94748	1.29622	8.02282	5.00516	5.80916
TraesCS2D03G0982400	11.1609	33.1917	1.50507	0.0113591	0.0492348	6.49287	17.2504	9.7393	33.8225	29.9814	35.7712	0.045519	0.114772	0.0601043	0.276662	0.221468	0.256195	0.0352679	0.0898586	0.0476528	0.20797	0.170422	0.196794
TraesCS2D03G0987900	3214.76	428.409	-2.90779	0.00214484	0.0131701	403.856	5610.11	3630.32	588.075	351.705	345.448	2.27706	30.0192	18.0183	3.86872	2.08944	1.98981	1.76426	23.503	14.2856	2.90816	1.60784	1.52845
TraesCS2D03G0991400	59.4141	484.281	3.02107	7.67756e-10	3.24837e-08	62.3315	70.8665	45.0442	325.132	228.32	899.39	0.218567	0.23583	0.13904	1.33022	0.843576	3.22186	0.169345	0.184639	0.110235	0.999945	0.649139	2.47484
TraesCS2D03G0992000	236.685	59.8046	-1.98503	1.0081e-14	1.0851e-12	205.175	232.181	272.7	50.1882	66.8815	62.3441	1.30008	1.39622	1.52108	0.371051	0.446534	0.403572	1.00729	1.09314	1.20597	0.278924	0.343612	0.310001
TraesCS2D03G0993000	140.123	59.6684	-1.23776	0.000417855	0.00347363	109.08	150.591	160.698	69.8271	70.3409	38.8373	0.541441	0.709392	0.702164	0.404405	0.367889	0.196941	0.419506	0.555405	0.5567	0.303996	0.283094	0.151278
TraesCS2D03G0993800	114.873	284.72	1.30906	4.45972e-10	1.98395e-08	114.274	114.692	115.654	326.223	283.67	244.266	0.510653	0.486395	0.454945	1.7009	1.33565	1.11512	0.395651	0.380814	0.360696	1.27858	1.02779	0.856568
TraesCS2D03G0996000	198.806	419.249	1.0768	0.00343418	0.0192302	290.88	203.275	102.263	512.793	403.595	341.359	0.983712	0.652406	0.304433	2.0234	1.43815	1.17936	0.762175	0.510789	0.241365	1.52101	1.10667	0.905915
TraesCS2D03G1020100	23.3569	109.693	2.28915	1.95591e-07	4.65229e-06	31.1658	12.1219	26.7831	115.651	115.313	98.1153	0.0901034	0.0332594	0.0681625	0.390122	0.351273	0.289788	0.0698116	0.0260398	0.0540416	0.293259	0.270308	0.222599
TraesCS2D03G1022700	41.7035	107.001	1.36248	0.0053663	0.0274124	59.7344	41.028	24.3482	163.657	71.494	85.8509	0.249461	0.162607	0.0895092	0.797444	0.314595	0.366272	0.193281	0.12731	0.0709659	0.599448	0.242083	0.281349
TraesCS2D03G1028200	119.186	39.5864	-1.59164	0.00297081	0.017121	50.6444	144.997	161.916	42.5509	23.0626	53.1458	1.6685	4.53349	4.69575	1.63565	0.800581	1.78872	1.29274	3.54941	3.72295	1.22953	0.616054	1.37399
TraesCS2D03G1029800	1623.55	742.171	-1.12951	1.28403e-11	7.80445e-10	1625.81	1659.77	1585.07	912.116	638.834	675.565	65.0408	63.0148	55.8194	42.5747	26.9281	27.6098	50.3932	49.3363	44.2555	32.0039	20.7214	21.2082
TraesCS2D03G1032200	235.523	587.582	1.3186	7.76052e-08	2.03456e-06	179.203	230.316	297.049	691.724	592.709	478.312	1.01837	1.24213	1.48597	4.5865	3.549	2.77686	0.789031	0.972502	1.17813	3.44773	2.73099	2.13302
TraesCS2D03G1034600	2179.78	5298.68	1.28156	1.3805e-08	4.37926e-07	2643.9	2174.02	1721.42	6886.69	4621.74	4387.59	35.3031	27.5494	20.2338	107.292	65.0246	59.8516	27.3526	21.5693	16.042	80.6524	50.037	45.9745
TraesCS2D03G1040500	257.303	560.008	1.12906	0.0094309	0.0425942	397.363	96.9752	277.57	668.812	498.152	513.061	2.74379	0.635483	1.68716	5.38833	3.62433	3.6192	2.12587	0.497539	1.33764	4.05047	2.78895	2.78006
TraesCS2D03G1043600	325.721	1557.31	2.25839	0.00320322	0.018187	633.704	226.586	116.872	2104.63	1653.59	913.698	6.8694	2.33102	1.11523	26.6192	18.887	10.1185	5.32237	1.82503	0.88419	20.01	14.5337	7.77245
TraesCS2D03G1050700	43.2654	124.843	1.55485	0.00240074	0.0144428	77.9144	21.4464	30.4353	138.563	133.763	102.203	0.441527	0.115339	0.151823	0.916166	0.798691	0.591678	0.342093	0.0903023	0.120371	0.688692	0.6146	0.454493
TraesCS2D03G1058600	471.323	1113.52	1.24348	4.96164e-06	7.93947e-05	671.363	394.428	348.18	975.397	1026.29	1338.86	2.38821	1.33157	1.09029	4.0484	3.84669	4.86556	1.85037	1.04253	0.864417	3.04323	2.96006	3.73744
TraesCS2D03G1059100	615.351	1581.18	1.36469	1.54266e-06	2.89336e-05	927.181	455.037	463.834	1772.95	1515.21	1455.38	1.89675	0.883431	0.835274	4.23184	3.26604	3.04159	1.46959	0.691665	0.662234	3.18112	2.51325	2.33637
TraesCS2D03G1065900	31.9645	699.58	4.48594	1.56082e-21	4.45161e-19	59.7344	19.1153	17.0438	442.965	953.638	702.137	1.70113	0.516623	0.427267	14.7187	28.6154	20.4275	1.31802	0.40448	0.338752	11.0642	22.0198	15.6912
TraesCS2D03G1066000	207.705	1572.15	2.91349	1.00633e-24	4.04271e-22	162.322	248.965	211.83	2075.17	1621.3	1019.99	3.11697	4.53707	3.58067	46.4941	32.8037	20.0093	2.41501	3.55221	2.83888	34.9501	25.2427	15.37
TraesCS2D03G1072600	557.093	158.401	-1.81104	9.34387e-06	0.000137163	803.817	258.756	608.706	110.196	181.041	183.966	5.77172	1.76327	3.84749	0.92321	1.36971	1.34948	4.4719	1.38052	3.05042	0.693988	1.05401	1.03659
TraesCS2D03G1074200	41.8827	193.32	2.23186	7.57362e-11	3.97751e-09	37.6586	30.771	57.2184	207.299	221.401	151.261	0.410873	0.318614	0.549542	2.63893	2.54523	1.68598	0.318342	0.249453	0.435695	1.98371	1.95857	1.29507
TraesCS2D03G1076400	36.0328	347.343	3.27957	1.58637e-09	6.24177e-08	51.9429	29.3723	26.7831	662.266	202.951	176.812	0.522606	0.280457	0.237208	7.77441	2.1515	1.81736	0.404912	0.219578	0.188067	5.84411	1.6556	1.39599
TraesCS2D03G1077600	126.347	339.554	1.4341	1.92222e-05	0.000255327	190.89	105.367	82.784	393.868	290.589	334.205	0.607647	0.318313	0.231972	1.46287	0.974652	1.08683	0.470802	0.249217	0.183915	1.09966	0.750003	0.834839
TraesCS2D03G1078400	3135.51	1533.28	-1.032	0.00621097	0.0306986	3206.18	3397.86	2802.48	694.998	1336.48	2568.37	24.1212	24.2603	18.5599	6.10072	10.5944	19.7401	18.6889	18.9942	14.7149	4.58598	8.15247	15.1632
TraesCS2D03G1078700	151.483	336.967	1.16611	1.06308e-05	0.000153882	193.487	116.09	144.872	400.415	290.589	319.897	1.03152	0.587356	0.679877	2.4907	1.63232	1.74227	0.799214	0.459859	0.539029	1.87229	1.25609	1.33831
TraesCS2D03G1081100	129.115	32.4131	-2.00326	1.13511e-06	2.20955e-05	99.9902	141.267	146.089	28.3672	48.4314	20.4407	0.499766	0.670085	0.642762	0.16543	0.255059	0.104372	0.387216	0.524631	0.509604	0.124355	0.19627	0.0801728
TraesCS2D03G1083500	164.216	400.904	1.29555	0.000118387	0.00120377	258.416	125.881	108.35	405.87	410.514	386.329	1.16095	0.536703	0.428491	2.12748	1.94323	1.77309	0.899495	0.420202	0.339722	1.59925	1.49533	1.36198
TraesCS2D03G1114400	21.1788	74.1355	1.84526	0.000324916	0.002813	28.5686	13.0543	21.9134	108.014	62.269	52.1237	0.198353	0.0860171	0.133931	0.875014	0.455537	0.369713	0.153683	0.0673455	0.106185	0.657758	0.35054	0.283992
TraesCS2D03G1117600	58.9998	124.151	1.08128	0.00123642	0.00845348	81.8101	55.0148	40.1746	124.379	123.385	124.688	0.489176	0.312189	0.211461	0.867748	0.777362	0.761665	0.379011	0.244423	0.167654	0.652296	0.598187	0.585067
TraesCS2D03G1118400	14.8534	69.6396	2.2022	4.77774e-05	0.000558815	12.9857	18.1828	13.3915	98.1943	74.9534	35.7712	0.641729	0.852762	0.582555	5.66185	3.90283	1.80592	0.497208	0.667654	0.46187	4.25608	3.00326	1.38721
TraesCS2D03G1129300	455.111	216.252	-1.07046	0.00128765	0.00873473	673.96	352.934	338.441	159.293	232.932	256.531	4.74799	2.35966	2.09884	1.30936	1.72905	1.84627	3.67872	1.84745	1.66403	0.984262	1.33052	1.4182
TraesCS2D03G1140700	907.257	266.444	-1.76647	6.53497e-05	0.000727534	541.505	484.41	1695.86	222.574	290.589	286.17	3.84441	3.26378	10.5983	1.84369	2.17375	2.07554	2.97863	2.55531	8.40272	1.38592	1.67272	1.59431
TraesCS2D03G1148000	18.8044	56.1104	1.6089	0.000934423	0.00671521	28.5686	14.453	13.3915	67.645	49.5846	51.1017	1.07868	0.517898	0.445099	2.98007	1.97267	1.97115	0.835757	0.405478	0.352889	2.24015	1.51799	1.51413
TraesCS2D03G1153200	148.262	37.6981	-1.97218	0.0103726	0.0459077	348.018	57.8121	38.9572	28.3672	53.044	31.6831	2.95325	0.465585	0.29101	0.280869	0.474284	0.274667	2.28816	0.364521	0.230723	0.211132	0.364965	0.210983
TraesCS2D03G1157400	2353.11	6369.68	1.43646	1.07542e-10	5.48005e-09	2919.19	2496.64	1643.51	6999.07	6795.39	5314.58	5.05917	4.10633	2.50732	14.1528	12.4089	9.40948	3.91982	3.21497	1.98789	10.6389	9.54878	7.22782
TraesCS2D03G1158000	48.2671	162.423	1.7482	5.2805e-05	0.00060717	71.4215	52.6836	20.696	183.296	147.601	156.371	0.479694	0.335808	0.122361	1.4364	1.04454	1.07293	0.371664	0.262915	0.097012	1.07976	0.803785	0.824165
TraesCS2D03G1159100	20.8229	79.4847	1.8916	8.90382e-07	1.79058e-05	16.8815	26.1087	19.4786	86.1928	80.7191	71.5424	0.433045	0.635607	0.439848	2.57977	2.18174	1.87485	0.335521	0.497637	0.348726	1.93924	1.67887	1.44015
TraesCS2D03G1160300	18.8546	304.215	4.07146	1.23231e-11	7.52286e-10	36.3601	5.59472	14.6089	442.965	283.67	186.01	0.431242	0.0629732	0.152524	6.1299	3.54497	2.25379	0.334124	0.0493037	0.120926	4.60792	2.72789	1.73123
TraesCS2D03G1166900	171.411	464.254	1.44718	3.03655e-07	6.9083e-06	212.966	129.611	171.655	602.258	426.658	363.844	1.80721	1.04381	1.28226	5.96306	3.81489	3.15424	1.40022	0.817232	1.01662	4.4825	2.93559	2.42291
TraesCS2D03G1171600	26.0046	69.9786	1.44096	0.00186985	0.0117859	37.6586	23.3113	17.0438	92.7391	59.9627	57.2339	0.237576	0.139568	0.0946512	0.682635	0.398587	0.36887	0.184073	0.109272	0.0750427	0.513144	0.306716	0.283344
TraesCS2D03G1176000	23.9623	135.896	2.50597	1.50296e-06	2.82868e-05	12.9857	22.3789	36.5224	202.935	74.9534	129.798	0.071381	0.116744	0.176724	1.30155	0.434121	0.728897	0.0553056	0.0914027	0.140113	0.978388	0.33406	0.559896
TraesCS2D03G1176400	12.2718	44.4701	1.86368	0.000632389	0.00488517	12.9857	11.6557	12.1741	63.2808	41.5127	28.617	0.0755847	0.0643851	0.0623773	0.42976	0.254596	0.170166	0.0585626	0.0504091	0.0494549	0.323056	0.195914	0.130711
TraesCS2D03G1184600	402.061	147.437	-1.44335	0.000169225	0.00162693	445.411	199.545	561.227	125.471	179.888	136.953	3.2258	1.37151	3.57797	1.06024	1.37272	1.01327	2.49933	1.0738	2.83674	0.796996	1.05632	0.778339
TraesCS2D03G1188600	858.16	331.943	-1.37041	0.000102057	0.00106408	1088.2	825.221	661.055	175.659	480.855	339.315	42.5213	30.6018	22.7381	8.00852	19.7976	13.545	32.9453	23.9591	18.0276	6.0201	15.2344	10.4045
TraesCS2D03G1188800	106.657	37.6428	-1.51424	0.00856736	0.0394953	79.213	176.234	64.5228	17.4568	57.6565	37.8153	2.95766	6.24484	2.12074	0.760506	2.26831	1.44245	2.29158	4.88928	1.68139	0.571681	1.74549	1.108
TraesCS2D03G1188900	439.358	194.597	-1.1771	1.91058e-05	0.000253851	388.273	504.924	424.877	126.562	219.095	238.134	6.44859	7.95854	6.21171	2.45254	3.83409	4.04044	4.99633	6.23099	4.92486	1.8436	2.95036	3.10363
TraesCS2D03G1189100	301.439	124.676	-1.27526	0.00210197	0.0129524	340.226	313.304	250.787	58.9166	200.645	114.468	6.29342	5.50004	4.08362	1.27158	3.91066	2.16313	4.87611	4.30616	3.23763	0.955861	3.00928	1.66159
TraesCS2D03G1189700	97.2237	38.6649	-1.33336	0.00899472	0.0410397	122.066	106.3	63.3054	17.4568	57.6565	40.8814	4.50762	3.72534	2.05786	0.752148	2.24339	1.54226	3.49248	2.91668	1.63154	0.565399	1.72631	1.18468
TraesCS2D03G1197700	438.811	216.801	-1.02183	1.6852e-08	5.22871e-07	384.378	481.612	450.442	195.298	236.392	218.715	1.93751	2.3039	1.99869	1.1486	1.25551	1.12628	1.50117	1.8038	1.58463	0.863417	0.966127	0.865141
TraesCS2D03G1207000	287.753	109.874	-1.38331	0.0016114	0.010459	327.241	134.273	401.746	146.2	76.1066	107.314	2.17612	0.847397	2.35174	1.13436	0.533263	0.72904	1.68605	0.663453	1.86454	0.852713	0.410351	0.560007
TraesCS2D03G1207800	116.498	240.259	1.04964	5.98786e-07	1.25451e-05	106.483	109.097	133.915	259.669	235.238	225.87	0.89457	0.869817	0.990344	2.54532	2.08231	1.93853	0.693108	0.681007	0.785179	1.91334	1.60236	1.48907
TraesCS2D03G1209300	371.25	1300.75	1.81145	4.8017e-14	4.60097e-12	451.904	338.014	323.832	1717.31	1131.22	1053.72	1.43038	1.01536	0.902292	6.34222	3.77274	3.4073	1.10825	0.79496	0.715368	4.76752	2.90315	2.61729
TraesCS2D03G1210200	584.467	2069.72	1.83022	4.2025e-25	1.78581e-22	606.434	461.564	685.403	2176.64	1884.21	2148.32	2.01305	1.45407	2.0028	8.43032	6.59029	7.28533	1.5597	1.13843	1.58789	6.33717	5.07128	5.59617
TraesCS2D03G1210700	2848.99	8498.27	1.57743	1.70404e-06	3.15667e-05	4687.85	1796.84	2062.3	10002.7	7705.21	7786.88	16.0093	5.82356	6.19972	39.857	27.726	27.1671	12.4039	4.55945	4.91535	29.961	21.3354	20.8682
TraesCS2D03G1212300	176.571	362.04	1.04033	0.00701288	0.0337729	268.805	150.125	110.785	289.128	285.976	511.017	0.864952	0.458447	0.313802	1.0855	0.96959	1.67985	0.67016	0.358932	0.248793	0.815986	0.746108	1.29037
TraesCS2D03G1214100	76.0808	358.952	2.24897	0.00123659	0.00845348	142.843	23.3113	62.088	724.456	151.06	201.341	0.826185	0.127958	0.316117	4.88896	0.9206	1.18968	0.640124	0.100182	0.250628	3.67509	0.708409	0.913844
TraesCS2D03G1220900	1121.05	328.579	-1.76868	2.83191e-17	4.67533e-15	1075.22	992.597	1295.33	255.305	329.795	400.637	7.05702	6.1827	7.48385	1.95511	2.28072	2.68631	5.46774	4.84062	5.93345	1.46968	1.75503	2.06347
TraesCS2D03G1229600	309.327	135.925	-1.18131	0.00357005	0.0198206	294.776	160.848	472.356	172.386	110.7	124.688	2.32529	1.20415	3.28001	1.58662	0.920105	1.00483	1.80162	0.942769	2.60051	1.19268	0.708029	0.771849
TraesCS2D03G1244800	134.778	352.613	1.39429	0.00111335	0.00775035	194.786	95.1103	114.437	560.799	290.589	206.451	1.25156	0.579963	0.647261	4.20423	1.96732	1.35516	0.969699	0.454071	0.513171	3.16037	1.51387	1.04095
TraesCS2D03G1257100	86.9545	343.685	1.97047	0.000178159	0.00169779	50.6444	134.74	75.4796	127.653	502.765	400.637	0.338119	0.853718	0.443598	0.994386	3.53677	2.73257	0.261973	0.668402	0.3517	0.747492	2.72157	2.099
TraesCS2D03G1275000	11.9006	57.6747	2.29882	0.000223663	0.00205104	12.9857	9.32454	13.3915	67.645	81.8722	23.5068	0.096829	0.0659852	0.0879004	0.58852	0.643248	0.179066	0.0750226	0.0516619	0.0696904	0.442397	0.494985	0.137548
TraesCS2D03G1305300	276.856	66.6777	-2.05128	7.24991e-06	0.000110233	161.023	181.362	488.182	56.7345	73.8003	69.4983	1.25256	1.33887	3.34283	0.514926	0.604884	0.552288	0.970477	1.04824	2.65031	0.387076	0.465463	0.424236
TraesCS2D03G1305500	6210.57	1753.63	-1.82419	1.58178e-07	3.839e-06	4086.61	5513.13	9031.98	1147.78	1478.31	2634.8	30.0279	38.4451	58.4206	9.84029	11.4454	19.7784	23.2654	30.0998	46.3178	7.39706	8.80733	15.1926
TraesCS2D03G1305800	841.908	232.002	-1.85928	1.03379e-10	5.2872e-09	628.51	886.763	1010.45	159.293	226.013	310.698	4.64189	6.21543	6.56932	1.37267	1.75882	2.34424	3.59651	4.86625	5.20838	1.03185	1.35342	1.80071
TraesCS2D03G1310800	753.716	1897.96	1.3343	3.7721e-05	0.000454755	1088.2	561.803	611.141	2707.98	1371.07	1614.81	11.5357	5.65197	5.70293	33.494	15.3143	17.4879	8.93783	4.4251	4.52148	25.1779	11.7845	13.4332
TraesCS2D03G1315200	96.444	27.9116	-1.79455	0.000793058	0.00588001	41.5544	133.341	114.437	26.1851	20.7563	36.7932	0.261335	0.79584	0.633533	0.192143	0.137542	0.236391	0.202481	0.623088	0.502286	0.144436	0.10584	0.181582
TraesCS2D03G1315300	131.406	49.2304	-1.42305	5.57403e-07	1.1784e-05	132.454	147.328	114.437	54.5524	46.1252	47.0136	1.07426	1.13399	0.817018	0.516232	0.394172	0.389537	0.832334	0.887836	0.64776	0.388058	0.303319	0.299219
TraesCS2D03G1317600	27.2773	83.3697	1.63398	0.000372831	0.0031568	22.0757	19.5815	40.1746	96.0122	96.8629	57.2339	0.265892	0.223829	0.425954	1.34928	1.22928	0.704246	0.206012	0.175243	0.337711	1.01427	0.945941	0.540961
TraesCS2D03G1330600	1026.98	2103.49	1.03626	3.90589e-12	2.6547e-10	1177.81	945.042	958.103	2029.35	2362.76	1918.36	27.2961	20.7854	19.5461	54.8744	57.6965	45.4189	21.1488	16.2735	15.4968	41.2497	44.398	34.8882
TraesCS2D03G1332300	41.9464	262.038	2.64155	1.63717e-08	5.09912e-07	41.5544	42.8929	41.392	440.783	223.707	121.622	0.0806703	0.0790247	0.0707352	0.998411	0.457594	0.241207	0.0625029	0.0618709	0.0560812	0.750517	0.352123	0.185281
TraesCS2D03G1334500	73.6241	152.75	1.05627	2.04311e-05	0.000269154	70.123	70.4002	80.3492	151.656	170.663	135.931	0.498891	0.475336	0.503209	1.2589	1.27935	0.987969	0.386538	0.372155	0.398962	0.94633	0.98447	0.758901
TraesCS3A03G0014600	61.3511	152.501	1.31311	0.000580564	0.0045543	75.3173	62.4744	46.2617	209.481	149.907	98.1153	0.661406	0.520663	0.357616	2.14637	1.38707	0.880219	0.512454	0.407643	0.28353	1.61345	1.06736	0.676134
TraesCS3A03G0017400	32.4476	227.68	2.76498	9.03567e-10	3.74835e-08	20.7772	52.2174	24.3482	168.021	322.876	192.142	0.149936	0.357614	0.154671	1.41472	2.45504	1.41652	0.11617	0.279987	0.122628	1.06346	1.88917	1.08809
TraesCS3A03G0018000	129.906	38.1821	-1.7751	0.0106171	0.0467189	77.9144	270.412	41.392	56.7345	23.0626	34.7492	0.216803	0.71409	0.101388	0.184196	0.0676174	0.0987807	0.167978	0.559083	0.0803836	0.138463	0.0520322	0.0758776
TraesCS3A03G0040200	76.5347	199.259	1.39578	0.0025569	0.0151786	119.469	41.9604	68.1751	267.307	209.87	120.6	0.282391	0.0941276	0.141855	0.737213	0.522696	0.291222	0.218795	0.0736954	0.112467	0.554172	0.402219	0.2237
TraesCS3A03G0040500	160.293	446.091	1.4728	0.010383	0.0459452	51.9429	209.802	219.134	194.207	758.759	385.307	0.326669	1.2522	1.21315	1.42506	5.02793	2.47554	0.253102	0.980383	0.961825	1.07123	3.86904	1.90156
TraesCS3A03G0046400	17.8437	116.773	2.7301	1.01446e-07	2.5847e-06	25.9715	15.3855	12.1741	128.744	61.1159	160.459	0.0892993	0.0502046	0.0368477	0.516493	0.221416	0.563634	0.0691886	0.0393067	0.0292141	0.388254	0.170381	0.432951
TraesCS3A03G0056400	44.8258	251.642	2.51771	1.67543e-09	6.5526e-08	75.3173	27.5074	31.6527	259.669	292.895	202.363	0.492089	0.170561	0.182046	1.97951	2.01634	1.35071	0.381268	0.133537	0.144333	1.48802	1.55159	1.03753
TraesCS3A03G0057100	21.9086	61.7837	1.52861	0.00229	0.0138955	33.7629	14.9193	17.0438	54.5524	80.7191	50.0797	0.197432	0.0827954	0.0877335	0.372202	0.497345	0.299172	0.152969	0.0648231	0.0695581	0.279789	0.382711	0.229806
TraesCS3A03G0059500	779.999	375.568	-1.05841	0.000170521	0.00163649	531.117	1110.09	698.795	344.771	423.199	358.734	2.8526	5.65833	3.30387	2.16057	2.39496	1.96836	2.21018	4.43009	2.61942	1.62413	1.84294	1.51198
TraesCS3A03G0072800	266.002	126.105	-1.0698	6.41479e-06	9.91705e-05	267.506	220.059	310.44	142.927	110.7	124.688	2.18542	1.70616	2.23254	1.36239	0.952912	1.04065	1.69325	1.33581	1.77004	1.02413	0.733274	0.79937
TraesCS3A03G0090100	42.8331	222.688	2.40601	1.97311e-06	3.57914e-05	67.5258	19.5815	41.392	338.225	168.357	161.481	0.388998	0.107054	0.209902	2.27337	1.02191	0.950343	0.301393	0.0838162	0.166417	1.70892	0.786367	0.729999
TraesCS3A03G0093200	213.44	581.02	1.45276	0.000123586	0.00124961	337.629	124.949	177.742	421.144	588.096	733.82	5.26893	1.85053	2.44172	7.66833	9.67018	11.6991	4.08234	1.44884	1.93588	5.76438	7.44129	8.98659
TraesCS3A03G0096700	27.7649	92.1521	1.76813	7.3631e-05	0.000804697	36.3601	17.7166	29.2179	70.9181	81.8722	123.666	0.449762	0.207979	0.318147	1.02353	1.06708	1.56275	0.348473	0.162833	0.252238	0.769402	0.821129	1.20041
TraesCS3A03G0097100	130.087	42.169	-1.61917	1.87791e-06	3.43321e-05	124.663	126.814	138.785	43.6419	27.6751	55.1898	0.867331	0.837325	0.849985	0.354273	0.20288	0.392272	0.672003	0.655568	0.673897	0.266311	0.156118	0.30132
TraesCS3A03G0107800	60.4821	173.859	1.53602	7.99475e-06	0.000119898	88.303	51.7512	41.392	168.021	197.185	156.371	0.958242	0.532967	0.395401	2.12741	2.25464	1.73355	0.742441	0.417277	0.313488	1.5992	1.73497	1.33162
TraesCS3A03G0112400	96.0784	35.4104	-1.43883	0.00373733	0.0205393	96.0944	92.3129	99.8278	13.0926	46.1252	47.0136	0.586058	0.534301	0.535939	0.0931654	0.296404	0.292918	0.454075	0.418321	0.424911	0.0700335	0.228085	0.225003
TraesCS3A03G0115600	410.09	835.125	1.02591	2.21161e-08	6.68172e-07	437.619	407.948	384.702	783.372	1014.75	707.248	1.92234	1.70067	1.48758	4.01502	4.69674	3.17384	1.48942	1.3315	1.1794	3.01814	3.61419	2.43796
TraesCS3A03G0115900	175.721	564.558	1.67549	8.64245e-05	0.000922316	158.426	271.344	97.393	739.73	309.039	644.904	0.872275	1.41784	0.472037	4.75212	1.79285	3.62746	0.675834	1.11007	0.374247	3.57223	1.37961	2.7864
TraesCS3A03G0117900	133.658	353.181	1.40422	7.19541e-05	0.000789726	179.203	126.814	94.9581	504.064	310.192	245.288	1.21903	0.81868	0.568619	4.00074	2.22332	1.70461	0.944495	0.64097	0.45082	3.0074	1.71086	1.30938
TraesCS3A03G0120800	9.01337	53.7951	2.62307	5.31855e-07	1.13077e-05	9.09001	6.9934	10.9567	46.9151	44.9721	69.4983	0.0781235	0.0570409	0.0828933	0.470453	0.407252	0.6102	0.0605297	0.0446591	0.0657206	0.353645	0.313384	0.468721
TraesCS3A03G0129600	132.871	404.262	1.59422	6.54839e-11	3.48781e-09	138.947	156.186	103.48	470.242	409.361	333.183	2.33461	2.4905	1.53053	9.21875	7.24726	5.7191	1.80884	1.94989	1.21346	6.92984	5.57683	4.39308
TraesCS3A03G0130500	84.9948	247.131	1.5526	1.3947e-06	2.64634e-05	98.6916	66.2042	90.0885	296.765	279.057	165.57	0.612269	0.389788	0.491986	2.14814	1.82414	1.04936	0.474383	0.305177	0.390064	1.61478	1.40369	0.806055
TraesCS3A03G0140000	114.438	331.376	1.54795	0.00114519	0.00793238	167.516	38.2306	137.568	379.685	289.436	325.007	1.26595	0.27419	0.915161	3.34788	2.3047	2.50919	0.98085	0.214672	0.725571	2.51664	1.77349	1.92741
TraesCS3A03G0160900	109.721	233.188	1.08744	3.13087e-05	0.000387488	116.872	110.03	102.263	296.765	216.788	186.01	1.30189	1.16321	1.00278	3.85715	2.54452	2.11682	1.0087	0.910711	0.795038	2.89946	1.95803	1.62602
TraesCS3A03G0161200	42.8248	323.541	2.91124	2.84726e-14	2.83669e-12	38.9572	45.6902	43.8268	477.879	306.732	186.01	0.175643	0.1955	0.173942	2.5139	1.45716	0.856764	0.136087	0.153063	0.137907	1.88973	1.1213	0.658116
TraesCS3A03G0164300	488.62	1392.66	1.50854	3.14771e-08	9.13434e-07	520.728	576.256	368.876	1837.32	1386.06	954.58	6.94392	7.29273	4.33008	28.5869	19.4751	13.0043	5.38011	5.7097	3.43303	21.4891	14.9863	9.98914
TraesCS3A03G0164600	23.4495	113.367	2.30784	4.70918e-10	2.08544e-08	28.5686	18.6491	23.1308	137.472	92.2504	110.38	0.0932971	0.0577985	0.0664954	0.523818	0.317432	0.368255	0.0722861	0.0452523	0.0527198	0.39376	0.244266	0.282872
TraesCS3A03G0171500	234.342	109.109	-1.10449	0.00918859	0.041739	123.364	264.351	315.31	67.645	117.619	142.063	0.771508	1.56896	1.73584	0.493597	0.775054	0.907635	0.59776	1.22839	1.37623	0.371043	0.596411	0.697193
TraesCS3A03G0172900	22.49	116.484	2.41669	1.04639e-09	4.28267e-08	27.27	15.8517	24.3482	147.291	106.088	96.0712	0.164129	0.0905436	0.129	1.03434	0.672775	0.59071	0.127167	0.0708894	0.102276	0.777529	0.517706	0.45375
TraesCS3A03G0180600	79.211	397.05	2.33439	6.77398e-14	6.32946e-12	99.9902	69.4678	68.1751	439.692	487.774	263.685	2.21059	1.45752	1.32678	11.3419	11.3625	5.95548	1.71275	1.14114	1.05191	8.52585	8.74351	4.57465
TraesCS3A03G0187800	34.5412	97.9148	1.48097	1.29738e-05	0.000182149	35.0615	40.5617	28.0005	104.741	107.241	81.7627	0.245121	0.269121	0.172321	0.854382	0.789977	0.583964	0.189918	0.210703	0.136622	0.642249	0.607894	0.448568
TraesCS3A03G0194700	24.7878	67.8973	1.47099	0.000207597	0.00192666	28.5686	21.4464	24.3482	69.8271	80.7191	53.1458	0.150239	0.107036	0.112715	0.428454	0.447273	0.285524	0.116404	0.0838017	0.0893645	0.322074	0.344181	0.219323
TraesCS3A03G0206900	17.8966	102.354	2.51411	5.70126e-07	1.20215e-05	27.27	19.1153	7.30447	118.924	72.6472	115.49	0.239892	0.159585	0.0565642	1.22064	0.673369	1.0379	0.185867	0.124944	0.044846	0.91757	0.518163	0.797255
TraesCS3A03G0207900	26.3827	73.3488	1.47948	0.00496096	0.0257222	25.9715	25.1762	28.0005	33.8225	73.8003	112.424	0.344961	0.317355	0.327387	0.524163	1.03284	1.5255	0.267274	0.248467	0.259563	0.394019	0.794783	1.1718
TraesCS3A03G0209900	7.76259	85.2389	3.53217	4.37527e-13	3.53699e-11	10.3886	5.59472	7.30447	96.0122	92.2504	67.4542	0.0744351	0.0380435	0.0460715	0.802666	0.696455	0.493755	0.0576719	0.0297854	0.036527	0.603373	0.535928	0.379274
TraesCS3A03G0212700	22.163	71.8038	1.69424	0.00994308	0.0444149	28.5686	23.3113	14.6089	137.472	47.2783	30.661	0.128978	0.0998791	0.0580587	0.724149	0.224901	0.141415	0.0999315	0.0781985	0.0460309	0.544351	0.173064	0.108626
TraesCS3A03G0225300	15.417	51.6473	1.7859	0.000139467	0.00138063	15.5829	11.1894	19.4786	43.6419	53.044	58.2559	0.149047	0.10157	0.164004	0.487041	0.534582	0.569241	0.115481	0.0795221	0.130028	0.366114	0.411365	0.437258
TraesCS3A03G0230000	284.65	142.342	-1.00416	1.86892e-05	0.000249189	257.118	321.696	275.135	111.287	152.213	163.525	0.744207	0.883668	0.701019	0.375831	0.464213	0.483535	0.576607	0.691851	0.555792	0.282517	0.357216	0.371424
TraesCS3A03G0231600	1827.43	654.222	-1.48172	5.44752e-13	4.31457e-11	1569.98	1843.93	2068.38	505.155	648.059	809.451	9.05455	10.0925	10.5009	3.39927	3.93815	4.7692	7.01542	7.90173	8.32548	2.55527	3.03044	3.66342
TraesCS3A03G0233600	258.561	69.4472	-1.88824	7.56105e-07	1.54859e-05	336.331	139.868	299.483	65.4629	61.1159	81.7627	4.72893	1.86636	3.70673	1.07394	0.905427	1.17444	3.66395	1.46123	2.93882	0.80729	0.696734	0.90214
TraesCS3A03G0234800	1055.37	458.896	-1.20034	4.49259e-07	9.76185e-06	1433.63	955.765	776.709	451.694	458.946	466.048	6.3781	4.03541	3.04183	2.3447	2.15139	2.1182	4.94172	3.15945	2.41167	1.76254	1.65552	1.62708
TraesCS3A03G0236400	666.435	262.835	-1.33982	6.23278e-10	2.68948e-08	583.06	560.405	855.841	279.308	253.689	255.509	3.21905	2.93628	4.15939	1.79922	1.47577	1.44112	2.4941	2.2989	3.2977	1.3525	1.13562	1.10699
TraesCS3A03G0236700	791.901	254.839	-1.63637	2.25752e-12	1.60117e-10	571.372	840.141	964.19	277.126	223.707	263.685	3.05093	4.25742	4.53208	1.72655	1.25863	1.4384	2.36385	3.33326	3.59319	1.29786	0.968523	1.10489
TraesCS3A03G0244300	49.6504	108.222	1.14276	0.000336505	0.00290007	63.6301	41.4942	43.8268	116.742	111.854	96.0712	0.443312	0.274356	0.268787	0.94899	0.821108	0.683787	0.343476	0.214802	0.213104	0.713367	0.631849	0.525246
TraesCS3A03G0249600	90.1774	42.3063	-1.09048	0.00243407	0.0145975	81.8101	81.5897	107.132	32.7314	55.3502	38.8373	0.480624	0.454898	0.554039	0.224362	0.342626	0.233092	0.372385	0.356154	0.439261	0.168656	0.263654	0.179048
TraesCS3A03G0249700	793.374	378.262	-1.06844	4.9334e-05	0.000574108	644.092	760.882	975.147	257.487	443.955	433.342	6.84223	7.67092	9.11887	3.19148	4.96926	4.70285	5.30132	6.0058	7.22975	2.39907	3.82389	3.61246
TraesCS3A03G0252800	1844.44	914.464	-1.01289	1.77247e-09	6.91552e-08	1556.99	1871.43	2104.91	856.473	1053.96	832.958	10.7289	12.2385	12.7681	6.88607	7.65242	5.86374	8.31273	9.58186	10.123	5.17634	5.8886	4.50419
TraesCS3A03G0255200	13.6705	1685.54	6.93874	1.20373e-14	1.27739e-12	12.9857	15.8517	12.1741	2919.64	1860	276.971	0.038812	0.0449631	0.0320301	10.1816	5.85754	0.845696	0.0300713	0.035203	0.0253946	7.65363	4.50742	0.649615
TraesCS3A03G0255500	13.8001	48.1666	1.81495	0.000108589	0.00112023	12.9857	12.5881	15.8264	48.0061	57.6565	38.8373	0.190557	0.175307	0.204438	0.821944	0.891477	0.582222	0.147643	0.137254	0.162085	0.617865	0.685999	0.447229
TraesCS3A03G0266400	7817.2	3892.99	-1.00565	2.07037e-08	6.29783e-07	6699.34	7451.24	9301.03	3240.41	3880.28	4558.27	39.6582	41.861	48.4678	22.3814	24.2029	27.5665	30.7269	32.7743	38.4269	16.8244	18.6243	21.175
TraesCS3A03G0268200	3308.96	7122.32	1.10601	8.82965e-15	9.70726e-13	3694.44	3316.74	2915.7	7970.1	7111.35	6285.51	8.07911	6.88345	5.6128	20.336	16.3859	14.0422	6.25965	5.38927	4.45002	15.2868	12.6091	10.7864
TraesCS3A03G0268400	39.7815	81.0872	1.01604	0.00302202	0.0173578	44.1515	44.7578	30.4353	81.8286	71.494	89.939	0.295946	0.284719	0.179584	0.63997	0.504941	0.61588	0.229298	0.222916	0.14238	0.481073	0.388557	0.473084
TraesCS3A03G0274900	27.5782	70.5543	1.34204	0.000475368	0.00386945	20.7772	30.3047	31.6527	63.2808	64.5753	83.8068	0.0609783	0.0844073	0.0817751	0.216694	0.199691	0.251275	0.0472456	0.0660851	0.0648341	0.162892	0.153664	0.193015
TraesCS3A03G0278600	58.2195	519.221	3.17805	1.68381e-19	3.68163e-17	77.9144	41.9604	54.7835	728.82	476.243	352.602	0.586614	0.299816	0.363084	6.40239	3.77804	2.71206	0.454506	0.234736	0.287865	4.81275	2.90723	2.08325
TraesCS3A03G0287700	47.8958	96.228	1.00119	0.000552673	0.00437388	51.9429	50.3525	41.392	96.0122	94.5566	98.1153	0.532166	0.489578	0.3733	1.14771	1.02074	1.02692	0.412319	0.383306	0.295965	0.86275	0.785469	0.788823
TraesCS3A03G0298900	402.704	182.912	-1.13907	8.22449e-08	2.14069e-06	355.809	429.861	422.442	187.66	146.447	214.627	2.74867	3.15147	2.87272	1.69147	1.19204	1.69383	2.12965	2.46739	2.27759	1.2715	0.917284	1.3011
TraesCS3A03G0299200	88.61	26.5442	-1.72712	4.43318e-06	7.19497e-05	96.0944	75.995	93.7407	21.821	23.0626	34.7492	0.700473	0.525725	0.601511	0.18559	0.177135	0.258773	0.542723	0.411607	0.476898	0.13951	0.136307	0.198774
TraesCS3A03G0301300	544.862	1177.93	1.1156	2.6874e-09	1.00519e-07	596.045	479.747	558.792	1438	1093.17	1002.62	3.63955	2.78011	3.00359	10.2451	7.03328	6.25437	2.8199	2.17663	2.38135	7.70133	5.41217	4.80424
TraesCS3A03G0304100	41.9188	89.6588	1.0913	0.000869451	0.00632596	49.3458	44.7578	31.6527	96.0122	83.0253	89.939	0.391092	0.336649	0.220831	0.887854	0.693334	0.728211	0.303016	0.263573	0.175083	0.667411	0.533526	0.559369
TraesCS3A03G0304400	69.9613	387.301	2.49456	9.1872e-12	5.73384e-10	106.483	40.0955	63.3054	465.877	359.776	336.249	2.04473	0.730689	1.07009	10.4379	7.27934	6.59627	1.58425	0.572079	0.848401	7.84632	5.60152	5.06687
TraesCS3A03G0306900	146.008	522.259	1.85331	2.38957e-08	7.1684e-07	220.757	85.7857	131.481	554.252	509.683	502.841	1.69499	0.625096	0.888656	4.9653	4.12339	3.94423	1.31327	0.489407	0.704557	3.73247	3.17298	3.02973
TraesCS3A03G0307000	125.115	278.558	1.15231	1.48639e-07	3.63367e-06	145.44	130.077	99.8278	294.583	282.517	258.575	0.548531	0.465585	0.331428	1.29632	1.1227	0.996284	0.424999	0.364521	0.262768	0.974456	0.863928	0.765288
TraesCS3A03G0308800	91.1527	184.221	1.03421	0.00399777	0.0216733	129.857	55.9472	87.6537	202.935	154.519	195.209	0.737537	0.301562	0.438237	1.34481	0.924705	1.13265	0.571439	0.236102	0.347449	1.01091	0.711569	0.870038
TraesCS3A03G0311000	10.4	77.7962	2.94613	1.65692e-06	3.08225e-05	5.19429	6.52717	19.4786	72.0092	53.044	108.336	0.0370595	0.0441956	0.122336	0.599443	0.398761	0.789633	0.0287135	0.0346021	0.0969918	0.450608	0.30685	0.60655
TraesCS3A03G0312300	89.4415	319.549	1.83115	2.60879e-10	1.22642e-08	109.08	98.3738	60.8706	317.495	380.533	260.619	1.48604	1.27187	0.729983	5.0467	5.46235	3.62719	1.15137	0.99579	0.578756	3.79366	4.20332	2.7862
TraesCS3A03G0313700	31.7541	182.7	2.48757	3.45234e-11	1.93807e-09	27.27	42.4266	25.5657	230.211	189.113	128.776	0.14631	0.216027	0.120744	1.44113	1.06909	0.705838	0.11336	0.169134	0.0957303	1.08331	0.822673	0.542184
TraesCS3A03G0315900	179.376	1043.3	2.54078	1.02126e-12	7.73154e-11	228.549	178.099	131.481	1610.39	887.91	631.617	1.08427	0.801859	0.549085	8.91402	4.43842	3.0612	0.840083	0.6278	0.435333	6.70077	3.41541	2.35143
TraesCS3A03G0316700	33.5002	214.892	2.70174	5.67323e-06	8.91925e-05	38.9572	17.7166	43.8268	375.32	193.726	75.6305	0.116921	0.0504623	0.115789	1.3143	0.612627	0.231891	0.0905899	0.0395085	0.0918015	0.987975	0.471422	0.178125
TraesCS3A03G0319100	137.281	412.41	1.60054	4.63627e-13	3.72947e-11	164.919	114.226	132.698	373.138	471.63	392.461	2.02016	1.32788	1.43087	5.33301	6.08724	4.91126	1.56521	1.03964	1.13445	4.00889	4.68418	3.77255
TraesCS3A03G0319200	15.3629	52.6871	1.80773	0.000506651	0.00407523	12.9857	11.1894	21.9134	43.6419	71.494	42.9254	0.149273	0.122069	0.221742	0.585338	0.865942	0.504094	0.115656	0.0955715	0.175805	0.440005	0.66635	0.387216
TraesCS3A03G0319400	48.8196	102.913	1.05699	0.00133236	0.00897821	51.9429	59.2108	35.305	110.196	92.2504	106.292	0.21132	0.22861	0.126436	0.523078	0.395445	0.441767	0.16373	0.178986	0.100243	0.393204	0.304298	0.33934
TraesCS3A03G0319600	263.742	597.633	1.18368	1.22996e-08	3.94654e-07	309.06	244.769	237.395	692.815	614.618	485.466	2.89297	2.17439	1.95611	7.56666	6.0619	4.64237	2.24145	1.7024	1.55087	5.68795	4.66468	3.566
TraesCS3A03G0320700	125.102	320.689	1.34902	1.83601e-05	0.000245276	72.7201	149.193	153.394	294.583	297.507	369.976	0.472366	0.919712	0.877109	2.23264	2.03622	2.45515	0.365986	0.720071	0.695402	1.6783	1.56689	1.88591
TraesCS3A03G0321400	19.6671	309.644	3.93888	2.60815e-28	1.66608e-25	18.18	23.7776	17.0438	385.14	333.254	210.539	0.10503	0.130367	0.0866777	2.59612	2.02861	1.24261	0.0813769	0.102068	0.068721	1.95154	1.56104	0.954498
TraesCS3A03G0324700	60.9747	137.204	1.17811	0.000812522	0.00599386	79.213	55.0148	48.6965	97.1033	168.357	146.151	0.88435	0.582891	0.478572	1.26488	1.98044	1.6669	0.685189	0.456364	0.379428	0.950823	1.52397	1.28042
TraesCS3A03G0327000	39.431	403.746	3.34845	4.11606e-27	2.31392e-24	28.5686	41.028	48.6965	289.128	433.577	488.532	0.186413	0.254067	0.279709	2.20122	2.98096	3.25657	0.144432	0.198917	0.221763	1.65468	2.29388	2.50151
TraesCS3A03G0327700	38.3351	99.2607	1.36666	0.00761072	0.035997	38.9572	41.9604	34.0875	146.2	110.7	40.8814	0.253543	0.25917	0.195291	1.1102	0.759131	0.271813	0.196444	0.202912	0.154833	0.834547	0.584158	0.208791
TraesCS3A03G0333500	160.474	442.719	1.46148	4.17982e-07	9.15962e-06	148.037	173.903	159.481	373.138	327.489	627.529	1.22529	1.36601	1.16198	3.6035	2.85606	5.30619	0.94935	1.06949	0.921258	2.7088	2.19777	4.07591
TraesCS3A03G0336800	20.9416	67.5801	1.71881	0.00196866	0.0122788	33.7629	14.453	14.6089	100.376	55.3502	47.0136	0.18192	0.0739063	0.0692919	0.631045	0.314242	0.258789	0.140951	0.0578635	0.0549369	0.474364	0.241812	0.198787
TraesCS3A03G0338800	367.882	801.391	1.11996	0.00109411	0.00764088	355.809	462.963	284.874	1094.32	877.532	432.32	3.13003	3.86508	2.206	11.2321	8.13387	3.88524	2.42513	3.02609	1.74899	8.44333	6.25908	2.98441
TraesCS3A03G0339000	2142.52	4647.01	1.11804	2.66854e-10	1.2497e-08	2553	1887.75	1986.82	5539.25	4150.11	4251.66	10.9568	7.68879	7.50606	27.7377	18.767	18.6411	8.48924	6.0198	5.95106	20.8507	14.4414	14.319
TraesCS3A03G0343300	835.227	408.454	-1.03258	1.19003e-13	1.06509e-11	766.158	841.073	898.45	375.32	428.964	421.078	2.13248	2.22168	2.20132	1.21887	1.25803	1.19732	1.65224	1.73942	1.74528	0.916236	0.968066	0.919712
TraesCS3A03G0343400	25.4461	248.837	3.26168	8.05705e-11	4.20654e-09	31.1658	35.4332	9.7393	257.487	345.939	143.085	0.388369	0.419043	0.106836	3.74377	4.54224	1.82155	0.300906	0.328082	0.084703	2.81424	3.49529	1.39921
TraesCS3A03G0343600	776.255	1952.52	1.33153	4.62222e-09	1.63207e-07	977.826	742.233	608.706	2356.66	1954.55	1546.34	2.45339	1.76737	1.34442	6.89906	5.16722	3.96361	1.90088	1.38373	1.0659	5.1861	3.97622	3.04461
TraesCS3A03G0351000	827.473	395.977	-1.06337	4.69108e-06	7.55832e-05	599.941	829.417	1053.06	361.137	386.298	440.497	4.31704	5.6641	6.67041	3.03205	2.92889	3.23818	3.34482	4.4346	5.28853	2.27923	2.25381	2.48738
TraesCS3A03G0365400	543.238	2805.92	2.3659	1.27545e-43	3.04042e-40	509.041	587.446	533.227	3094.21	3099.61	2223.95	4.36005	4.77516	4.02043	30.9226	27.9737	19.4601	3.37814	3.73862	3.18753	23.2449	21.526	14.9481
TraesCS3A03G0369800	48.026	96.7341	1.01625	0.00547951	0.0278683	62.3315	45.224	36.5224	120.015	94.5566	75.6305	0.390057	0.268577	0.201187	0.876281	0.62347	0.483501	0.302214	0.210278	0.159508	0.658711	0.479765	0.371398
TraesCS3A03G0375100	533.638	1249.85	1.23037	9.71061e-06	0.00014195	771.353	448.51	381.05	1487.1	1075.87	1186.58	4.84198	2.67192	2.10559	10.8917	7.11595	7.60936	3.75154	2.09193	1.66938	8.18743	5.47579	5.84507
TraesCS3A03G0378000	102.469	395.155	1.96296	1.02228e-10	5.23658e-09	116.872	73.6638	116.872	524.794	327.489	333.183	0.79879	0.477814	0.70316	4.18504	2.35843	2.32641	0.618898	0.374095	0.557489	3.14594	1.81483	1.78702
TraesCS3A03G0379400	58.7924	287.352	2.3182	3.16595e-08	9.18094e-07	90.9001	27.0412	58.4358	283.672	322.876	255.509	1.77251	0.500416	1.00306	6.454	6.63383	5.08992	1.37333	0.391791	0.795257	4.85155	5.10479	3.90978
TraesCS3A03G0387700	168.098	347.01	1.04606	2.29952e-08	6.92591e-07	177.905	166.909	159.481	380.776	359.776	300.478	0.714828	0.636467	0.564086	1.78513	1.52318	1.23341	0.553845	0.49831	0.447227	1.34191	1.1721	0.947436
TraesCS3A03G0388700	159.985	553.89	1.7921	4.42122e-09	1.56903e-07	171.412	157.585	150.959	338.225	763.372	560.075	1.71263	1.49424	1.32772	3.94291	8.03644	5.71677	1.32694	1.16988	1.05266	2.96393	6.18411	4.39129
TraesCS3A03G0390500	36.0334	74.8838	1.07875	0.00649944	0.0318187	42.8529	27.5074	37.7398	97.1033	61.1159	66.4322	0.306609	0.186782	0.237698	0.810635	0.460746	0.485583	0.237559	0.146237	0.188455	0.609364	0.354548	0.372997
TraesCS3A03G0393500	12.9148	47.6325	1.89889	0.00205138	0.0127051	7.79144	10.257	20.696	63.2808	53.044	26.5729	0.0636013	0.0794601	0.148716	0.602708	0.456234	0.221599	0.049278	0.0622118	0.117907	0.453063	0.351076	0.17022
TraesCS3A03G0394300	196.837	989.853	2.33741	9.90368e-12	6.14179e-10	309.06	142.665	138.785	1291.8	868.307	809.451	1.86236	0.815866	0.736179	9.08243	5.5131	4.983	1.44294	0.638767	0.583668	6.82737	4.24238	3.82765
TraesCS3A03G0416800	150.938	73.9382	-1.02653	0.000284278	0.00251214	153.232	151.057	148.524	82.9196	53.044	85.8509	2.12486	1.98794	1.81301	1.34161	0.775033	1.2162	1.64633	1.55642	1.43742	1.0085	0.596395	0.934218
TraesCS3A03G0417900	370.794	1223.05	1.72398	1.47041e-20	3.74251e-18	337.629	345.008	429.746	1427.09	1220.01	1022.03	3.16038	3.06485	3.54106	15.5861	12.0328	9.7734	2.44865	2.39957	2.80748	11.7163	9.25935	7.50736
TraesCS3A03G0424800	289.089	953.215	1.72877	2.31212e-14	2.33931e-12	325.942	228.451	312.875	1188.15	867.153	804.341	1.54123	1.02519	1.30233	6.55521	4.32044	3.88552	1.19414	0.802649	1.03253	4.92763	3.32461	2.98463
TraesCS3A03G0428300	42.2915	156.774	1.85576	5.02189e-06	8.0278e-05	41.5544	63.4068	21.9134	152.747	168.357	149.217	0.337567	0.488833	0.156702	1.44778	1.44105	1.23835	0.261545	0.382723	0.124239	1.08831	1.1089	0.951227
TraesCS3A03G0429900	17.5443	112.83	2.66516	3.06456e-08	8.92484e-07	19.4786	20.9802	12.1741	88.3749	78.4128	171.702	0.155849	0.159307	0.0857441	0.825013	0.661052	1.40346	0.120751	0.124727	0.0679808	0.620172	0.508685	1.07806
TraesCS3A03G0439700	246.479	821.241	1.72865	6.98586e-11	3.69864e-09	267.506	316.102	155.829	788.828	762.219	912.676	1.42839	1.60185	0.732458	4.91454	4.28841	4.97864	1.10671	1.25414	0.580718	3.69431	3.29997	3.82431
TraesCS3A03G0450200	29.9767	84.5356	1.47165	0.000452941	0.00372099	28.5686	38.2306	23.1308	67.645	71.494	114.468	0.0838207	0.106452	0.0597414	0.231571	0.221022	0.343105	0.0649439	0.0833446	0.047365	0.174075	0.170078	0.263553
TraesCS3A03G0463700	282.221	109.439	-1.36943	1.40921e-08	4.46309e-07	244.132	281.135	321.397	106.923	131.457	89.939	0.925248	1.01118	1.07225	0.472814	0.524953	0.348227	0.716877	0.791685	0.850118	0.35542	0.403956	0.267488
TraesCS3A03G0470500	88.0281	195.351	1.16037	3.77612e-05	0.000455154	111.677	76.9274	75.4796	223.665	202.951	159.437	0.688593	0.450152	0.409684	1.6091	1.31854	1.00431	0.533518	0.352438	0.324811	1.20958	1.01462	0.771454
TraesCS3A03G0512000	11.6698	498.119	5.41151	3.44453e-41	7.16286e-38	15.5829	12.1219	7.30447	363.319	716.093	414.946	0.104313	0.0770091	0.0430428	2.83769	5.05084	2.83767	0.0808211	0.0602928	0.0341258	2.13313	3.88666	2.17974
TraesCS3A03G0543900	205.833	437.827	1.0852	3.35474e-05	0.000411415	231.146	225.654	160.698	475.697	518.908	318.875	2.51647	2.33146	1.54006	6.04257	5.95249	3.54654	1.94974	1.82537	1.22101	4.54227	4.58049	2.72425
TraesCS3A03G0546800	41.9494	92.978	1.17106	0.000834823	0.00612141	54.5401	33.5683	37.7398	108.014	83.0253	87.8949	0.466356	0.272403	0.284068	1.07762	0.748024	0.767797	0.36133	0.213273	0.225219	0.810063	0.575611	0.589777
TraesCS3A03G0562500	89.4687	38.7454	-1.22505	0.0107216	0.0470766	62.3315	140.334	65.7403	31.6404	51.8908	32.7051	0.585085	1.25013	0.543206	0.346529	0.513222	0.313623	0.453321	0.978767	0.430672	0.26049	0.394929	0.240907
TraesCS3A03G0562600	14.2997	37.4592	1.37752	0.00438946	0.0233512	11.6872	15.3855	15.8264	38.1867	32.2876	41.9034	0.14933	0.186565	0.178009	0.569295	0.434688	0.546976	0.1157	0.146068	0.141131	0.427946	0.334496	0.420155
TraesCS3A03G0563500	23.1576	143.432	2.63379	5.00609e-07	1.07344e-05	20.7772	21.9127	26.7831	245.486	115.313	69.4983	0.105681	0.105776	0.119921	1.45688	0.618007	0.361133	0.0818813	0.0828154	0.0950771	1.09516	0.475562	0.277401
TraesCS3A03G0566000	124.552	392.459	1.65266	1.20254e-09	4.86069e-08	153.232	135.206	85.2188	449.512	325.183	402.681	0.308584	0.258405	0.151071	1.05622	0.69001	0.828451	0.239089	0.202313	0.119774	0.79397	0.530968	0.636368
TraesCS3A03G0569500	50.4112	183.105	1.86064	0.000251007	0.0022598	64.9287	52.2174	34.0875	324.041	102.629	122.644	0.582871	0.444869	0.269372	3.39409	0.97075	1.12477	0.451605	0.348301	0.213568	2.55137	0.747	0.863982
TraesCS3A03G0582200	83.9463	172.725	1.03942	0.00844578	0.0390652	94.7959	87.6506	69.3925	268.398	138.376	111.402	0.587739	0.51574	0.378729	1.9416	0.903978	0.705615	0.455377	0.403789	0.30027	1.45953	0.695619	0.542012
TraesCS3A03G0583400	1800.8	26.1229	-6.10735	8.03827e-06	0.000120421	33.7629	3145.63	2222.99	40.3688	19.6032	18.3966	0.180092	15.9236	10.4379	0.251238	0.110175	0.100247	0.139534	12.4671	8.27553	0.188859	0.0847808	0.0770041
TraesCS3A03G0589500	9.70926	314.436	5.02058	4.74846e-39	8.75651e-36	5.19429	9.32454	14.6089	394.959	274.445	273.905	0.0263406	0.0448753	0.0652138	2.33689	1.46642	1.41899	0.0204086	0.0351342	0.0517037	1.75667	1.12842	1.08999
TraesCS3A03G0592000	133.797	300.568	1.16604	4.44905e-08	1.24167e-06	150.635	137.537	113.219	340.407	289.436	271.861	2.15403	1.86649	1.42518	5.67952	4.36095	3.9715	1.66893	1.46134	1.12993	4.26936	3.35579	3.05067
TraesCS3A03G0592600	78.4911	168.028	1.11201	0.00275806	0.0161221	96.0944	57.8121	81.5666	234.575	114.16	155.349	0.543633	0.31039	0.406202	1.54838	0.680494	0.897837	0.421204	0.243014	0.322051	1.16393	0.523646	0.689666
TraesCS3A03G0596200	613.645	279.068	-1.13916	1.51662e-10	7.51667e-09	515.534	670.434	654.968	260.76	269.832	306.61	5.78113	7.13498	6.46543	3.41181	3.18826	3.51255	4.47919	5.5862	5.12601	2.56469	2.45339	2.69814
TraesCS3A03G0597900	263.935	828.902	1.65195	2.55924e-16	3.63034e-14	235.042	253.627	303.136	938.301	890.216	658.19	6.42147	6.57606	7.29034	29.9101	25.6264	18.3705	4.97532	5.1486	5.78003	22.4838	19.7197	14.1112
TraesCS3A03G0598500	6.03116	25.8254	2.10303	0.00897217	0.0409634	5.19429	5.59472	7.30447	10.9105	46.1252	20.4407	0.0323841	0.0331028	0.0400881	0.0793663	0.303003	0.130191	0.025091	0.0259172	0.0317833	0.0596606	0.233163	0.100005
TraesCS3A03G0606800	8.27601	145.968	4.15417	1.33926e-15	1.67813e-13	5.19429	7.45963	12.1741	185.478	170.663	81.7627	0.033632	0.0458379	0.0693883	1.40122	1.16431	0.540833	0.0260579	0.0358879	0.0550134	1.05331	0.895949	0.415436
TraesCS3A03G0607700	162.85	738.981	2.18076	9.55209e-33	1.03731e-29	170.113	165.044	153.394	842.289	755.3	619.353	1.21198	1.11594	0.96203	7.00176	5.66998	4.50794	0.939039	0.873703	0.762731	5.2633	4.3631	3.46274
TraesCS3A03G0612600	339.085	148.497	-1.18794	8.49318e-05	0.000909487	361.003	288.594	367.658	91.648	163.744	190.098	2.12332	1.61092	1.90358	0.628948	1.01479	1.14226	1.64514	1.26124	1.50922	0.472787	0.780887	0.877415
TraesCS3A03G0619400	137.991	63.6808	-1.12198	0.000166742	0.00160733	119.469	155.72	138.785	48.0061	71.494	71.5424	1.05188	1.30117	1.07566	0.493166	0.663259	0.643508	0.814987	1.01873	0.852818	0.370719	0.510383	0.494306
TraesCS3A03G0632700	58.1726	136.932	1.22814	1.52719e-05	0.000209079	54.5401	61.5419	58.4358	109.105	154.519	147.173	0.300455	0.321748	0.283377	0.701286	0.896914	0.828272	0.232791	0.251907	0.224671	0.527165	0.690183	0.636231
TraesCS3A03G0634400	66.9644	216.988	1.70153	1.85283e-06	3.39498e-05	96.0944	63.4068	41.392	268.398	200.645	181.922	0.2538	0.158932	0.0962347	0.827102	0.558373	0.490862	0.196643	0.124432	0.0762981	0.621742	0.429672	0.377052
TraesCS3A03G0635100	124.783	927.701	2.91386	6.52115e-34	8.06774e-31	140.246	90.448	143.655	1015.77	1008.99	758.349	1.3491	0.825722	1.21645	11.4008	10.2269	7.45254	1.04528	0.646483	0.964446	8.5701	7.86968	5.72461
TraesCS3A03G0636500	180.644	59.1553	-1.61007	0.000995583	0.00707667	90.9001	145.463	305.57	72.0092	64.5753	40.8814	0.465645	0.707169	1.37792	0.430393	0.348546	0.213942	0.360779	0.553664	1.09246	0.323531	0.268209	0.164338
TraesCS3A03G0644500	14.1172	38.7018	1.44433	0.00913765	0.0415539	10.3886	14.9193	17.0438	52.3703	39.2064	24.5288	0.0815021	0.111081	0.117706	0.479385	0.324095	0.196594	0.0631474	0.0869689	0.0933216	0.360359	0.249394	0.151012
TraesCS3A03G0645300	125.304	264.34	1.08142	0.00456892	0.0241051	183.099	110.03	82.784	367.683	235.238	190.098	1.57497	0.89821	0.626839	3.69019	2.13206	1.6705	1.22028	0.703236	0.496979	2.77396	1.64064	1.28318
TraesCS3A03G0647400	36.3436	99.7382	1.47455	0.000187208	0.00176919	51.9429	30.3047	26.7831	123.288	91.0972	84.8288	1.57253	0.870688	0.713762	4.35492	2.90589	2.62359	1.21838	0.681689	0.565895	3.27365	2.23611	2.01529
TraesCS3A03G0649600	274.621	667.933	1.28195	1.02243e-12	7.73438e-11	299.97	275.54	248.352	679.723	759.912	564.163	2.46261	2.14676	1.79476	6.51082	6.57331	4.73154	1.90802	1.68076	1.42295	4.89426	5.05822	3.63449
TraesCS3A03G0652700	124.681	457.677	1.88259	1.0628e-13	9.61793e-12	142.843	111.894	119.306	486.607	551.196	335.227	0.836746	0.622048	0.615205	3.32583	3.40208	2.00611	0.648307	0.487021	0.487756	2.50007	2.61793	1.54098
TraesCS3A03G0656700	421.765	1162.64	1.45806	2.05679e-07	4.86502e-06	431.126	552.945	281.222	1283.07	1342.24	862.597	2.33672	2.84423	1.34176	8.1141	7.66544	4.77629	1.81048	2.22684	1.06379	6.09947	5.89862	3.66887
TraesCS3A03G0658400	45.6621	96.3844	1.09453	0.00373549	0.0205323	35.0615	34.967	66.9577	99.2854	96.8629	93.0051	0.0837395	0.0792573	0.140774	0.276676	0.243759	0.226928	0.0648809	0.062053	0.11161	0.207981	0.187575	0.174313
TraesCS3A03G0659600	108.265	478.823	2.14806	1.43368e-08	4.53617e-07	90.9001	95.1103	138.785	253.123	690.725	492.62	0.506292	0.502742	0.680457	1.64496	4.05364	2.80304	0.392273	0.393612	0.53949	1.23654	3.11931	2.15314
TraesCS3A03G0667100	18.6231	93.2723	2.38722	2.64464e-07	6.08753e-06	28.5686	10.257	17.0438	97.1033	96.8629	85.8509	0.0624611	0.0212824	0.0328026	0.247709	0.223142	0.191755	0.0483945	0.0166627	0.026007	0.186205	0.17171	0.147295
TraesCS3A03G0677200	22.8525	48.7192	1.08547	0.0103242	0.0457408	27.27	24.2438	17.0438	50.1882	53.044	42.9254	0.555387	0.468588	0.305561	1.19261	1.13828	0.893111	0.430311	0.366872	0.242259	0.8965	0.875917	0.686037
TraesCS3A03G0681600	1243.41	2627.08	1.07907	7.94189e-12	5.04359e-10	1441.42	1262.54	1026.28	2646.88	2827.47	2406.89	13.3929	11.133	8.39407	28.6951	27.6814	22.8467	10.3768	8.71637	6.65511	21.5704	21.3011	17.5495
TraesCS3A03G0694300	153.555	30.0287	-2.36527	6.92665e-09	2.34494e-07	106.483	193.484	160.698	37.0956	34.5939	18.3966	0.488836	0.842964	0.649406	0.198698	0.167335	0.0862783	0.378748	0.659983	0.514871	0.149363	0.128765	0.066274
TraesCS3A03G0699900	184.76	401.458	1.1081	5.45365e-07	1.15472e-05	166.217	220.059	168.003	342.589	469.324	392.461	1.01434	1.27446	0.902493	2.4393	3.01774	2.44671	0.785902	0.997812	0.715527	1.83365	2.32217	1.87942
TraesCS3A03G0707100	30.2237	103.994	1.79602	1.74028e-05	0.000233797	44.1515	27.0412	19.4786	128.744	101.475	81.7627	0.333661	0.193939	0.12958	1.1352	0.808023	0.631242	0.258519	0.151841	0.102736	0.853343	0.621781	0.484883
TraesCS3A03G0708100	10.5623	57.972	2.50847	2.71016e-05	0.000341825	12.9857	6.52717	12.1741	76.3734	66.8815	30.661	0.0625778	0.0298511	0.0516432	0.42942	0.339597	0.150946	0.0484849	0.0233713	0.0409445	0.3228	0.261322	0.115948
TraesCS3A03G0709100	1302.82	405.911	-1.68153	1.58339e-11	9.46508e-10	968.736	1206.13	1733.59	375.32	352.858	489.554	7.20213	8.51001	11.3455	3.2557	2.76413	3.71824	5.58017	6.66275	8.99513	2.44735	2.12702	2.85614
TraesCS3A03G0710500	140.825	67.9893	-1.05835	0.00650845	0.0318597	161.023	176.234	85.2188	74.1913	80.7191	49.0576	0.634853	0.659408	0.295762	0.341291	0.335324	0.197593	0.49188	0.516271	0.23449	0.256552	0.258034	0.15178
TraesCS3A03G0711300	487.495	169.388	-1.52485	1.57667e-08	4.93902e-07	350.615	478.815	633.054	140.745	175.276	192.142	1.87614	2.43155	2.98193	0.878729	0.988234	1.05036	1.45362	1.90374	2.36417	0.660551	0.760454	0.806826
TraesCS3A03G0711600	8332.95	2556.47	-1.70487	7.77917e-12	4.95959e-10	5476.08	10223	9299.81	2053.35	2553.03	3063.04	85.9905	152.348	128.551	37.621	42.2415	49.1375	66.625	119.278	101.92	28.2802	32.5052	37.7446
TraesCS3A03G0712500	198.356	90.128	-1.13024	0.0029287	0.0169285	210.369	109.563	275.135	85.1017	101.475	83.8068	2.23712	1.10574	2.57558	1.05592	1.13703	0.910473	1.73331	0.865718	2.04201	0.79375	0.874953	0.699373
TraesCS3A03G0713900	149.852	481.941	1.69532	0.000499133	0.00403068	280.492	58.2783	110.785	564.072	438.189	443.563	1.9184	0.378274	0.666989	4.50131	3.15779	3.09923	1.48636	0.296162	0.528812	3.38369	2.42995	2.38065
TraesCS3A03G0722200	58.2417	269.321	2.20955	1.62481e-06	3.03116e-05	54.5401	56.8797	63.3054	109.105	411.667	287.192	0.151261	0.149709	0.154552	0.353055	1.20299	0.813698	0.117196	0.117212	0.122534	0.265395	0.925708	0.625036
TraesCS3A03G0722300	270.218	83.2229	-1.706	7.7263e-06	0.00011648	194.786	402.82	213.047	56.7345	96.8629	96.0712	1.2003	2.35572	1.15566	0.407912	0.628916	0.604792	0.929986	1.84437	0.916245	0.306632	0.483957	0.464566
TraesCS3A03G0726500	11.0223	69.0534	2.72069	2.11513e-07	4.99214e-06	15.5829	6.52717	10.9567	89.4659	55.3502	62.3441	0.216385	0.0860171	0.133931	1.44952	0.809844	0.884412	0.167654	0.0673455	0.106185	1.08962	0.623182	0.679354
TraesCS3A03G0727200	493.921	1685.25	1.76955	2.78347e-11	1.59932e-09	588.254	538.026	355.484	2239.92	1538.27	1277.54	5.0471	4.38088	2.68485	22.4232	13.9064	11.1978	3.91047	3.42993	2.12864	16.8558	10.7011	8.60152
TraesCS3A03G0731500	539.69	1280.86	1.24877	2.14842e-11	1.25961e-09	470.084	492.802	656.185	1458.73	1262.68	1121.17	2.83945	2.82496	3.48905	10.2807	8.03627	6.9185	2.19999	2.21175	2.76624	7.7281	6.18398	5.31439
TraesCS3A03G0735600	644.832	1637.78	1.34455	3.48467e-19	7.29289e-17	651.884	647.123	635.489	1922.43	1559.03	1431.87	1.59317	1.50092	1.36717	5.48186	4.01467	3.575	1.23438	1.17512	1.08394	4.12078	3.08932	2.74611
TraesCS3A03G0740400	1606.82	3290.93	1.03247	1.07626e-14	1.15213e-12	1646.59	1766.53	1407.33	3264.42	3577.01	3031.35	2.62571	2.6734	1.9755	6.0737	6.01014	4.93831	2.03439	2.09309	1.56625	4.56567	4.62485	3.79332
TraesCS3A03G0741000	1339.97	2840.8	1.08438	1.38311e-15	1.72865e-13	1459.6	1322.22	1238.11	3039.66	3016.59	2466.17	2.23185	1.91874	1.66653	5.42306	4.86017	3.85244	1.72923	1.50224	1.32128	4.07658	3.73994	2.95922
TraesCS3A03G0747000	21.5101	120.404	2.43206	1.82431e-06	3.34837e-05	12.9857	34.5008	17.0438	174.568	86.4847	100.159	0.0554245	0.139748	0.0640358	0.869333	0.388936	0.436725	0.0429426	0.109413	0.0507698	0.653488	0.29929	0.335467
TraesCS3A03G0747100	201.001	651.397	1.68944	2.6791e-08	7.92746e-07	235.042	255.958	112.002	723.365	631.915	598.912	1.45459	1.5033	0.610157	5.22322	4.12056	3.7865	1.12701	1.17698	0.483753	3.92636	3.17081	2.90857
TraesCS3A03G0752000	10.7367	50.8185	2.22999	3.69296e-05	0.000446868	5.19429	11.1894	15.8264	61.0987	48.4314	42.9254	0.0481297	0.0983956	0.129089	0.660549	0.472843	0.406333	0.0372906	0.077037	0.102346	0.496543	0.363857	0.312121
TraesCS3A03G0758700	33.4528	195.562	2.53796	1.04128e-07	2.64409e-06	44.1515	39.163	17.0438	282.581	193.726	110.38	0.364242	0.306621	0.123775	2.72004	1.68397	0.930281	0.282213	0.240063	0.0981327	2.04468	1.29583	0.714588
TraesCS3A03G0764300	59.8938	131.827	1.14689	0.0022743	0.0138247	67.5258	51.2849	60.8706	187.66	119.925	87.8949	0.388111	0.279741	0.307975	1.25848	0.726274	0.516096	0.300706	0.219018	0.244173	0.946011	0.558874	0.396435
TraesCS3A03G0770100	16.822	143.805	3.0918	7.95363e-17	1.2339e-14	12.9857	16.7842	20.696	151.656	168.357	111.402	0.597775	0.73325	0.838648	8.14548	8.16593	5.23895	0.463153	0.574084	0.664909	6.12306	6.28375	4.02426
TraesCS3A03G0776800	113.987	51.6016	-1.14877	0.000653168	0.0050124	98.6916	136.138	107.132	50.1882	39.2064	65.4102	0.323136	0.423026	0.308779	0.191732	0.135259	0.218792	0.250364	0.3312	0.244811	0.144127	0.104083	0.168064
TraesCS3A03G0779600	28.4382	786.937	4.80136	2.11792e-52	7.39276e-49	36.3601	27.0412	21.9134	837.925	989.385	533.502	0.410018	0.28939	0.217525	11.0248	11.7557	6.14603	0.317679	0.226573	0.172461	8.28746	9.04608	4.72102
TraesCS3A03G0781700	39.8374	93.5121	1.23194	0.00493223	0.0255977	38.9572	39.163	41.392	146.2	66.8815	67.4542	0.495882	0.473094	0.463798	2.17133	0.897015	0.877163	0.384206	0.3704	0.367715	1.63221	0.690261	0.673786
TraesCS3A03G0781800	46.3565	134.147	1.51344	0.000580992	0.00455619	49.3458	62.9406	26.7831	188.751	117.619	96.0712	0.231058	0.279694	0.110396	1.03121	0.580301	0.459563	0.179023	0.218981	0.0875257	0.775175	0.446546	0.35301
TraesCS3A03G0794900	17.0402	54.9898	1.73007	0.000724236	0.00546004	15.5829	11.1894	24.3482	65.4629	39.2064	60.3	0.0817779	0.0557285	0.112481	0.400839	0.216795	0.323285	0.0633611	0.0436316	0.0891784	0.301315	0.166825	0.248329
TraesCS3A03G0795100	1551.73	3367.93	1.11885	4.44724e-10	1.98021e-08	1905.01	1443.9	1306.28	3064.75	3850.3	3188.75	23.6223	16.992	14.2588	44.3412	50.3064	40.3948	18.3024	13.3036	11.3049	33.3318	38.7112	31.029
TraesCS3A03G0795400	250.734	508.999	1.02868	3.93271e-06	6.49927e-05	293.478	207.937	250.787	578.255	541.971	406.77	3.06594	2.06158	2.30629	7.04847	5.96578	4.34128	2.37547	1.61408	1.82851	5.29842	4.59072	3.33472
TraesCS3A03G0795500	94.3878	197.418	1.0665	0.000461948	0.00378322	107.782	91.3804	84.0014	257.487	193.726	141.041	0.94732	0.76223	0.649921	2.64055	1.79408	1.26642	0.733978	0.596774	0.515279	1.98493	1.38056	0.972789
TraesCS3A03G0796800	224.152	455.103	1.01128	0.00604028	0.0300434	181.8	360.393	130.263	502.973	483.161	379.175	1.57591	2.96478	0.993983	5.08707	4.41297	3.35781	1.221	2.32122	0.788063	3.82401	3.39582	2.57927
TraesCS3A03G0810900	84.8262	190.181	1.14455	8.26115e-05	0.000888437	64.9287	106.766	82.784	187.66	221.401	161.481	0.585477	0.913665	0.657116	1.97439	2.10357	1.48757	0.453625	0.715337	0.520984	1.48417	1.61871	1.14266
TraesCS3A03G0812400	45.2761	527.417	3.52212	3.26072e-19	6.88316e-17	28.5686	57.3459	49.9139	598.985	288.282	694.983	0.147772	0.281505	0.227272	3.61499	1.57118	3.67247	0.114493	0.220399	0.180189	2.71743	1.20903	2.82098
TraesCS3A03G0814500	16.0362	54.1793	1.71372	0.000117493	0.0011968	12.9857	20.514	14.6089	58.9166	48.4314	55.1898	0.107042	0.16048	0.106006	0.566648	0.420649	0.46476	0.0829358	0.125644	0.084045	0.425956	0.323693	0.357002
TraesCS3A03G0815600	24.3399	71.1725	1.54219	0.00228107	0.013856	29.8672	26.1087	17.0438	93.8301	81.8722	37.8153	0.168589	0.139862	0.0846879	0.617964	0.486938	0.218063	0.130622	0.109502	0.0671435	0.464531	0.374703	0.167503
TraesCS3A03G0824500	13.614	56.8074	1.99661	0.0015578	0.0101624	7.79144	23.3113	9.7393	32.7314	78.4128	59.278	0.0507086	0.143983	0.0557973	0.248551	0.537718	0.394129	0.0392888	0.112729	0.044238	0.186839	0.413778	0.302747
TraesCS3A03G0836500	268.993	596.816	1.15194	1.30779e-07	3.23919e-06	281.79	257.357	267.831	744.095	456.639	589.714	1.80254	1.56234	1.50814	5.5536	3.07777	3.85373	1.3966	1.22321	1.1957	4.1747	2.36837	2.96021
TraesCS3A03G0845400	50.4575	216.946	2.12511	3.22134e-07	7.28966e-06	77.9144	34.5008	38.9572	285.855	216.788	148.195	0.879593	0.369636	0.387145	3.76527	2.57871	1.70914	0.681504	0.289399	0.306941	2.8304	1.98434	1.31286
TraesCS3A03G0848200	32.3628	138.345	2.12987	3.12933e-07	7.10002e-06	41.5544	21.4464	34.0875	115.651	107.241	192.142	0.233903	0.114566	0.168903	0.75955	0.63604	1.1049	0.181227	0.0896973	0.133912	0.570963	0.489438	0.848722
TraesCS3A03G0857900	1702.96	804.896	-1.08077	6.10991e-08	1.64915e-06	1545.3	1664.43	1899.16	610.987	816.416	987.285	28.0696	28.6925	30.3673	12.9491	15.6256	18.3209	21.7482	22.4643	24.0762	9.73403	12.024	14.073
TraesCS3A03G0871200	2206.9	1028.44	-1.10133	3.84154e-13	3.15775e-11	2010.19	2218.31	2392.21	896.841	991.691	1196.8	10.2974	10.7843	10.7873	5.36035	5.35267	6.26316	7.97837	8.44338	8.55253	4.02944	4.11892	4.811
TraesCS3A03G0871600	566.488	1138.66	1.00426	0.00235309	0.0142055	597.344	763.679	338.441	1348.54	1320.33	747.107	3.47289	4.21365	1.73209	9.14778	8.08823	4.43741	2.69077	3.299	1.37326	6.87649	6.22396	3.40856
TraesCS3A03G0872900	180.22	88.5556	-1.02313	0.00050173	0.00404396	186.995	161.314	192.351	64.3718	116.466	84.8288	4.48844	3.67469	4.06427	1.80281	2.94557	2.08013	3.47762	2.87703	3.22229	1.35519	2.26664	1.59784
TraesCS3A03G0875300	119.451	49.3315	-1.26533	0.00114801	0.00794577	115.573	75.995	166.785	46.9151	53.044	48.0356	0.62641	0.390902	0.79576	0.296689	0.30293	0.265978	0.485339	0.306049	0.630906	0.223025	0.233107	0.204309
TraesCS3A03G0877700	58.3418	152.314	1.37969	2.70005e-06	4.69761e-05	50.6444	61.0757	63.3054	177.841	117.619	161.481	0.45545	0.521266	0.501155	1.86607	1.11453	1.48359	0.35288	0.408115	0.397333	1.40275	0.85764	1.13961
TraesCS3A03G0883700	33.815	216.989	2.70276	2.82514e-14	2.81753e-12	33.7629	27.5074	40.1746	149.474	284.823	216.671	0.168752	0.130479	0.17676	0.871688	1.49999	1.10635	0.130748	0.102156	0.140141	0.655258	1.15425	0.849832
TraesCS3A03G0891600	12.9695	118.773	3.25967	2.90516e-11	1.66143e-09	20.7772	8.39208	9.7393	111.287	87.6379	157.393	0.115596	0.0443106	0.0476987	0.722417	0.513751	0.89459	0.0895634	0.0346922	0.0378172	0.54305	0.395336	0.687172
TraesCS3A03G0892000	68.0995	1383.41	4.3463	7.47861e-26	3.49727e-23	90.9001	67.1367	46.2617	2035.9	1499.07	615.265	0.57526	0.403218	0.257717	15.0329	9.99596	3.97779	0.445708	0.315692	0.204327	11.3004	7.69198	3.05551
TraesCS3A03G0900500	1401.41	3652.93	1.38179	4.59491e-09	1.62333e-07	1690.74	1499.39	1014.1	4125.25	4092.46	2741.1	15.1107	12.7175	7.9783	43.0174	38.5384	25.0271	11.7077	9.95689	6.32547	32.3367	29.6556	19.2244
TraesCS3A03G0902700	22.5014	80.9346	1.84532	3.20264e-06	5.44088e-05	20.7772	22.3789	24.3482	98.1943	85.3316	59.278	0.105949	0.1083	0.109294	0.584228	0.458482	0.308804	0.0820884	0.0847913	0.0866524	0.439171	0.352806	0.237205
TraesCS3A03G0903200	120.9	305.358	1.34511	1.62645e-12	1.18895e-10	133.753	113.293	115.654	327.314	288.282	300.478	0.682735	0.548823	0.519674	1.9494	1.55049	1.5669	0.528979	0.429691	0.412016	1.46538	1.19312	1.2036
TraesCS3A03G0933300	1248.83	2833.63	1.18169	9.42666e-11	4.85674e-09	1177.81	1270.93	1297.76	3508.81	2764.05	2228.03	4.93097	5.04967	4.78273	17.1398	12.1929	9.52931	3.82049	3.95354	3.79191	12.8842	9.38257	7.31987
TraesCS3A03G0933700	187.508	439.586	1.23386	1.59709e-06	2.98552e-05	227.25	169.707	165.568	571.709	377.073	369.976	1.79122	1.26948	1.1488	5.25783	3.13166	2.9792	1.38783	0.993912	0.910805	3.95238	2.40984	2.28845
TraesCS3A03G0935200	22.2988	112.949	2.34541	8.99844e-08	2.32357e-06	25.9715	21.4464	19.4786	72.0092	162.591	104.247	0.106824	0.0837159	0.0705263	0.345579	0.704649	0.438045	0.0827666	0.0655438	0.0559157	0.259775	0.542233	0.336481
TraesCS3A03G0937600	294.357	858.444	1.54164	1.46938e-06	2.77364e-05	337.629	338.481	206.96	1070.32	993.998	511.017	3.01482	2.86838	1.62678	11.1512	9.35212	4.66163	2.33587	2.24574	1.28977	8.38248	7.19654	3.58079
TraesCS3A03G0941300	56.7313	3715.66	6.03111	9.99892e-20	2.24656e-17	64.9287	63.8731	41.392	5925.48	4035.95	1185.56	0.30332	0.28318	0.170217	32.2979	19.8661	5.65807	0.23501	0.22171	0.134954	24.2787	15.2872	4.3462
TraesCS3A03G0944200	135.675	42.9468	-1.65268	2.81004e-06	4.85233e-05	125.962	124.016	157.046	31.6404	36.9001	60.3	3.30691	3.0899	3.62939	0.969199	1.02074	1.61727	2.56218	2.41918	2.8775	0.728558	0.785469	1.24229
TraesCS3A03G0944800	202.561	490.999	1.27886	1.54413e-08	4.85265e-07	241.535	198.146	168.003	561.89	516.602	394.505	1.42147	1.10669	0.870355	3.8583	3.20345	2.37187	1.10135	0.86646	0.690047	2.90033	2.46508	1.82194
TraesCS3A03G0945100	41.6001	137.572	1.75421	2.62003e-05	0.000332171	59.7344	26.1087	38.9572	176.75	133.763	102.203	0.35361	0.146679	0.203007	1.22081	0.834335	0.618083	0.273976	0.114839	0.160951	0.917694	0.642028	0.474776
TraesCS3A03G0950800	146.971	33.0608	-2.15441	4.8533e-06	7.78759e-05	101.289	203.275	136.35	21.821	24.2157	53.1458	0.621119	1.18298	0.736022	0.156126	0.156464	0.332938	0.48124	0.926193	0.583544	0.117362	0.1204	0.255744
TraesCS3A03G0952700	82.1617	201.516	1.28215	0.00139458	0.0093127	68.8244	105.833	71.8273	274.944	220.248	109.358	1.1066	1.61492	1.01662	5.15797	3.73132	1.7963	0.857387	1.26437	0.806012	3.87731	2.87128	1.37981
TraesCS3A03G0954900	374.546	105.192	-1.83332	3.1108e-05	0.000385589	373.989	498.863	250.787	48.0061	106.088	161.481	2.72223	3.4461	1.60691	0.407708	0.813645	1.20079	2.10917	2.69806	1.27401	0.306479	0.626107	0.922381
TraesCS3A03G0962300	105.386	241.056	1.20512	0.00478144	0.0249943	163.62	68.5353	84.0014	267.307	144.141	311.72	0.385668	0.15331	0.174295	0.735145	0.357987	0.750623	0.298813	0.120031	0.138187	0.552617	0.275474	0.576586
TraesCS3A03G0965600	19.2953	132.411	2.75825	1.35601e-06	2.58043e-05	7.79144	23.3113	26.7831	202.935	126.844	67.4542	0.0309975	0.088015	0.0937974	0.942004	0.53172	0.274157	0.0240167	0.0689097	0.0743658	0.708115	0.409163	0.210591
TraesCS3A03G0968800	34.8659	85.0163	1.27167	0.00204224	0.012661	31.1658	40.5617	32.8701	121.106	63.4221	70.5204	0.188025	0.23224	0.174567	0.852497	0.403165	0.434645	0.145681	0.181828	0.138403	0.640832	0.310239	0.333869
TraesCS3A03G0987900	73.5379	1052.65	3.84647	6.41813e-20	1.49353e-17	128.559	65.2717	26.7831	1098.69	1104.7	954.58	0.354981	0.171045	0.0651007	3.53968	3.21404	2.69275	0.275038	0.133916	0.051614	2.66082	2.47323	2.06842
TraesCS3A03G1006600	1677.9	3435.81	1.03318	1.86594e-09	7.2455e-08	1794.63	1806.16	1432.89	3805.58	3728.07	2773.8	8.53001	8.14727	5.99529	21.1048	18.6708	13.4689	6.609	6.37875	4.75327	15.8648	14.3673	10.346
TraesCS3A03G1011300	154.409	401.405	1.37504	9.40198e-07	1.87763e-05	192.189	168.774	102.263	432.055	445.108	327.051	2.46189	2.05176	1.15313	6.45753	6.00772	4.27993	1.90746	1.60639	0.914243	4.8542	4.62299	3.2876
TraesCS3A03G1012500	1320.35	3009.55	1.18998	7.07798e-16	9.28556e-14	1527.12	1229.91	1204.02	2914.19	3359.07	2755.4	21.2057	16.2081	14.7175	47.2154	49.1474	39.0881	16.4301	12.6898	11.6685	35.4923	37.8194	30.0252
TraesCS3A03G1012700	90.7675	384.784	2.05953	1.51398e-15	1.88497e-13	85.7059	118.422	68.1751	403.688	345.939	404.725	0.665146	0.872204	0.465751	3.65543	2.82884	3.20884	0.515351	0.682875	0.369263	2.74783	2.17682	2.46484
TraesCS3A03G1028800	120.344	34.5406	-1.79053	3.89012e-07	8.60568e-06	119.469	97.9076	143.655	41.4598	25.3689	36.7932	0.95663	0.744024	1.01258	0.38735	0.214039	0.30098	0.741192	0.58252	0.802811	0.291176	0.164705	0.231196
TraesCS3A03G1030000	112.766	234.499	1.04194	0.0015022	0.00987683	103.886	149.193	85.2188	276.035	262.914	164.547	1.01483	1.38313	0.732813	3.14621	2.70615	1.64213	0.786283	1.0829	0.580999	2.36504	2.08241	1.26139
TraesCS3A03G1030500	120.421	2895.78	4.58751	0.000106019	0.00109835	119.469	131.01	110.785	4474.39	4100.53	112.424	0.736634	0.766623	0.60131	32.1898	26.6404	0.708168	0.57074	0.600213	0.476739	24.1974	20.5	0.543974
TraesCS3A03G1032000	10.4932	73.3842	2.79908	7.76135e-06	0.000116828	12.9857	11.1894	7.30447	99.2854	92.2504	28.617	0.103488	0.084628	0.0512431	0.923203	0.774634	0.232986	0.0801822	0.0662579	0.0406273	0.693982	0.596087	0.178966
TraesCS3A03G1035600	137.923	350.681	1.34886	0.00090915	0.00656205	119.469	116.557	177.742	475.697	412.82	163.525	0.813782	0.75348	1.06578	3.78069	2.96291	1.13794	0.630514	0.589923	0.844983	2.84199	2.27998	0.874101
TraesCS3A03G1041800	43.587	196.524	2.18591	0.000115772	0.0011821	80.5116	30.771	19.4786	270.58	216.788	102.203	0.343487	0.124587	0.0731528	1.3469	0.974521	0.445449	0.266132	0.0975432	0.057998	1.01248	0.749902	0.342168
TraesCS3A03G1041900	4561.27	2277.33	-1.00186	5.68912e-05	0.000646323	4039.86	4349.43	5294.53	1640.94	1988	3203.05	30.4614	31.1241	35.1425	14.4365	15.7944	24.6734	23.6014	24.368	27.8622	10.8521	12.1539	18.9527
TraesCS3A03G1044100	857.535	336.786	-1.34496	1.71632e-06	3.17461e-05	954.452	559.006	1059.15	342.589	264.067	403.703	13.3086	7.39732	13.0004	5.57362	3.87966	5.7507	10.3114	5.79159	10.3071	4.18976	2.98543	4.41735
TraesCS3A03G1046700	315.816	139.535	-1.17543	4.90308e-06	7.85972e-05	272.7	299.784	374.963	141.836	106.088	170.68	1.77137	1.84805	2.14404	1.07497	0.726094	1.13263	1.37245	1.44689	1.69987	0.80807	0.558736	0.870017
TraesCS3A03G1049200	9.26258	59.7263	2.6701	3.42252e-06	5.75936e-05	7.79144	10.257	9.7393	91.648	50.7377	36.7932	0.0633449	0.0791397	0.0697016	0.869368	0.434638	0.305592	0.0490793	0.0619609	0.0552618	0.653514	0.334458	0.234738
TraesCS3A03G1049300	2794.37	5603.69	1.00434	4.92846e-08	1.35993e-06	2901.01	2543.27	2938.83	7159.46	4904.26	4747.35	30.624	25.4791	27.3092	88.1818	54.5493	51.1969	23.7273	19.9484	21.6516	66.2873	41.9761	39.3265
TraesCS3A03G1068400	244.303	115.936	-1.08438	0.00031901	0.00276997	209.07	331.487	192.351	96.0122	129.151	122.644	1.39675	2.10171	1.13121	0.74841	0.909129	0.837054	1.08219	1.6455	0.896861	0.562589	0.699583	0.642977
TraesCS3A03G1070500	28.9597	78.7209	1.45463	0.000726588	0.00547482	20.7772	24.71	41.392	99.2854	62.269	74.6085	0.122635	0.138414	0.215063	0.683754	0.38726	0.44988	0.0950169	0.108369	0.170509	0.513986	0.298	0.345572
TraesCS3A03G1077000	16.2734	77.7603	2.22816	3.44255e-06	5.78708e-05	7.79144	19.1153	21.9134	78.5554	93.4035	61.322	0.0502866	0.117084	0.124499	0.591558	0.635186	0.404326	0.0389618	0.0916684	0.0987071	0.444681	0.488781	0.31058
TraesCS3A03G1089000	12.7651	50.9408	1.99556	0.000563954	0.00444827	14.2843	13.0543	10.9567	81.8286	31.1345	39.8593	0.180683	0.156709	0.122	1.20767	0.414956	0.515072	0.139992	0.122692	0.0967256	0.907821	0.319312	0.395648
TraesCS3A03G1099300	893.001	3722.58	2.06023	2.45628e-24	9.45145e-22	876.537	838.276	964.19	3604.82	4754.35	2808.55	3.92913	3.5661	3.80461	18.8537	22.4554	12.8614	3.04427	2.79201	3.01643	14.1726	17.2796	9.8794
TraesCS3A03G1105500	19.3909	75.9168	1.96131	5.49505e-05	0.000628219	18.18	20.514	19.4786	111.287	71.494	44.9695	0.21613	0.231446	0.203844	1.54366	0.895556	0.546158	0.167456	0.181207	0.161615	1.16038	0.689138	0.419527
TraesCS3A03G1128900	139.492	28.9425	-2.27393	1.59234e-10	7.86003e-09	98.6916	156.652	163.133	26.1851	29.9814	30.661	0.512326	0.771762	0.74547	0.158602	0.163991	0.162605	0.396947	0.604237	0.591034	0.119223	0.126193	0.124904
TraesCS3A03G1153400	116.499	251.136	1.12496	0.00169456	0.0108831	164.919	65.2717	119.306	253.123	220.248	280.037	1.78773	0.671488	1.13846	3.20148	2.51563	3.1012	1.38513	0.525729	0.90261	2.40659	1.9358	2.38216
TraesCS3A03G1162900	147.667	527.938	1.84969	3.5798e-09	1.2992e-07	183.099	101.637	158.264	720.092	432.424	431.298	1.17198	0.617404	0.891739	5.37786	2.9164	2.82029	0.908044	0.483385	0.707001	4.0426	2.2442	2.16638
TraesCS3A03G1166500	402.505	875.618	1.11965	4.86219e-08	1.34316e-06	345.421	417.739	444.355	1089.96	797.966	738.931	1.40755	1.61548	1.59393	5.18217	3.42613	3.0761	1.09056	1.26481	1.26372	3.8955	2.63643	2.36288
TraesCS3A03G1172900	97.8413	664.789	2.7811	2.92903e-13	2.45727e-11	155.829	57.3459	80.3492	883.749	590.402	520.215	0.863161	0.301458	0.391785	5.71163	3.44584	2.9438	0.668773	0.236021	0.31062	4.2935	2.65161	2.26126
TraesCS3A03G1174300	12.3882	55.1876	2.17869	0.0069772	0.0336453	7.79144	7.45963	21.9134	13.0926	64.5753	87.8949	0.0162793	0.0147916	0.0403042	0.0319176	0.142163	0.187613	0.0126131	0.0115808	0.0319545	0.0239928	0.109396	0.144113
TraesCS3A03G1179600	76.0836	234.987	1.62555	4.76479e-07	1.02892e-05	88.303	77.8599	62.088	291.31	258.301	155.349	1.10174	0.921931	0.68192	4.24078	3.39573	1.98013	0.853623	0.721809	0.54065	3.18785	2.61305	1.52102
TraesCS3A03G1196500	416.238	949.075	1.19465	0.000204411	0.00190274	611.628	237.776	399.311	1093.23	945.566	808.429	4.22618	1.55922	2.42881	8.81371	6.88423	5.70667	3.27442	1.22076	1.92564	6.62537	5.29748	4.38353
TraesCS3A03G1217300	215.29	2496.42	3.53446	1.09096e-55	4.29725e-52	205.175	219.127	221.569	3354.97	2167.88	1966.39	0.874967	0.886837	0.831761	16.6934	9.74108	8.56681	0.67792	0.694332	0.659449	12.5486	7.49585	6.58053
TraesCS3A03G1225900	51.8149	259.534	2.34396	3.48957e-05	0.000425788	50.6444	19.5815	85.2188	183.296	166.051	429.254	0.895719	0.328676	1.32678	3.78251	3.09446	7.75597	0.693998	0.257331	1.05191	2.84336	2.38121	5.95769
TraesCS3A03G1226200	1963.13	11153.4	2.50663	0.00140472	0.00936891	4010	417.273	1462.11	11729.9	10795.6	10934.7	87.5019	8.64121	28.0851	298.644	248.212	243.76	67.796	6.76547	22.2668	224.494	191.002	187.242
TraesCS3A03G1226300	123.055	2059.02	4.0692	9.95469e-06	0.000145062	235.042	17.2504	116.872	1671.49	1963.78	2541.8	5.6017	0.390171	2.45192	46.4798	49.3141	61.8866	4.34017	0.305477	1.94396	34.9394	37.9476	47.5377
TraesCS3A03G1226800	125.244	25.7013	-2.29026	0.00252069	0.0150148	18.18	172.504	185.047	17.4568	39.2064	20.4407	0.0392794	0.353713	0.351944	0.044007	0.0892547	0.0451177	0.0304335	0.276933	0.279033	0.0330806	0.0686823	0.0346568
TraesCS3A03G1235500	427.114	145.611	-1.54812	7.67802e-07	1.57024e-05	628.51	321.696	331.136	146.2	129.151	161.481	2.72173	1.32209	1.26229	0.7387	0.589294	0.71439	2.10878	1.0351	1.00079	0.555289	0.453467	0.548753
TraesCS3A03G1239900	80.6762	329.233	2.00989	9.05828e-14	8.30506e-12	77.9144	98.3738	65.7403	363.319	367.848	256.531	1.93945	2.32392	1.4405	10.552	9.6479	6.52349	1.50267	1.81947	1.14208	7.93207	7.42414	5.01097
TraesCS3A03G1240200	285.851	12.2087	-4.54877	8.64317e-05	0.000922316	15.5829	372.049	469.921	13.0926	9.22504	14.3085	0.220639	4.99938	5.85709	0.216295	0.137628	0.206971	0.17095	3.91417	4.6437	0.162592	0.105906	0.158983
TraesCS3A03G1247800	65.8282	188.097	1.52078	7.26309e-08	1.92219e-06	80.5116	63.4068	53.5661	159.293	182.194	222.803	0.46222	0.345468	0.270709	1.06702	1.10212	1.30675	0.358126	0.270478	0.214627	0.802095	0.848092	1.00377
TraesCS3A03G1250800	6.68736	56.9825	3.12297	5.90373e-06	9.24099e-05	5.19429	5.12849	9.7393	94.9212	48.4314	27.5949	0.0272451	0.0255289	0.0449688	0.580914	0.267666	0.147867	0.0211094	0.0199874	0.0356528	0.43668	0.205971	0.113583
TraesCS3A03G1256900	64.829	136.22	1.07735	0.0112268	0.0487804	83.1087	57.8121	53.5661	211.663	87.6379	109.358	0.555967	0.36703	0.315438	1.65209	0.617728	0.747364	0.43076	0.287359	0.25009	1.2419	0.475347	0.574082
TraesCS3A03G1257300	181.519	437.596	1.26261	0.0038526	0.0210447	172.71	267.148	104.697	704.817	304.426	303.544	2.28796	3.35864	1.22092	10.8942	4.24929	4.10803	1.7727	2.62958	0.96799	8.18927	3.26986	3.15555
TraesCS3A03G1258100	620.518	1252.42	1.01157	0.00262616	0.0155193	770.054	772.538	318.962	1592.93	1165.81	998.527	8.44736	8.04267	3.08007	20.3884	13.4751	11.1903	6.54497	6.29686	2.44198	15.3262	10.3692	8.59572
TraesCS3A03G1259600	842.557	389.586	-1.11233	1.89721e-07	4.52146e-06	814.206	846.668	866.797	285.855	394.37	488.532	4.30652	4.24997	4.03582	1.76411	2.19786	2.63977	3.33667	3.32744	3.19974	1.3261	1.69127	2.02772
TraesCS3A03G1262900	91.3692	325.838	1.85214	4.71755e-07	1.01962e-05	140.246	55.9472	77.9144	362.228	359.776	255.509	1.79196	0.678418	0.87635	5.40017	4.84367	3.33522	1.3884	0.531155	0.6948	4.05937	3.72725	2.56192
TraesCS3A03G1264200	29.2137	130.35	2.186	0.000671541	0.00513285	63.6301	13.0543	10.9567	137.472	126.844	126.732	0.354601	0.0690419	0.05375	0.893878	0.74482	0.721514	0.274743	0.0540551	0.0426149	0.671938	0.573145	0.554225
TraesCS3A03G1265700	174.751	407.471	1.21468	6.46439e-07	1.34484e-05	154.53	194.417	175.307	460.422	463.558	298.434	1.44648	1.72709	1.44451	5.02855	4.57201	2.85383	1.12073	1.35219	1.14526	3.78002	3.5182	2.19215
TraesCS3A03G1266000	45.8054	127.233	1.48739	0.0111603	0.048554	89.6016	30.771	17.0438	163.657	119.925	98.1153	0.572795	0.186683	0.0959116	1.22069	0.80779	0.640768	0.443799	0.14616	0.076042	0.917608	0.621602	0.492201
TraesCS3A03G1267200	1228.36	521.823	-1.23383	2.17917e-14	2.21397e-12	1103.79	1173.96	1407.33	523.703	461.252	580.515	6.10735	6.16454	6.85463	3.38095	2.68911	3.28142	4.73194	4.82641	5.43459	2.5415	2.06929	2.5206
TraesCS3B03G0011200	697.306	296.41	-1.23523	1.32566e-05	0.000185358	707.723	826.62	557.575	197.48	295.201	396.549	5.66699	6.28169	3.9302	1.84501	2.49064	3.2439	4.39076	4.91813	3.116	1.38692	1.91657	2.49178
TraesCS3B03G0012100	228.681	683.528	1.57652	6.38138e-13	5.01359e-11	233.743	242.904	209.395	821.559	714.94	514.083	1.12532	1.10982	0.887414	4.61492	3.6267	2.52844	0.871895	0.868916	0.703572	3.46909	2.79078	1.9422
TraesCS3B03G0015800	155.632	44.9725	-1.79395	0.00056461	0.00445129	63.6301	212.133	191.134	34.9135	34.5939	65.4102	0.450472	1.42526	1.19114	0.288394	0.258053	0.473077	0.349023	1.11588	0.94438	0.216789	0.198574	0.36339
TraesCS3B03G0017200	3274.64	1113.7	-1.55702	2.12484e-07	5.01264e-06	2267.31	5164.39	2392.21	1100.87	1123.15	1117.08	13.4297	29.0306	12.4732	7.60813	7.00965	6.75962	10.4053	22.729	9.88918	5.71912	5.39399	5.19235
TraesCS3B03G0020700	552.845	232.249	-1.25589	2.02805e-10	9.78351e-09	546.699	660.177	451.66	235.666	226.013	235.068	5.46769	6.26608	3.97638	2.75004	2.38173	2.40176	4.23633	4.90591	3.15261	2.06724	1.83276	1.84489
TraesCS3B03G0029000	247.035	82.1198	-1.5968	1.12953e-05	0.000161942	154.53	333.352	253.222	66.5539	107.241	72.5644	0.712328	1.45831	1.02752	0.357954	0.520872	0.341721	0.551908	1.14176	0.814651	0.269078	0.400816	0.26249
TraesCS3B03G0034500	7.82933	30.8943	1.96593	0.000534003	0.00425391	7.79144	8.39208	7.30447	33.8225	32.2876	26.5729	0.0921921	0.0942381	0.0760828	0.466948	0.402546	0.321215	0.0714299	0.0737819	0.060321	0.35101	0.309763	0.246739
TraesCS3B03G0036500	116.306	43.6487	-1.4144	5.41102e-07	1.14818e-05	112.976	120.287	115.654	42.5509	40.3595	48.0356	0.647862	0.654628	0.583821	0.284703	0.243863	0.281411	0.50196	0.512528	0.462873	0.214015	0.187655	0.216163
TraesCS3B03G0042500	237.36	104.92	-1.16947	0.000104787	0.00108743	235.042	173.903	303.136	104.741	85.3316	124.688	1.60645	1.128	1.82382	0.835267	0.614521	0.870621	1.24467	0.883149	1.44599	0.62788	0.472879	0.668761
TraesCS3B03G0052000	82.4804	207.869	1.32029	0.0049164	0.0255319	77.9144	124.483	45.0442	237.848	111.854	273.905	0.228669	0.346719	0.116372	0.814472	0.345893	0.821239	0.177171	0.271457	0.092264	0.612248	0.266168	0.630828
TraesCS3B03G0063800	158.188	75.1831	-1.06386	0.0105222	0.0464077	179.203	87.1844	208.177	99.2854	58.8096	67.4542	1.44412	0.666773	1.47677	0.933534	0.499355	0.555326	1.1189	0.522037	1.17084	0.701749	0.384258	0.42657
TraesCS3B03G0080200	56.9864	137.837	1.28841	7.33026e-05	0.000801555	70.123	48.4876	52.3487	175.659	123.385	114.468	0.419045	0.274987	0.275377	1.22478	0.776901	0.698819	0.324674	0.215296	0.218329	0.920679	0.597832	0.536792
TraesCS3B03G0080400	58.956	176.712	1.5568	0.00275418	0.0161042	23.3743	107.232	46.2617	139.654	198.338	192.142	0.137081	0.596823	0.238826	0.955609	1.2256	1.15118	0.10621	0.467271	0.18935	0.718343	0.943111	0.884271
TraesCS3B03G0085100	137.521	1431.14	3.35697	3.19874e-77	5.21054e-73	115.573	165.51	131.481	1517.65	1293.81	1481.95	3.26365	4.43561	3.26836	50.004	38.4965	42.7525	2.52866	3.47278	2.59127	37.5886	29.6234	32.84
TraesCS3B03G0087700	53.9649	203.13	1.90906	0.00104506	0.0073609	80.5116	64.3393	17.0438	126.562	147.601	335.227	1.06238	0.805711	0.197975	1.94855	2.05217	4.519	0.823127	0.630816	0.156961	1.46475	1.57916	3.47123
TraesCS3B03G0088900	196.974	1046.66	2.41698	1.0682e-07	2.7047e-06	336.331	95.1103	159.481	1579.84	885.604	674.542	1.60011	0.42943	0.667906	8.76968	4.43943	3.2785	1.23976	0.336214	0.529538	6.59227	3.41618	2.51835
TraesCS3B03G0089900	35.8641	121.554	1.77677	0.00032559	0.00281834	46.7486	27.9736	32.8701	139.654	55.3502	169.658	0.361139	0.205085	0.223526	1.25877	0.450534	1.33893	0.279808	0.160568	0.177219	0.946231	0.34669	1.02849
TraesCS3B03G0103000	22.1756	69.1085	1.61597	4.25057e-05	0.000504289	23.3743	26.1087	17.0438	58.9166	73.8003	74.6085	0.105859	0.112216	0.0679481	0.311326	0.35217	0.345191	0.0820193	0.0878577	0.0538716	0.234027	0.270997	0.265156
TraesCS3B03G0107400	14.1172	60.8766	2.0973	9.63988e-05	0.00101504	10.3886	14.9193	17.0438	39.2777	92.2504	51.1017	0.104521	0.142454	0.150951	0.461085	0.977956	0.525247	0.0809824	0.111532	0.119679	0.346603	0.752545	0.403465
TraesCS3B03G0109500	17.9092	58.1614	1.67765	0.000760247	0.00567679	22.0757	21.9127	9.7393	74.1913	46.1252	54.1678	0.0238329	0.0224511	0.00925573	0.0934547	0.052469	0.0597425	0.0184656	0.0175777	0.00733826	0.070251	0.0403754	0.0458908
TraesCS3B03G0116400	89.7175	39.3026	-1.20857	0.00197111	0.0122909	70.123	123.55	75.4796	38.1867	44.9721	34.7492	0.493665	0.82546	0.46776	0.313669	0.333594	0.249918	0.382489	0.646279	0.370856	0.235788	0.256704	0.191973
TraesCS3B03G0117600	130.526	40.9258	-1.67584	8.33009e-05	0.000894768	74.0187	151.99	165.568	32.7314	36.9001	53.1458	0.611642	1.19193	1.20435	0.315579	0.321283	0.448647	0.473897	0.9332	0.954852	0.237224	0.24723	0.344625
TraesCS3B03G0121700	963.784	238.705	-2.01495	4.15741e-06	6.81074e-05	348.018	1332.01	1211.33	301.129	234.085	180.9	2.6499	9.62533	8.11914	2.67527	1.87804	1.40717	2.05312	7.53597	6.43713	2.01103	1.44517	1.08091
TraesCS3B03G0138600	2508.33	6887.83	1.45741	7.15341e-10	3.04109e-08	3262.02	2505.04	1757.94	7667.88	7474.59	5521.03	30.7627	22.4198	14.5937	84.3724	74.2725	53.191	23.8347	17.5532	11.5704	63.4237	57.1534	40.8583
TraesCS3B03G0148300	431.842	889.974	1.04605	0.00774812	0.0364985	750.575	300.25	244.7	976.488	988.232	705.204	4.23671	1.60841	1.21588	6.43114	5.87755	4.06658	3.28258	1.25928	0.963988	4.83436	4.52283	3.12371
TraesCS3B03G0152200	554.779	150.028	-1.88813	6.07346e-06	9.46875e-05	224.653	684.887	754.796	180.023	127.997	142.063	0.89482	2.58895	2.64651	0.836639	0.53719	0.578075	0.693302	2.02697	2.09825	0.628911	0.413372	0.444044
TraesCS3B03G0160300	49.087	107.442	1.15606	0.0115928	0.0499993	80.5116	26.5749	40.1746	105.832	115.313	101.181	0.552901	0.173198	0.242864	0.847992	0.834393	0.709857	0.428385	0.135602	0.192551	0.637446	0.642073	0.545271
TraesCS3B03G0168200	80.1203	234.295	1.54827	3.70525e-10	1.67889e-08	93.4973	81.1235	65.7403	270.58	215.635	216.671	0.534944	0.440491	0.331103	1.80631	1.29997	1.26646	0.414472	0.344874	0.262509	1.35782	1.00034	0.972821
TraesCS3B03G0174300	40.968	259.749	2.67247	2.52105e-09	9.47684e-08	48.0472	35.8995	38.9572	399.324	258.301	121.622	0.245503	0.174083	0.175226	2.38068	1.39065	0.634865	0.190214	0.136295	0.138925	1.78958	1.07012	0.487667
TraesCS3B03G0195500	115.105	22.1574	-2.36842	0.00498204	0.0258042	72.7201	24.2438	248.352	16.3657	9.22504	40.8814	0.564366	0.178561	1.69666	0.148193	0.0754358	0.324125	0.437268	0.139801	1.34517	0.111399	0.0580485	0.248974
TraesCS3B03G0197700	24.0107	52.2456	1.14857	0.00576237	0.0289886	28.5686	19.1153	24.3482	60.0076	50.7377	45.9915	0.203827	0.12943	0.152919	0.499536	0.381424	0.335222	0.157924	0.101335	0.12124	0.375507	0.293509	0.257498
TraesCS3B03G0200400	189.906	612.006	1.68373	0.000206375	0.00191842	245.43	263.418	60.8706	729.911	532.746	573.361	0.555014	0.56533	0.121173	1.92589	1.2694	1.3246	0.430022	0.442614	0.0960698	1.44772	0.976815	1.01748
TraesCS3B03G0202200	71.6474	405.52	2.4979	7.43594e-12	4.78446e-10	80.5116	75.995	58.4358	589.166	394.37	233.024	0.369272	0.330791	0.235933	3.15292	1.90588	1.09186	0.28611	0.258986	0.187056	2.37008	1.46659	0.838707
TraesCS3B03G0215700	553.202	207.615	-1.41346	1.98555e-08	6.06817e-07	440.216	519.377	700.012	161.475	237.545	223.825	2.68316	3.0043	3.75584	1.14835	1.52556	1.3937	2.0789	2.35216	2.97776	0.863224	1.17393	1.07056
TraesCS3B03G0220200	83.3162	181.495	1.13656	0.00012294	0.00124334	114.274	69.934	65.7403	176.75	196.032	171.702	0.471758	0.273993	0.238904	0.851365	0.852708	0.724144	0.365515	0.214517	0.189411	0.639981	0.656166	0.556246
TraesCS3B03G0220900	17.6642	287.818	4.10447	3.72269e-16	5.10296e-14	18.18	5.59472	29.2179	327.314	292.895	243.244	0.212619	0.0620965	0.300801	4.46643	3.6093	2.90624	0.164736	0.0486173	0.238485	3.35746	2.77739	2.2324
TraesCS3B03G0222300	41.0876	221.046	2.42446	1.04358e-11	6.46358e-10	46.7486	42.4266	34.0875	213.845	302.12	147.173	1.34269	1.15645	0.861838	7.1663	9.14305	4.31834	1.04031	0.905422	0.683295	5.38699	7.03566	3.3171
TraesCS3B03G0235600	202.859	649.321	1.68591	7.31857e-14	6.81876e-12	236.34	176.234	196.003	508.428	660.743	778.79	1.75192	1.23978	1.27897	4.39737	5.16075	5.89763	1.35738	0.970666	1.01401	3.30556	3.97124	4.53022
TraesCS3B03G0238300	133.174	60.359	-1.14885	0.00672531	0.0327001	81.8101	159.45	158.264	78.5554	65.7284	36.7932	0.186469	0.344907	0.317542	0.208911	0.157854	0.0856736	0.144475	0.270039	0.251758	0.157041	0.12147	0.0658095
TraesCS3B03G0239400	49.5455	195.457	1.97586	1.86991e-11	1.10561e-09	62.3315	52.2174	34.0875	187.66	216.788	181.922	0.32934	0.261838	0.158546	1.1569	1.20691	0.981981	0.255171	0.205001	0.1257	0.869656	0.928731	0.754301
TraesCS3B03G0243700	463.192	197.351	-1.23009	4.39017e-11	2.4119e-09	431.126	441.051	517.4	170.203	222.554	199.297	2.41596	2.3456	2.5523	1.11286	1.31408	1.14095	1.87187	1.83644	2.02355	0.836548	1.0112	0.876409
TraesCS3B03G0253200	12.7254	104.2	3.06043	3.76542e-08	1.06858e-06	18.18	10.257	9.7393	103.65	156.826	52.1237	0.127809	0.0684332	0.060272	0.850199	1.16168	0.374354	0.0990256	0.0535785	0.0477857	0.639105	0.893923	0.287557
TraesCS3B03G0255500	513.573	1102.74	1.10485	6.07709e-12	3.97557e-10	538.908	484.41	517.4	1302.71	982.466	1023.06	3.00325	2.56195	2.5382	8.47056	5.76897	5.82448	2.3269	2.00583	2.01237	6.36742	4.43927	4.47403
TraesCS3B03G0270100	3477.91	1636.47	-1.08686	2.07893e-08	6.32191e-07	3863.26	3063.11	3507.36	1336.53	1491	2081.88	21.3406	16.0582	17.0551	8.61429	8.67826	11.7487	16.5346	12.5724	13.5219	6.47546	6.67799	9.02467
TraesCS3B03G0272700	144.335	49.7136	-1.54825	1.32532e-06	2.53139e-05	107.782	176.7	148.524	44.733	55.3502	49.0576	1.82006	2.83177	2.2078	0.881365	0.984836	0.846308	1.41017	2.21708	1.75042	0.662532	0.75784	0.650085
TraesCS3B03G0278600	39.119	143.977	1.86889	1.62405e-07	3.92698e-06	46.7486	43.8253	26.7831	116.742	183.348	131.842	0.199613	0.177593	0.10067	0.581613	0.824894	0.575116	0.154659	0.139043	0.0798149	0.437205	0.634763	0.441771
TraesCS3B03G0283200	54.8089	25.4348	-1.0947	0.00940217	0.0424861	58.4358	47.5551	58.4358	21.821	20.7563	33.7271	1.80155	1.39138	1.58587	0.784926	0.674251	1.06225	1.39583	1.08935	1.25733	0.590038	0.518842	0.815961
TraesCS3B03G0288200	1832.11	809.091	-1.17825	1.40167e-07	3.44638e-06	1576.47	1614.08	2305.78	645.9	781.822	999.549	9.0972	8.8395	11.7128	4.34886	4.75372	5.89261	7.04846	6.92072	9.28633	3.26909	3.65803	4.52636
TraesCS3B03G0290700	321.728	71.4708	-2.1639	1.47753e-06	2.78726e-05	433.724	149.193	382.267	54.5524	57.6565	102.203	3.25334	1.06205	2.52409	0.477438	0.455688	0.783181	2.52067	0.83151	2.00119	0.358896	0.350656	0.601595
TraesCS3B03G0297900	150.955	315.064	1.07065	0.000435833	0.00359982	220.757	118.888	113.219	318.586	342.479	284.125	1.39794	0.714481	0.631124	2.35389	2.28513	1.83808	1.08311	0.559389	0.500377	1.76945	1.75842	1.4119
TraesCS3B03G0302400	509.33	221.712	-1.19519	7.1085e-08	1.88536e-06	494.757	407.482	625.75	242.213	196.032	226.892	2.66869	2.08591	2.97118	1.52437	1.11413	1.25027	2.06768	1.63312	2.35565	1.14589	0.857334	0.960388
TraesCS3B03G0307800	198.346	411.795	1.06039	7.92873e-08	2.07254e-06	238.938	183.227	172.873	445.148	379.38	410.858	1.63087	1.18688	1.03868	3.54508	2.72843	2.86488	1.26359	0.929242	0.823503	2.66488	2.09955	2.20064
TraesCS3B03G0310600	14.245	46.9287	1.69865	0.00159552	0.0103731	18.18	17.2504	7.30447	58.9166	36.9001	44.9695	0.237407	0.213785	0.083967	0.897682	0.507726	0.599925	0.183941	0.167379	0.0665719	0.674798	0.3907	0.460828
TraesCS3B03G0317200	760.149	3616.08	2.25079	7.93922e-12	5.04359e-10	1090.8	706.334	483.313	5156.29	2636.05	3055.88	4.02514	2.47358	1.56995	22.2003	10.2493	11.52	3.11865	1.93664	1.24471	16.6882	7.88689	8.84899
TraesCS3B03G0321700	281.847	104.091	-1.43958	9.89093e-06	0.00014424	310.359	350.136	185.047	89.4659	89.9441	132.864	1.51663	1.62381	0.796011	0.510106	0.463119	0.663293	1.17508	1.27133	0.631105	0.383453	0.356374	0.509504
TraesCS3B03G0323900	12.402	628.209	5.73353	6.27599e-25	2.54519e-22	23.3743	6.52717	7.30447	951.394	657.284	275.949	0.0555893	0.0147319	0.0152919	2.63997	1.64706	0.670443	0.0430703	0.011534	0.012124	1.9845	1.26742	0.514996
TraesCS3B03G0335600	138.767	450.573	1.70448	7.43776e-05	0.000811948	155.829	99.7725	160.698	656.811	502.765	192.142	1.11573	0.677961	1.01285	5.48706	3.79298	1.40545	0.864464	0.530797	0.803024	4.12469	2.91873	1.07959
TraesCS3B03G0337400	253.612	782.559	1.62779	2.75591e-08	8.12768e-07	364.899	240.107	155.829	852.108	776.056	719.512	0.789918	0.493281	0.296947	2.15224	1.77013	1.59121	0.612024	0.386205	0.235429	1.61787	1.36213	1.22228
TraesCS3B03G0341700	65.2592	163.406	1.30725	0.00123207	0.00842787	62.3315	87.1844	46.2617	128.744	239.851	121.622	0.404104	0.53642	0.264015	0.973863	1.63844	0.805523	0.313097	0.41998	0.20932	0.732064	1.26079	0.618756
TraesCS3B03G0346600	746.901	1508.39	1.01707	6.86209e-09	2.3263e-07	734.993	640.129	865.58	1756.59	1419.5	1349.08	2.65389	2.19356	2.75124	7.40042	5.40057	4.97645	2.05622	1.7174	2.18128	5.56299	4.15578	3.82262
TraesCS3B03G0351900	3498.66	715.719	-2.28949	0.00108984	0.00761939	860.954	5119.64	4515.38	684.087	714.94	748.129	4.83269	27.2728	22.3113	4.4803	4.22846	4.29009	3.74434	21.3527	17.6892	3.3679	3.25384	3.2954
TraesCS3B03G0368700	73.4411	163.021	1.15467	1.2976e-06	2.48379e-05	77.9144	71.7989	70.6099	154.929	152.213	181.922	0.658957	0.576286	0.525686	1.52883	1.35642	1.57183	0.510556	0.451192	0.416782	1.14924	1.04378	1.20739
TraesCS3B03G0370000	208.201	542.278	1.38408	3.57272e-12	2.43673e-10	253.222	200.944	170.438	555.343	578.871	492.62	2.97529	2.2407	1.76285	7.61337	7.1666	5.91318	2.30524	1.75431	1.39765	5.72306	5.51476	4.54217
TraesCS3B03G0372300	2262.43	1034.45	-1.12861	2.66188e-15	3.16113e-13	2107.58	2266.79	2412.91	949.212	950.179	1203.96	9.41389	9.60897	9.48739	4.94691	4.47191	5.49383	7.29383	7.52316	7.52193	3.71865	3.44117	4.22004
TraesCS3B03G0382600	320.423	955.133	1.57605	1.48033e-12	1.09112e-10	346.719	317.5	297.049	1219.79	927.116	718.49	2.24638	1.95223	1.69416	9.22101	6.32912	4.75562	1.74048	1.52846	1.34319	6.93154	4.87031	3.65299
TraesCS3B03G0383800	77.2526	25.3449	-1.61121	0.000154079	0.0015029	53.2415	81.1235	97.393	31.6404	21.9095	22.4847	0.160269	0.231754	0.258077	0.111129	0.0694921	0.0691463	0.124176	0.181448	0.204612	0.0835373	0.0534748	0.0531142
TraesCS3B03G0389200	6.84277	25.4437	1.92215	0.00289918	0.0167944	5.19429	5.59472	9.7393	21.821	29.9814	24.5288	0.0313001	0.0319948	0.0516617	0.153419	0.190359	0.151	0.0242512	0.0250497	0.0409592	0.115327	0.146483	0.115989
TraesCS3B03G0390200	48.6948	317.602	2.70803	1.76156e-16	2.55821e-14	57.1372	47.5551	41.392	272.762	443.955	236.09	0.392114	0.309722	0.250053	2.18406	3.21023	1.6552	0.303808	0.242491	0.19825	1.64178	2.4703	1.27143
TraesCS3B03G0398700	114.841	312.692	1.46445	4.13303e-06	6.77534e-05	145.44	67.6029	131.481	331.679	290.589	315.809	3.05463	1.34747	2.43084	8.1279	6.43067	6.77608	2.36671	1.05498	1.92726	6.10984	4.94846	5.205
TraesCS3B03G0399200	101.777	233.261	1.1819	4.80822e-06	7.72159e-05	106.483	122.151	76.697	209.481	258.301	232.002	1.07027	1.16518	0.678601	2.45667	2.73555	2.38225	0.829242	0.912257	0.538018	1.84671	2.10503	1.8299
TraesCS3B03G0401400	12.9695	109.08	3.11775	7.66518e-08	2.0125e-06	20.7772	8.39208	9.7393	163.657	108.394	55.1898	0.0625255	0.0239674	0.0258	0.574636	0.3437	0.169672	0.0484444	0.0187648	0.0204551	0.43196	0.26448	0.130332
TraesCS3B03G0402300	442.986	1056.19	1.25429	1.25769e-07	3.12698e-06	535.012	433.591	360.354	1357.26	973.241	838.068	2.73926	2.10684	1.62413	8.10813	5.25042	4.38359	2.12236	1.64951	1.28767	6.09498	4.04024	3.36722
TraesCS3B03G0407400	53.544	238.356	2.13515	7.2652e-09	2.45275e-07	44.1515	69.0016	47.4791	196.389	175.276	343.403	0.275435	0.40852	0.260734	1.42948	1.15212	2.18857	0.213406	0.319843	0.206719	1.07455	0.886569	1.68113
TraesCS3B03G0407600	27.9453	107.008	1.905	0.00144592	0.00958224	25.9715	45.6902	12.1741	120.015	149.907	51.1017	0.298207	0.49788	0.12305	1.60785	1.81362	0.599428	0.231049	0.389806	0.0975579	1.20864	1.39559	0.460446
TraesCS3B03G0408900	22.163	73.8508	1.73509	0.000121875	0.00123462	28.5686	23.3113	14.6089	82.9196	50.7377	87.8949	0.233963	0.181178	0.105317	0.792322	0.437816	0.735363	0.181273	0.14185	0.0834988	0.595598	0.336903	0.564864
TraesCS3B03G0409900	18.8949	109.142	2.58303	1.45627e-05	0.000200578	23.3743	6.52717	26.7831	82.9196	83.0253	161.481	0.277227	0.0734687	0.279627	1.14747	1.03755	1.95659	0.214794	0.057521	0.221698	0.862566	0.798406	1.50294
TraesCS3B03G0412000	51.0996	157.663	1.61687	2.77067e-07	6.35179e-06	62.3315	56.8797	34.0875	168.021	138.376	166.592	0.320113	0.277225	0.154103	1.00681	0.748786	0.874035	0.248022	0.217048	0.122179	0.756829	0.576197	0.671383
TraesCS3B03G0416500	114.911	253.054	1.13127	7.5198e-08	1.97941e-06	118.17	123.084	103.48	260.76	275.598	222.803	0.850933	0.841142	0.655942	2.19087	2.09106	1.63904	0.659298	0.658556	0.520053	1.6469	1.60909	1.25902
TraesCS3B03G0420400	159.243	741.186	2.22034	8.38557e-12	5.27762e-10	210.369	152.922	114.437	693.906	1030.9	498.753	2.91718	2.01249	1.39691	11.2271	15.0626	7.06557	2.26021	1.57564	1.10752	8.43957	11.5908	5.42736
TraesCS3B03G0420500	356.957	1177.2	1.72211	2.20464e-07	5.17589e-06	428.529	344.075	298.266	1723.86	1157.74	650.014	1.2892	0.982371	0.78989	6.05102	3.66992	1.99776	0.998868	0.769128	0.626251	4.54863	2.82403	1.53457
TraesCS3B03G0421100	734.347	359.455	-1.03231	1.415e-05	0.00019561	650.585	853.661	698.795	259.669	369.001	449.695	6.21092	7.73424	5.8725	2.89241	3.71179	4.38582	4.81219	6.05538	4.65592	2.17426	2.85625	3.36893
TraesCS3B03G0426900	597.873	259.364	-1.20655	1.20958e-06	2.33221e-05	420.738	648.521	724.36	301.129	239.851	237.112	3.17483	4.64423	4.81155	2.65124	1.90701	1.82786	2.45984	3.63612	3.81476	1.99297	1.46746	1.40406
TraesCS3B03G0431100	79.7668	278.541	1.80066	4.0799e-07	8.97283e-06	103.886	86.7182	48.6965	339.316	302.12	194.186	0.451423	0.357617	0.186272	1.72036	1.38328	0.86204	0.34976	0.27999	0.147683	1.29321	1.06445	0.662169
TraesCS3B03G0435800	163.179	337.593	1.04261	2.06765e-09	7.92796e-08	161.023	173.903	154.611	336.043	315.958	360.778	0.963966	0.988007	0.814773	2.34723	1.99299	2.20645	0.746875	0.773542	0.645979	1.76444	1.53362	1.69487
TraesCS3B03G0439100	686.81	2511.44	1.86551	3.04182e-22	9.49826e-20	555.789	844.803	659.837	2490.86	2856.3	2187.15	5.13572	7.40844	5.36722	26.8551	27.8098	20.6467	3.97913	5.8003	4.25531	20.1873	21.3999	15.8596
TraesCS3B03G0446200	57.6754	151.435	1.40018	0.000208543	0.00193343	77.9144	51.2849	43.8268	150.565	199.491	104.247	0.603285	0.376856	0.298721	1.36024	1.62754	0.824614	0.467422	0.295052	0.236836	1.02251	1.25241	0.633421
TraesCS3B03G0461100	199.799	491.101	1.30087	0.00242947	0.0145753	338.928	165.51	94.9581	639.354	386.298	447.651	2.15301	0.997803	0.530997	4.73878	2.58562	2.90508	1.66814	0.781211	0.420993	3.5622	1.98966	2.23152
TraesCS3B03G0468000	39.8639	89.4841	1.16635	0.000696027	0.00528652	49.3458	41.028	29.2179	96.0122	78.4128	94.0271	0.272735	0.215204	0.142155	0.619162	0.456647	0.530914	0.211314	0.16849	0.112705	0.465431	0.351394	0.407818
TraesCS3B03G0480000	22.7329	49.7116	1.1598	0.00722989	0.0345806	28.5686	17.7166	21.9134	51.2793	42.6658	55.1898	0.124625	0.0733461	0.0841487	0.261002	0.19611	0.245955	0.0965587	0.0574249	0.0667159	0.196198	0.150908	0.188928
TraesCS3B03G0483300	192.179	975.066	2.35419	5.70334e-11	3.07289e-09	264.909	93.7116	217.917	1190.33	957.098	777.768	1.34	0.449865	0.970332	7.02528	5.10115	4.01919	1.03822	0.352213	0.769313	5.28099	3.92538	3.08731
TraesCS3B03G0484700	413.955	183.082	-1.17239	0.00320746	0.0182055	470.084	209.336	562.444	129.835	174.123	245.288	2.14146	0.90502	2.25546	0.6901	0.835781	1.14154	1.65919	0.708569	1.78821	0.518756	0.643141	0.876866
[truncated: 3,211 more rows]
