# Supplementary material for: Fine mapping and candidate gene mining of major QTL QSL.caas-6BL.1 for spike length in bread wheat (Triticum aestivum L.)
Source: Front Plant Sci. 2026 Jan 22;16:1744596. doi: 10.3389/fpls.2025.1744596 (PMC12872863; doi:10.3389/fpls.2025.1744596)
Supplement: Supplementary file 9 [file Table5.xlsx]

## Sheet: Sheet1
Supplementary Table 5. Gene expression in QTL QSL.caas-6BL.1 intervals in young spike.
Gene ID	TPM_NIL-DM-1	TPM_NIL-DM-2	TPM_NIL-DM-3	TPM_NIL-Shi 4185-1	TPM_NIL-Shi 4185-2	TPM_NIL-Shi 4185-3
TraesCS6B03G1206700	0	0	0	0.0563152	0.024197	0
TraesCS6B03G1206900	0.517609	0.51794	0.324431	0.208434	0.44779	0.635875
TraesCS6B03G1207200	6.98343	6.92776	6.32126	8.70233	8.09356	8.49485
TraesCS6B03G1207300	11.579	12.8078	13.4079	7.51828	7.64423	7.43403
TraesCS6B03G1209300	0.0295173	0.0352015	0.0548094	0.0345224	0.0355999	0
TraesCS6B03G1209700	0.0356944	0.191557	0.0441863	0.100193	0.10045	0
TraesCS6B03G1209800	6.51071	6.97632	3.87525	6.7349	6.17259	6.97303
TraesCS6B03G1210300	2.63894	2.55609	2.24309	3.37078	3.37347	4.39397
TraesCS6B03G1210400	0.440937	0.357243	0.307286	0.71511	0.858758	1.08543
TraesCS6B03G1210900	0.11039	0.16373	0.0696657	0.133665	0.0783162	0.171872
TraesCS6B03G1211000	6.51136	6.12916	6.0003	6.00303	5.98857	5.97303
TraesCS6B03G1211100	24.9248	24.4222	24.1887	37.131	32.0941	39.7954
TraesCS6B03G1211200	19.8817	19.4672	17.987	17.6842	18.7237	18.6436
TraesCS6B03G1211400	21.0352	22.3742	19.0776	19.4047	20.1531	22.6241
TraesCS6B03G1211500	25.1289	25.438	24.4411	29.9468	30.6999	28.7629
TraesCS6B03G1211700	4.57804	5.1395	3.97067	5.09766	5.77493	5.4893
TraesCS6B03G1211800	0.258065	0.127901	0.193612	1.40485	1.16952	1.72488
TraesCS6B03G1213400	0.79867	0.781768	0.796933	0.71331	0.683032	0.626352
TraesCS6B03G1213600	2.28099	2.76249	2.08705	2.04143	2.13305	2.98953
TraesCS6B03G1213800	0.0876624	0	0.024115	0	0.234948	0.171872
