# Supplementary material for: Fine mapping and candidate gene mining of major QTL QSL.caas-6BL.1 for spike length in bread wheat (Triticum aestivum L.)
Source: Front Plant Sci. 2026 Jan 22;16:1744596. doi: 10.3389/fpls.2025.1744596 (PMC12872863; doi:10.3389/fpls.2025.1744596)
Supplement: Supplementary file 10 [file Table6.xlsx]

## Sheet: Sheet1
Supplementary Table 6. Gene Ontology (GO) enrichment analysis of differentially expressed genes (DEGs).
Category	ID	Description	Count	Enrichment Score	P Value	Genes
Biological process	GO:0015979	photosynthesis	55	2.4293	1.19623e-09	TraesCS5A03G1079500,TraesCS2B03G0580900,TraesCS5B03G0665700,TraesCS4B03G0005400,TraesCS7B03G0396300,TraesCS7B03G0387400,TraesCS1D03G0931200,TraesCS3B03G0876000,TraesCS3A03G0795500,TraesCS5A03G1090600,TraesCS4D03G0418800,TraesCS4A03G0288200,TraesCS6A03G0917800,TraesCS5A03G1134200,TraesCS6D03G0789500,TraesCS4A03G0208700,TraesCS2B03G0698600,TraesCS7B03G1110000,TraesCS1A03G0809500,TraesCS5D03G1087400…
Biological process	GO:0005975	carbohydrate metabolic process	166	1.58907	1.83097e-09	TraesCS4B03G0678100,TraesCS2A03G0801900,TraesCS3D03G0966900,TraesCS2D03G0741900,TraesCS5A03G0570800,TraesCS1D03G0294000,TraesCS4A03G0466400,TraesCS5D03G0491600,TraesCS1A03G0888600,TraesCS3B03G0672700,TraesCS1A03G0880600,TraesCS1A03G0158700,TraesCS7A03G0566800,TraesCS1D03G0130600,TraesCS7B03G0877500,TraesCS5A03G0720100,TraesCS3D03G0819500,TraesCS7A03G1036400,TraesCS6D03G0303700,TraesCS3D03G1059000…
Biological process	GO:0031323	regulation of cellular metabolic process	245	1.41269	1.35771e-08	TraesCS1D03G0567100,TraesCS6B03G0221200,TraesCS5B03G1052500,TraesCS7D03G0807700,TraesCS3D03G0561900,TraesCS6A03G0660000,TraesCS7A03G1008400,TraesCS3B03G0678000,TraesCS2A03G0945700,TraesCS6B03G0560700,TraesCS6D03G0304200,TraesCS7A03G0876100,TraesCS2D03G0592200,TraesCS5D03G0541600,TraesCS3D03G0223800,TraesCS1D03G0553400,TraesCS1B03G0244500,TraesCS7D03G0859700,TraesCS5D03G0373500,TraesCS4D03G0045500…
Biological process	GO:0006355	regulation of transcription, DNA-templated	234	1.4256	1.41943e-08	TraesCS1D03G0567100,TraesCS6B03G0221200,TraesCS5B03G1052500,TraesCS7D03G0807700,TraesCS3D03G0561900,TraesCS6A03G0660000,TraesCS7A03G1008400,TraesCS3B03G0678000,TraesCS2A03G0945700,TraesCS6B03G0560700,TraesCS6D03G0304200,TraesCS7A03G0876100,TraesCS2D03G0592200,TraesCS5D03G0541600,TraesCS3D03G0223800,TraesCS1D03G0553400,TraesCS1B03G0244500,TraesCS7D03G0859700,TraesCS5D03G0373500,TraesCS5B03G0618400…
Biological process	GO:2001141	regulation of RNA biosynthetic process	234	1.4256	1.41943e-08	TraesCS1D03G0567100,TraesCS6B03G0221200,TraesCS5B03G1052500,TraesCS7D03G0807700,TraesCS3D03G0561900,TraesCS6A03G0660000,TraesCS7A03G1008400,TraesCS3B03G0678000,TraesCS2A03G0945700,TraesCS6B03G0560700,TraesCS6D03G0304200,TraesCS7A03G0876100,TraesCS2D03G0592200,TraesCS5D03G0541600,TraesCS3D03G0223800,TraesCS1D03G0553400,TraesCS1B03G0244500,TraesCS7D03G0859700,TraesCS5D03G0373500,TraesCS5B03G0618400…
Biological process	GO:1903506	regulation of nucleic acid-templated transcription	234	1.4256	1.41943e-08	TraesCS1D03G0567100,TraesCS6B03G0221200,TraesCS5B03G1052500,TraesCS7D03G0807700,TraesCS3D03G0561900,TraesCS6A03G0660000,TraesCS7A03G1008400,TraesCS3B03G0678000,TraesCS2A03G0945700,TraesCS6B03G0560700,TraesCS6D03G0304200,TraesCS7A03G0876100,TraesCS2D03G0592200,TraesCS5D03G0541600,TraesCS3D03G0223800,TraesCS1D03G0553400,TraesCS1B03G0244500,TraesCS7D03G0859700,TraesCS5D03G0373500,TraesCS5B03G0618400…
Biological process	GO:2000112	regulation of cellular macromolecule biosynthetic process	241	1.41609	1.48115e-08	TraesCS1D03G0567100,TraesCS6B03G0221200,TraesCS5B03G1052500,TraesCS7D03G0807700,TraesCS3D03G0561900,TraesCS6A03G0660000,TraesCS7A03G1008400,TraesCS3B03G0678000,TraesCS2A03G0945700,TraesCS6B03G0560700,TraesCS6D03G0304200,TraesCS7A03G0876100,TraesCS2D03G0592200,TraesCS5D03G0541600,TraesCS3D03G0223800,TraesCS1D03G0553400,TraesCS1B03G0244500,TraesCS7D03G0859700,TraesCS5D03G0373500,TraesCS4D03G0045500…
Biological process	GO:0010556	regulation of macromolecule biosynthetic process	241	1.41609	1.48115e-08	TraesCS1D03G0567100,TraesCS6B03G0221200,TraesCS5B03G1052500,TraesCS7D03G0807700,TraesCS3D03G0561900,TraesCS6A03G0660000,TraesCS7A03G1008400,TraesCS3B03G0678000,TraesCS2A03G0945700,TraesCS6B03G0560700,TraesCS6D03G0304200,TraesCS7A03G0876100,TraesCS2D03G0592200,TraesCS5D03G0541600,TraesCS3D03G0223800,TraesCS1D03G0553400,TraesCS1B03G0244500,TraesCS7D03G0859700,TraesCS5D03G0373500,TraesCS4D03G0045500…
Biological process	GO:0031326	regulation of cellular biosynthetic process	241	1.41609	1.48115e-08	TraesCS1D03G0567100,TraesCS6B03G0221200,TraesCS5B03G1052500,TraesCS7D03G0807700,TraesCS3D03G0561900,TraesCS6A03G0660000,TraesCS7A03G1008400,TraesCS3B03G0678000,TraesCS2A03G0945700,TraesCS6B03G0560700,TraesCS6D03G0304200,TraesCS7A03G0876100,TraesCS2D03G0592200,TraesCS5D03G0541600,TraesCS3D03G0223800,TraesCS1D03G0553400,TraesCS1B03G0244500,TraesCS7D03G0859700,TraesCS5D03G0373500,TraesCS4D03G0045500…
Biological process	GO:0009889	regulation of biosynthetic process	241	1.41609	1.48115e-08	TraesCS1D03G0567100,TraesCS6B03G0221200,TraesCS5B03G1052500,TraesCS7D03G0807700,TraesCS3D03G0561900,TraesCS6A03G0660000,TraesCS7A03G1008400,TraesCS3B03G0678000,TraesCS2A03G0945700,TraesCS6B03G0560700,TraesCS6D03G0304200,TraesCS7A03G0876100,TraesCS2D03G0592200,TraesCS5D03G0541600,TraesCS3D03G0223800,TraesCS1D03G0553400,TraesCS1B03G0244500,TraesCS7D03G0859700,TraesCS5D03G0373500,TraesCS4D03G0045500…
Cellular component	GO:0009654	photosystem II oxygen evolving complex	26	6.1064	1.76525e-14	TraesCS2B03G0580900,TraesCS4B03G0005400,TraesCS7B03G0396300,TraesCS7B03G0387400,TraesCS3A03G0795500,TraesCS5A03G1090600,TraesCS6A03G0917800,TraesCS6D03G0789500,TraesCS4A03G0208700,TraesCS7B03G1110000,TraesCS4A03G0778600,TraesCS6B03G1104600,TraesCS2D03G0467500,TraesCS2B03G0889000,TraesCS5D03G1048100,TraesCS4D03G0005100,TraesCS4D03G0499800,TraesCS3B03G0917300,TraesCS7D03G1164500,TraesCS3D03G0784700…
Cellular component	GO:1990204	oxidoreductase complex	26	5.79722	7.27196e-14	TraesCS2B03G0580900,TraesCS4B03G0005400,TraesCS7B03G0396300,TraesCS7B03G0387400,TraesCS3A03G0795500,TraesCS5A03G1090600,TraesCS6A03G0917800,TraesCS6D03G0789500,TraesCS4A03G0208700,TraesCS7B03G1110000,TraesCS4A03G0778600,TraesCS6B03G1104600,TraesCS2D03G0467500,TraesCS2B03G0889000,TraesCS5D03G1048100,TraesCS4D03G0005100,TraesCS4D03G0499800,TraesCS3B03G0917300,TraesCS7D03G1164500,TraesCS3D03G0784700…
Cellular component	GO:0042651	thylakoid membrane	26	5.58512	1.95843e-13	TraesCS2B03G0580900,TraesCS4B03G0005400,TraesCS7B03G0396300,TraesCS7B03G0387400,TraesCS3A03G0795500,TraesCS5A03G1090600,TraesCS6A03G0917800,TraesCS6D03G0789500,TraesCS4A03G0208700,TraesCS7B03G1110000,TraesCS4A03G0778600,TraesCS6B03G1104600,TraesCS2D03G0467500,TraesCS2B03G0889000,TraesCS5D03G1048100,TraesCS4D03G0005100,TraesCS4D03G0499800,TraesCS3B03G0917300,TraesCS7D03G1164500,TraesCS3D03G0784700…
Cellular component	GO:0019898	extrinsic component of membrane	22	5.87154	4.60831e-12	TraesCS2B03G0580900,TraesCS4B03G0005400,TraesCS7B03G0396300,TraesCS7B03G0387400,TraesCS3A03G0795500,TraesCS5A03G1090600,TraesCS4A03G0208700,TraesCS7B03G1110000,TraesCS4A03G0778600,TraesCS2D03G0467500,TraesCS2B03G0889000,TraesCS5D03G1048100,TraesCS4D03G0005100,TraesCS4D03G0499800,TraesCS3B03G0917300,TraesCS7D03G1164500,TraesCS2D03G0588300,TraesCS4B03G0566500,TraesCS2B03G0695000,TraesCS7A03G1225100…
Cellular component	GO:0009521	photosystem	52	2.52331	4.54036e-10	TraesCS5A03G1079500,TraesCS2B03G0580900,TraesCS5B03G0665700,TraesCS4B03G0005400,TraesCS7B03G0396300,TraesCS7B03G0387400,TraesCS1D03G0931200,TraesCS3B03G0876000,TraesCS3A03G0795500,TraesCS5A03G1090600,TraesCS4D03G0418800,TraesCS6A03G0917800,TraesCS5A03G1134200,TraesCS6D03G0789500,TraesCS4A03G0208700,TraesCS2B03G0698600,TraesCS7B03G1110000,TraesCS1A03G0809500,TraesCS5D03G1087400,TraesCS4A03G0778600…
Cellular component	GO:0034357	photosynthetic membrane	52	2.47557	9.09153e-10	TraesCS5A03G1079500,TraesCS2B03G0580900,TraesCS5B03G0665700,TraesCS4B03G0005400,TraesCS7B03G0396300,TraesCS7B03G0387400,TraesCS1D03G0931200,TraesCS3B03G0876000,TraesCS3A03G0795500,TraesCS5A03G1090600,TraesCS4D03G0418800,TraesCS6A03G0917800,TraesCS5A03G1134200,TraesCS6D03G0789500,TraesCS4A03G0208700,TraesCS2B03G0698600,TraesCS7B03G1110000,TraesCS1A03G0809500,TraesCS5D03G1087400,TraesCS4A03G0778600…
Cellular component	GO:0009522	photosystem I	19	4.92173	3.92713e-09	TraesCS5A03G1079500,TraesCS5B03G0665700,TraesCS1D03G0931200,TraesCS5A03G1134200,TraesCS2B03G0698600,TraesCS5D03G1087400,TraesCS4A03G0664600,TraesCS4B03G0134700,TraesCS3B03G0138600,TraesCS5A03G0640300,TraesCS2D03G0240900,TraesCS3A03G0107800,TraesCS5D03G1033100,TraesCS2A03G0608500,TraesCS2B03G0324800,TraesCS2A03G0235700,TraesCS4D03G0114100,TraesCS5D03G0608700,TraesCS1A03G0955000,
Cellular component	GO:0009579	thylakoid	53	2.27147	1.34189e-08	TraesCS5A03G1079500,TraesCS2B03G0580900,TraesCS5B03G0665700,TraesCS4B03G0005400,TraesCS7B03G0396300,TraesCS7B03G0387400,TraesCS1D03G0931200,TraesCS3B03G0876000,TraesCS3A03G0795500,TraesCS5A03G1090600,TraesCS4D03G0418800,TraesCS6A03G0917800,TraesCS5A03G1134200,TraesCS6D03G0789500,TraesCS4A03G0208700,TraesCS2B03G0698600,TraesCS7B03G1110000,TraesCS1A03G0809500,TraesCS5D03G1087400,TraesCS4A03G0778600…
Cellular component	GO:0044436	thylakoid part	53	2.27147	1.34189e-08	TraesCS5A03G1079500,TraesCS2B03G0580900,TraesCS5B03G0665700,TraesCS4B03G0005400,TraesCS7B03G0396300,TraesCS7B03G0387400,TraesCS1D03G0931200,TraesCS3B03G0876000,TraesCS3A03G0795500,TraesCS5A03G1090600,TraesCS4D03G0418800,TraesCS6A03G0917800,TraesCS5A03G1134200,TraesCS6D03G0789500,TraesCS4A03G0208700,TraesCS2B03G0698600,TraesCS7B03G1110000,TraesCS1A03G0809500,TraesCS5D03G1087400,TraesCS4A03G0778600…
Cellular component	GO:0009538	photosystem I reaction center	8	8.80731	8.83562e-07	TraesCS5A03G1079500,TraesCS1D03G0931200,TraesCS5A03G1134200,TraesCS5D03G1087400,TraesCS3B03G0138600,TraesCS3A03G0107800,TraesCS5D03G1033100,TraesCS1A03G0955000,
Molecular function	GO:0016491	oxidoreductase activity	430	1.38392	1.14142e-12	TraesCS7D03G1016200,TraesCS4D03G0523700,TraesCS4A03G0270000,TraesCS3B03G1308100,TraesCS1A03G0172200,TraesCS6D03G0343800,TraesCS3B03G0500000,TraesCS3D03G1122900,TraesCS7B03G0574500,TraesCS5A03G0621200,TraesCS5D03G0332200,TraesCS3A03G1128900,TraesCS3B03G1115600,TraesCS3B03G0898100,TraesCS2A03G1200700,TraesCS4D03G0022900,TraesCS2A03G0932400,TraesCS2D03G0049800,TraesCS5B03G0958400,TraesCS3A03G1179600…
Molecular function	GO:0016798	hydrolase activity, acting on glycosyl bonds	135	1.82002	1.89926e-11	TraesCS4B03G0678100,TraesCS7A03G0331700,TraesCS3D03G0966900,TraesCS6D03G0052000,TraesCS4A03G0466400,TraesCS5D03G0491600,TraesCS1A03G0888600,TraesCS3B03G0672700,TraesCS6B03G0071900,TraesCS6A03G0190400,TraesCS1A03G0880600,TraesCS7A03G0566800,TraesCS7B03G0877500,TraesCS5A03G0720100,TraesCS4D03G0045500,TraesCS7A03G1036400,TraesCS2B03G0834800,TraesCS3D03G1059000,TraesCS7D03G0991300,TraesCS1B03G1148500…
Molecular function	GO:0004553	hydrolase activity, hydrolyzing O-glycosyl compounds	124	1.84127	6.08862e-11	TraesCS4B03G0678100,TraesCS3D03G0966900,TraesCS6D03G0052000,TraesCS4A03G0466400,TraesCS5D03G0491600,TraesCS1A03G0888600,TraesCS3B03G0672700,TraesCS6B03G0071900,TraesCS6A03G0190400,TraesCS1A03G0880600,TraesCS7A03G0566800,TraesCS7B03G0877500,TraesCS5A03G0720100,TraesCS7A03G1036400,TraesCS2B03G0834800,TraesCS3D03G1059000,TraesCS7D03G0991300,TraesCS1B03G1148500,TraesCS7D03G0463600,TraesCS4B03G0895200…
Molecular function	GO:0003824	catalytic activity	1441	1.12041	7.47313e-10	TraesCS1D03G0756900,TraesCS4B03G0678100,TraesCS4A03G0728000,TraesCS2B03G1018400,TraesCS2A03G0385200,TraesCS4B03G0520500,TraesCS2A03G0801900,TraesCS7D03G1016200,TraesCS2A03G0509100,TraesCS5D03G0959000,TraesCS4D03G0523700,TraesCS2D03G1076400,TraesCS4A03G0270000,TraesCS6B03G1278800,TraesCS1D03G0189200,TraesCS3B03G1308100,TraesCS4B03G0645200,TraesCS4A03G0424600,TraesCS2A03G1126200,TraesCS1A03G0172200…
Molecular function	GO:0001071	nucleic acid binding transcription factor activity	132	1.68923	3.71174e-09	TraesCS1D03G0567100,TraesCS5B03G1052500,TraesCS3D03G0561900,TraesCS6A03G0660000,TraesCS3B03G0678000,TraesCS2A03G0945700,TraesCS6B03G0560700,TraesCS6D03G0304200,TraesCS5D03G0541600,TraesCS1D03G0553400,TraesCS5D03G0373500,TraesCS5B03G0618400,TraesCS7D03G1210400,TraesCS3D03G0674700,TraesCS1D03G0747200,TraesCS5D03G0916600,TraesCS2D03G1129300,TraesCS7A03G0843100,TraesCS3A03G0731500,TraesCS2A03G1052200…
Molecular function	GO:0003700	transcription factor activity, sequence-specific DNA binding	132	1.68923	3.71174e-09	TraesCS1D03G0567100,TraesCS5B03G1052500,TraesCS3D03G0561900,TraesCS6A03G0660000,TraesCS3B03G0678000,TraesCS2A03G0945700,TraesCS6B03G0560700,TraesCS6D03G0304200,TraesCS5D03G0541600,TraesCS1D03G0553400,TraesCS5D03G0373500,TraesCS5B03G0618400,TraesCS7D03G1210400,TraesCS3D03G0674700,TraesCS1D03G0747200,TraesCS5D03G0916600,TraesCS2D03G1129300,TraesCS7A03G0843100,TraesCS3A03G0731500,TraesCS2A03G1052200…
Molecular function	GO:0016787	hydrolase activity	398	1.2662	3.62651e-07	TraesCS4B03G0678100,TraesCS2A03G0385200,TraesCS4A03G0424600,TraesCS6A03G0446100,TraesCS7A03G0331700,TraesCS6B03G0145800,TraesCS3D03G0966900,TraesCS6D03G0052000,TraesCS3B03G0323900,TraesCS4D03G0824900,TraesCS4A03G0466400,TraesCS3A03G0747100,TraesCS5A03G1278700,TraesCS6A03G0115100,TraesCS2B03G0409800,TraesCS5D03G0491600,TraesCS1A03G0888600,TraesCS3B03G0672700,TraesCS7D03G0997400,TraesCS3A03G0658400…
Molecular function	GO:0003677	DNA binding	361	1.27544	7.02312e-07	TraesCS6D03G0079900,TraesCS1D03G0567100,TraesCS7D03G0518500,TraesCS2D03G0747200,TraesCS6B03G0221200,TraesCS5B03G1348300,TraesCS1B03G0874000,TraesCS5B03G1052500,TraesCS2D03G0929000,TraesCS7D03G0807700,TraesCS5A03G1161600,TraesCS7D03G0220100,TraesCS3D03G0561900,TraesCS6A03G0660000,TraesCS1B03G0270700,TraesCS7A03G1008400,TraesCS3B03G0678000,TraesCS2A03G0945700,TraesCS6B03G0560700,TraesCS6D03G0304200…
Molecular function	GO:0046527	glucosyltransferase activity	37	2.35386	1.44278e-06	TraesCS5A03G0570800,TraesCS5D03G0491600,TraesCS7B03G0877500,TraesCS7A03G1036400,TraesCS7D03G0991300,TraesCS1B03G1148500,TraesCS5D03G0536900,TraesCS3B03G0828300,TraesCS5B03G0538500,TraesCS5A03G0526500,TraesCS7D03G0991100,TraesCS7A03G1034000,TraesCS7D03G0991000,TraesCS7D03G0990400,TraesCS1D03G0940600,TraesCS3D03G0921500,TraesCS7A03G1036000,TraesCS7B03G0876600,TraesCS7B03G0877900,TraesCS1D03G0371000…
Molecular function	GO:0016762	xyloglucan:xyloglucosyl transferase activity	21	3.07471	4.52246e-06	TraesCS5D03G0491600,TraesCS7B03G0877500,TraesCS7A03G1036400,TraesCS7D03G0991300,TraesCS1B03G1148500,TraesCS5B03G0538500,TraesCS5A03G0526500,TraesCS7D03G0991100,TraesCS7A03G1034000,TraesCS7D03G0991000,TraesCS7D03G0990400,TraesCS1D03G0940600,TraesCS7A03G1036000,TraesCS7B03G0876600,TraesCS7B03G0877900,TraesCS2D03G0172700,TraesCS7D03G0991500,TraesCS7B03G0876800,TraesCS7A03G0245100,TraesCS3A03G0206900…
