# Supplementary material for: Fine mapping and candidate gene mining of major QTL QSL.caas-6BL.1 for spike length in bread wheat (Triticum aestivum L.)
Source: Front Plant Sci. 2026 Jan 22;16:1744596. doi: 10.3389/fpls.2025.1744596 (PMC12872863; doi:10.3389/fpls.2025.1744596)
Supplement: Supplementary file 11 [file Table7.xlsx]

## Sheet: Sheet1
Supplementary Table 7. KEGG pathway enrichment analysis of differentially expressed genes (DEGs).
Description	MainClass	Count	AllGenesInSelectedSet	AllGenesInBackground	P Value	Enrich Factor	GeneListInSelectedSets	corrected p-value(BH method)
Metabolism	A09100 Metabolism	790	1715	40559	0	1.44662	[TraesCS4A03G1116300, TraesCS2B03G0532800, TraesCS6D03G0015000, TraesCS1A03G0761900, TraesCS1B03G0257100, TraesCS4B03G0678100, TraesCS7B03G0147000, TraesCS5A03G1079500, TraesCS2B03G1018400, TraesCS5A03G1134200, TraesCS4D03G0763600, TraesCS1B03G0306600, TraesCS4B03G0050400, TraesCS7D03G0872300, TraesCS2A03G0801900, TraesCS5D03G1048100, TraesCS2A03G0430100, TraesCS2D03G1305300, TraesCS4D03G0523700,…	0
Photosynthesis - antenna proteins	A09100 Metabolism	43	1715	40559	3.33067e-16	10.7045	[TraesCS2D03G0438600, TraesCS7A03G0528000, TraesCS1D03G0985100, TraesCS2B03G0532800, TraesCS2A03G0800200, TraesCS6D03G0340100, TraesCS1A03G0761900, TraesCS5B03G0815100, TraesCS2A03G0433700, TraesCS5A03G1073100, TraesCS7B03G0270500, TraesCS5D03G1027900, TraesCS5D03G1027800, TraesCS1D03G0873600, TraesCS1D03G0873700, TraesCS6A03G0215300, TraesCS5A03G0783800, TraesCS6A03G0387900, TraesCS5D03G0512700,…	3.29736e-14
Photosynthesis proteins	A09180 Brite Hierarchies	109	1715	40559	6.66134e-16	2.31817	[TraesCS4D03G0429100, TraesCS4B03G0032700, TraesCS2B03G0532800, TraesCS6D03G0340100, TraesCS1A03G0761900, TraesCS5A03G0640300, TraesCS5A03G1079500, TraesCS5A03G1134200, TraesCS5D03G1027800, TraesCS5D03G0512700, TraesCS6B03G0988300, TraesCS5D03G0552200, TraesCS6D03G0175200, TraesCS5D03G1048100, TraesCS4B03G0568800, TraesCS7D03G0765200, TraesCS2D03G0420300, TraesCS1B03G1053200, TraesCS3A03G0900500,…	4.39648e-14
Carbohydrate metabolism	A09100 Metabolism	218	1715	40559	1.02141e-14	1.69147	[TraesCS1D03G1042500, TraesCS7B03G0365800, TraesCS4A03G1116300, TraesCS3D03G0241700, TraesCS7D03G0651600, TraesCS7D03G0508800, TraesCS4B03G0678100, TraesCS7A03G0519100, TraesCS5D03G0321400, TraesCS7B03G0248500, TraesCS2B03G0298900, TraesCS7D03G1093400, TraesCS2D03G0628500, TraesCS5A03G0286500, TraesCS7A03G0176000, TraesCS2A03G0801900, TraesCS6A03G0656000, TraesCS5D03G0208000, TraesCS1D03G0676100,…	5.05596e-13
Carbon fixation in photosynthetic organisms	A09100 Metabolism	44	1715	40559	3.23519e-13	3.55147	[TraesCS5D03G0935700, TraesCS4D03G0517700, TraesCS3B03G1018200, TraesCS1A03G0652200, TraesCS6A03G0714400, TraesCS1D03G0610200, TraesCS7D03G0651600, TraesCS7A03G0924900, TraesCS5A03G0447800, TraesCS5B03G0442000, TraesCS6B03G0849400, TraesCS3B03G0401400, TraesCS4B03G0583700, TraesCS5D03G0413700, TraesCS2D03G0128700, TraesCS7A03G0864200, TraesCS5B03G0568200, TraesCS5B03G0441800, TraesCS3A03G0316700,…	1.28114e-11
Lipid metabolism	A09100 Metabolism	138	1715	40559	9.38649e-11	1.75843	[TraesCS7D03G0907900, TraesCS6D03G0015000, TraesCS7B03G0787500, TraesCS7B03G0147000, TraesCS4B03G0798400, TraesCS7A03G0352200, TraesCS7A03G0519100, TraesCS5D03G0321400, TraesCS4D03G0763600, TraesCS6D03G0655900, TraesCS2D03G0917100, TraesCS3A03G0115900, TraesCS2B03G0298900, TraesCS5D03G0464000, TraesCS6A03G0058900, TraesCS1B03G0814000, TraesCS5A03G0345800, TraesCS1A03G0181600, TraesCS6A03G0656000,…	3.09754e-09
Metabolism of terpenoids and polyketides	A09100 Metabolism	67	1715	40559	1.53655e-09	2.20993	[TraesCS5D03G0387600, TraesCS3B03G1087000, TraesCS3A03G1128900, TraesCS3D03G0804000, TraesCS7D03G1285000, TraesCS5D03G0566800, TraesCS6A03G0725700, TraesCS5D03G0321400, TraesCS7A03G1343500, TraesCS3D03G0884400, TraesCS2D03G0896000, TraesCS2B03G1092800, TraesCS2A03G0699100, TraesCS6B03G0858400, TraesCS3A03G0268400, TraesCS3A03G0950800, TraesCS2A03G1200700, TraesCS4B03G0224500, TraesCS3A03G0694300,…	4.34624e-08
Glycolysis / Gluconeogenesis	A09100 Metabolism	57	1715	40559	5.42488e-09	2.30826	[TraesCS2B03G0522600, TraesCS7D03G0508800, TraesCS4B03G0798400, TraesCS2B03G0887900, TraesCS2B03G0019200, TraesCS5B03G0501700, TraesCS5D03G0321400, TraesCS3D03G0819500, TraesCS7D03G1093400, TraesCS2D03G0670500, TraesCS4B03G0224500, TraesCS4A03G0191300, TraesCS5A03G0286500, TraesCS2D03G0741900, TraesCS5D03G0464000, TraesCS1B03G0814000, TraesCS7A03G0176000, TraesCS2A03G0801900, TraesCS6A03G0656000,…	1.34266e-07
Metabolism of cofactors and vitamins	A09100 Metabolism	80	1715	40559	1.81075e-08	1.93452	[TraesCS1D03G0509300, TraesCS2D03G0331600, TraesCS4A03G0740400, TraesCS3A03G0160900, TraesCS6B03G0514200, TraesCS6D03G0889800, TraesCS3D03G0361800, TraesCS3D03G0858300, TraesCS3D03G0142900, TraesCS5D03G0321400, TraesCS3D03G0288200, TraesCS3D03G0754700, TraesCS1D03G0589500, TraesCS3A03G0375100, TraesCS1A03G0200400, TraesCS3B03G0823900, TraesCS2A03G1294300, TraesCS4B03G0050400, TraesCS4B03G0224500,…	3.98365e-07
Limonene and pinene degradation	A09100 Metabolism	10	1715	40559	5.08044e-08	9.09599	[TraesCS4B03G0224500, TraesCS7B03G0303900, TraesCS5B03G0328600, TraesCS6D03G0651800, TraesCS5D03G0321400, TraesCS6B03G0915700, TraesCS6A03G0656000, TraesCS6B03G0824200, TraesCS6B03G0823100, TraesCS6D03G0544300]	1.00593e-06
Biosynthesis of other secondary metabolites	A09100 Metabolism	133	1715	40559	6.44063e-08	1.60071	[TraesCS6B03G0520600, TraesCS2D03G1305800, TraesCS5D03G0364800, TraesCS1B03G0257100, TraesCS4B03G0497800, TraesCS2B03G0241100, TraesCS3B03G1115600, TraesCS3A03G0933300, TraesCS2D03G0041500, TraesCS4D03G0442200, TraesCS3D03G0754700, TraesCS2A03G0922900, TraesCS7B03G0158300, TraesCS6B03G0758700, TraesCS7D03G0872300, TraesCS2A03G0870300, TraesCS1B03G0906800, TraesCS4A03G0118900, TraesCS7A03G0835900,…	1.15931e-06
Ubiquinone and other terpenoid-quinone biosynthesis	A09100 Metabolism	27	1715	40559	1.51003e-07	3.14551	[TraesCS1D03G0509300, TraesCS3A03G0160900, TraesCS3D03G0858300, TraesCS3B03G0942000, TraesCS6B03G1278800, TraesCS4A03G0069400, TraesCS3D03G0142900, TraesCS5B03G0501600, TraesCS3D03G0288200, TraesCS1B03G0235600, TraesCS3D03G0754700, TraesCS1A03G0200400, TraesCS1D03G0759800, TraesCS4A03G1008500, TraesCS3B03G0697900, TraesCS4B03G0715000, TraesCS7B03G0681600, TraesCS7B03G0593600, TraesCS4B03G0025600,…	2.49156e-06
Fatty acid degradation	A09100 Metabolism	25	1715	40559	2.07356e-07	3.26651	[TraesCS2A03G0340700, TraesCS6B03G0824200, TraesCS4B03G0798400, TraesCS4B03G0752700, TraesCS4B03G0798300, TraesCS7B03G0303900, TraesCS7A03G0519100, TraesCS5B03G0501700, TraesCS5D03G0321400, TraesCS6B03G0915700, TraesCS1D03G0178000, TraesCS6D03G0544300, TraesCS4B03G0224500, TraesCS7B03G0337300, TraesCS5D03G0464000, TraesCS6D03G0651800, TraesCS3B03G0368700, TraesCS7D03G0501700, TraesCS1A03G0181600,…	3.15819e-06
Transcription factors	A09180 Brite Hierarchies	108	1715	40559	3.42978e-07	1.64254	[TraesCS5A03G0199700, TraesCS4D03G0573500, TraesCS6B03G1277800, TraesCS7D03G1210400, TraesCS2B03G1339000, TraesCS5A03G1166700, TraesCS1D03G0304600, TraesCS5A03G0569400, TraesCS7B03G0653200, TraesCS2A03G0901000, TraesCS1A03G0202100, TraesCS5D03G0755200, TraesCS2A03G1176800, TraesCS5B03G0607100, TraesCS3A03G0304100, TraesCS2A03G0658800, TraesCS2B03G0433600, TraesCS6B03G0937400, TraesCS1D03G0567100,…	4.85068e-06
Phenylpropanoid biosynthesis	A09100 Metabolism	96	1715	40559	4.43406e-07	1.69051	[TraesCS6B03G0520600, TraesCS1D03G0509300, TraesCS2D03G1305800, TraesCS5A03G0720100, TraesCS1B03G0257100, TraesCS7B03G0871800, TraesCS4B03G0497800, TraesCS3D03G0858300, TraesCS2D03G0069200, TraesCS3B03G1115600, TraesCS5D03G0967000, TraesCS7D03G0534100, TraesCS4D03G0203300, TraesCS3A03G0933300, TraesCS2B03G0178300, TraesCS2D03G0041500, TraesCS6A03G0836600, TraesCS3D03G0288200, TraesCS4D03G0442200,…	5.85296e-06
Glyoxylate and dicarboxylate metabolism	A09100 Metabolism	33	1715	40559	4.95411e-07	2.62773	[TraesCS2B03G0679100, TraesCS3D03G0615900, TraesCS4D03G0462300, TraesCS3B03G0852200, TraesCS2D03G0794800, TraesCS6D03G0101500, TraesCS5A03G0447800, TraesCS5B03G0442000, TraesCS2A03G0852000, TraesCS7A03G1311100, TraesCS5D03G0413700, TraesCS2D03G0128700, TraesCS2A03G0603800, TraesCS5B03G0441800, TraesCS6B03G0133900, TraesCS2D03G0580700, TraesCS2D03G0670500, TraesCS6D03G0689300, TraesCS5D03G0414200,…	6.13071e-06
Cytochrome P450	A09180 Brite Hierarchies	47	1715	40559	7.62049e-07	2.16251	[TraesCS2B03G1082700, TraesCS1A03G0891600, TraesCS7D03G0611800, TraesCS4D03G0567600, TraesCS7D03G0731000, TraesCS6D03G0063100, TraesCS6A03G0063600, TraesCS7A03G0882200, TraesCS3B03G0942000, TraesCS5D03G0566800, TraesCS4B03G0752700, TraesCS7A03G0761700, TraesCS7A03G0998300, TraesCS7D03G0347800, TraesCS4A03G0157500, TraesCS6D03G0607800, TraesCS3D03G0288200, TraesCS5D03G0728800, TraesCS3D03G0754700,…	8.87563e-06
Cutin, suberine and wax biosynthesis	A09100 Metabolism	23	1715	40559	1.36651e-06	3.12609	[TraesCS2B03G1082700, TraesCS1A03G0405200, TraesCS7A03G0647900, TraesCS3D03G0395100, TraesCS2A03G0932400, TraesCS1D03G0374000, TraesCS3A03G0424800, TraesCS2A03G0398600, TraesCS2B03G0806500, TraesCS6D03G0851800, TraesCS4B03G0752700, TraesCS1B03G0495700, TraesCS2B03G0518800, TraesCS2A03G0730400, TraesCS5A03G1240000, TraesCS5B03G0623400, TraesCS4D03G0823600, TraesCS7B03G0474100, TraesCS2D03G0917100,…	1.50316e-05
Amino acid metabolism	A09100 Metabolism	122	1715	40559	2.42825e-06	1.52739	[TraesCS7D03G1266200, TraesCS1D03G0544900, TraesCS7A03G0847200, TraesCS4B03G0544200, TraesCS4B03G0798400, TraesCS5B03G0568200, TraesCS2B03G1018400, TraesCS5D03G0321400, TraesCS6B03G1065800, TraesCS2D03G0932100, TraesCS1B03G0849800, TraesCS2A03G0922900, TraesCS2B03G0030700, TraesCS6D03G0712900, TraesCS7D03G0773000, TraesCS4B03G0113000, TraesCS6B03G0758700, TraesCS5D03G0464000, TraesCS7D03G1219100,…	2.5305e-05
Carotenoid biosynthesis	A09100 Metabolism	18	1715	40559	3.07325e-06	3.54743	[TraesCS5A03G0856200, TraesCS7A03G1357000, TraesCS3A03G0694300, TraesCS2B03G1056300, TraesCS2A03G0954300, TraesCS2A03G0550000, TraesCS3D03G0631400, TraesCS7D03G1285000, TraesCS7D03G1177500, TraesCS5A03G0601100, TraesCS7D03G1178200, TraesCS5D03G0566800, TraesCS6A03G0725700, TraesCS6D03G0607800, TraesCS2D03G0896000, TraesCS7B03G1296800, TraesCS2A03G0699100, TraesCS6B03G0858400]	3.04252e-05

## Sheet: Sheet2
0	1.44662
3.33067e-16	10.7045
6.66134e-16	2.31817
1.02141e-14	1.69147
3.23519e-13	3.55147
9.38649e-11	1.75843
1.53655e-09	2.20993
5.42488e-09	2.30826
1.81075e-08	1.93452
5.08044e-08	9.09599
6.44063e-08	1.60071
1.51003e-07	3.14551
2.07356e-07	3.26651
3.42978e-07	1.64254
4.43406e-07	1.69051
4.95411e-07	2.62773
7.62049e-07	2.16251
1.36651e-06	3.12609
2.42825e-06	1.52739
3.07325e-06	3.54743
