# Supplementary material for: Fine mapping and candidate gene mining of major QTL QSL.caas-6BL.1 for spike length in bread wheat (Triticum aestivum L.)
Source: Front Plant Sci. 2026 Jan 22;16:1744596. doi: 10.3389/fpls.2025.1744596 (PMC12872863; doi:10.3389/fpls.2025.1744596)
Supplement: Supplementary file 12 [file Table8.xlsx]

## Sheet: Sheet1
Supplementary Table 8. Comparative analysis of cloned spike development-related genes in wheat, rice, and maize.
Species	Gene Name / Locus	Reference Gene ID	Chr. Location	Major Function / Phenotypic Effect
Oryza sativa L. (Rice)	OsNAC121	Os10g0571600	Chr10	NAC transcription factor,Regulate crown root formation and lateral root growth and development, tillering and panicle morphology, as well as grain filling.
	OsDEP1	Os09g0441900	Chr9	G protein gamma subunit; heterotrimeric G-protein γ subunit; Gγ subunit; dense and erect panicle1; DENSE PANICLE 1
	OsPrl5	Os05g0421900	Chr5	Prl5 exhibits elevated expression levels in young spikelets, where its increased expression leads to heightened accumulation of biologically active GA1 and GA4, thereby promoting rachis elongation.
	OsPIN1d	Os12g0133800	Chr12	auxin efflux carrier，The emergence of exposed needle-like panicles during flowering indicates that OsPIN1d are involved in rice panicle formation.
	OsPIN1C	Os06g0232300	Chr6	Characterised by a shorter aboveground stem and taproot, fewer crown roots, reduced root gravitropism, longer root hairs, and a greater spike branching angle.
Triticum aestivum L.(Wheat)	TaWAPO-A1	TraesCS7A03G1166400	chr7A	Aberrant panicle organization 1 protein
	TaQ	TraesCS5A03G1116700	chr5A	Ethylene-responsive transcription factor
	TaTB1	TraesCS4B03G0092100	chr4B	Teosinte branched 1 protein
	TaVRN1	TraesCS5A03G0935400	chr5A	MADS box transcription factor
	TaFT1	TraesCS7B03G0031800	chr7B	Flowering locus T
Zea mays (Maize)	Zmkrn4	Zm00001eb199840	chr4	candidate gene for general combining ability (GCA) effects of yield-relevant traits; located downstream of ub3
	ZmTD1	Zm00001eb228140	chr5	shortened plants, fasciated ears, increased spikelet density in tassel
	ZmRA1	Zm00001eb312340	chr7	ear and tassel many-branched; tassel branches taper to tip
	ZmTru1	Zm00001eb141160	chr3	upper ear branches tassel-like, tillers bear ears
	ZmBIF1	Zm00001eb336930	chr8	dominant Bif1 plants have ear and tassel with many fewer spikelets, bare rachis appendages
